# Supplementary material for: Integrated multi-omic analyses reveal novel gene–metabolite relationships in human steatohepatitic hepatocellular carcinoma
Source: J Lipid Res. 2026 Jun 17;67(7):101081. doi: 10.1016/j.jlr.2026.101081 (PMC13400273; doi:10.1016/j.jlr.2026.101081)
Supplement: Supplemental Table S3 — Differentially expressed genes in female tumor/nontumor versus male tumor/nontumor. [file mmc3.xlsx]

## Sheet: dictionary
header	meaning
baseMean	mean across reference samples calculated by DESeq2
log2FoldChange	Fold change of contrast / comparisons calculated by DESeq2
lfcSE	standard error of fold change
stat	test statistic
pvalue	p-value
padj	adjusted p-value by Benjamini-Hochberg
feature_id	Ensembl gene ids
name	Gene symbol
biotype	what type of gene is it
description	gene name
comparison_description	what comparison was actually defined for the DESeq2 results

## Sheet: transcriptomics
baseMean	log2FoldChange	lfcSE	stat	pvalue	padj	feature_id	name	biotype	description	comparison_description	Sexually dimorphic (Y/N)
58.6327	8.99931	1.65846	5.42631	5.75323e-08	0.000178615	ENSG00000154175	ABI3BP	protein_coding	ABI family member 3 binding protein [Source:HGNC Symbol;Acc:HGNC:17265]	log2 fold change (MLE): sexf.treatmentcancerous vs sexm.treatmentcancerous	Y
283.058	8.23217	1.80294	4.56597	4.97196e-06	0.00266137	ENSG00000233392	AC104809.2	processed_transcript	uncharacterized LOC200772 [Source:NCBI gene;Acc:200772]	log2 fold change (MLE): sexf.treatmentcancerous vs sexm.treatmentcancerous	Y
56.1665	8.5652	1.81873	4.70943	2.48406e-06	0.00175273	ENSG00000235863	B3GALT4	protein_coding	beta-1,3-galactosyltransferase 4 [Source:HGNC Symbol;Acc:HGNC:919]	log2 fold change (MLE): sexf.treatmentcancerous vs sexm.treatmentcancerous	Y
181.666	5.17924	1.21536	4.26148	2.03075e-05	0.00900235	ENSG00000091986	CCDC80	protein_coding	coiled-coil domain containing 80 [Source:HGNC Symbol;Acc:HGNC:30649]	log2 fold change (MLE): sexf.treatmentcancerous vs sexm.treatmentcancerous	Y
66.4746	10.2449	2.08022	4.92493	8.43891e-07	0.000873315	ENSG00000275385	CCL18	protein_coding	C-C motif chemokine ligand 18 [Source:HGNC Symbol;Acc:HGNC:10616]	log2 fold change (MLE): sexf.treatmentcancerous vs sexm.treatmentcancerous	Y
965.425	6.03512	0.790417	7.63537	2.25176e-14	3.49541e-10	ENSG00000166165	CKB	protein_coding	creatine kinase B [Source:HGNC Symbol;Acc:HGNC:1991]	log2 fold change (MLE): sexf.treatmentcancerous vs sexm.treatmentcancerous	Y
171.298	-6.26448	1.20157	-5.21359	1.85217e-07	0.000410731	ENSG00000213937	CLDN9	protein_coding	claudin 9 [Source:HGNC Symbol;Acc:HGNC:2051]	log2 fold change (MLE): sexf.treatmentcancerous vs sexm.treatmentcancerous	Y
249.021	4.38534	0.845416	5.1872	2.13485e-07	0.00041424	ENSG00000122176	FMOD	protein_coding	fibromodulin [Source:HGNC Symbol;Acc:HGNC:3774]	log2 fold change (MLE): sexf.treatmentcancerous vs sexm.treatmentcancerous	N
44.847	6.77933	1.42657	4.75217	2.01245e-06	0.00156196	ENSG00000054598	FOXC1	protein_coding	forkhead box C1 [Source:HGNC Symbol;Acc:HGNC:3800]	log2 fold change (MLE): sexf.treatmentcancerous vs sexm.treatmentcancerous	Y
314.172	4.43933	0.886772	5.00616	5.55254e-07	0.000718267	ENSG00000126603	GLIS2	protein_coding	GLIS family zinc finger 2 [Source:HGNC Symbol;Acc:HGNC:29450]	log2 fold change (MLE): sexf.treatmentcancerous vs sexm.treatmentcancerous	Y
49.0701	9.64129	1.75018	5.50873	3.6144e-08	0.000140266	ENSG00000162639	HENMT1	protein_coding	HEN methyltransferase 1 [Source:HGNC Symbol;Acc:HGNC:26400]	log2 fold change (MLE): sexf.treatmentcancerous vs sexm.treatmentcancerous	Y
402.131	-7.94699	1.58558	-5.01204	5.38548e-07	0.000718267	ENSG00000189056	RELN	protein_coding	reelin [Source:HGNC Symbol;Acc:HGNC:9957]	log2 fold change (MLE): sexf.treatmentcancerous vs sexm.treatmentcancerous	N
203.85	7.46247	1.6856	4.4272	9.54657e-06	0.00463098	ENSG00000211890	IGHA2	IG_C_gene	immunoglobulin heavy constant alpha 2 (A2m marker) [Source:HGNC Symbol;Acc:HGNC:5479]	log2 fold change (MLE): sexf.treatmentcancerous vs sexm.treatmentcancerous	Y
205.586	-3.71558	0.752813	-4.93559	7.99075e-07	0.000873315	ENSG00000122641	INHBA	protein_coding	inhibin subunit beta A [Source:HGNC Symbol;Acc:HGNC:6066]	log2 fold change (MLE): sexf.treatmentcancerous vs sexm.treatmentcancerous	Y
32.7951	8.07221	1.84318	4.3795	1.18953e-05	0.00559546	ENSG00000178053	MLF1	protein_coding	myeloid leukemia factor 1 [Source:HGNC Symbol;Acc:HGNC:7125]	log2 fold change (MLE): sexf.treatmentcancerous vs sexm.treatmentcancerous	Y
280.822	7.99203	1.61436	4.9506	7.39869e-07	0.000873315	ENSG00000106236	NPTX2	protein_coding	neuronal pentraxin 2 [Source:HGNC Symbol;Acc:HGNC:7953]	log2 fold change (MLE): sexf.treatmentcancerous vs sexm.treatmentcancerous	Y
753.407	-4.51033	0.938415	-4.80633	1.5373e-06	0.0012626	ENSG00000112414	ADGRG6	protein_coding	adhesion G protein-coupled receptor G6 [Source:HGNC Symbol;Acc:HGNC:13841]	log2 fold change (MLE): sexf.treatmentcancerous vs sexm.treatmentcancerous	N
61.3521	7.94705	1.7815	4.46087	8.16275e-06	0.00408743	ENSG00000083720	OXCT1	protein_coding	3-oxoacid CoA-transferase 1 [Source:HGNC Symbol;Acc:HGNC:8527]	log2 fold change (MLE): sexf.treatmentcancerous vs sexm.treatmentcancerous	Y
180.666	6.12287	1.26867	4.82622	1.39147e-06	0.0012626	ENSG00000163520	FBLN2	protein_coding	fibulin 2 [Source:HGNC Symbol;Acc:HGNC:3601]	log2 fold change (MLE): sexf.treatmentcancerous vs sexm.treatmentcancerous	N
148.747	-7.20936	1.53576	-4.69434	2.67468e-06	0.00180518	ENSG00000139144	PIK3C2G	protein_coding	phosphatidylinositol-4-phosphate 3-kinase catalytic subunit type 2 gamma [Source:HGNC Symbol;Acc:HGNC:8973]	log2 fold change (MLE): sexf.treatmentcancerous vs sexm.treatmentcancerous	Y
160.915	5.15763	1.08805	4.74025	2.13458e-06	0.00157786	ENSG00000133104	SPART	protein_coding	spartin [Source:HGNC Symbol;Acc:HGNC:18514]	log2 fold change (MLE): sexf.treatmentcancerous vs sexm.treatmentcancerous	N
199.977	5.0357	1.02593	4.90841	9.18166e-07	0.000890793	ENSG00000111110	PPM1H	protein_coding	protein phosphatase, Mg2+/Mn2+ dependent 1H [Source:HGNC Symbol;Acc:HGNC:18583]	log2 fold change (MLE): sexf.treatmentcancerous vs sexm.treatmentcancerous	Y
203.285	4.52896	1.00945	4.48658	7.2376e-06	0.00374498	ENSG00000149212	SESN3	protein_coding	sestrin 3 [Source:HGNC Symbol;Acc:HGNC:23060]	log2 fold change (MLE): sexf.treatmentcancerous vs sexm.treatmentcancerous	Y
47.8197	9.18805	1.9757	4.65053	3.31084e-06	0.00214142	ENSG00000079931	MOXD1	protein_coding	monooxygenase DBH like 1 [Source:HGNC Symbol;Acc:HGNC:21063]	log2 fold change (MLE): sexf.treatmentcancerous vs sexm.treatmentcancerous	N
2209.32	5.67995	1.23228	4.60929	4.04051e-06	0.00241234	ENSG00000215644	GCGR	protein_coding	glucagon receptor [Source:HGNC Symbol;Acc:HGNC:4192]	log2 fold change (MLE): sexf.treatmentcancerous vs sexm.treatmentcancerous	N
607.253	-6.39633	1.38553	-4.61651	3.90255e-06	0.00241234	ENSG00000158296	SLC13A3	protein_coding	solute carrier family 13 member 3 [Source:HGNC Symbol;Acc:HGNC:14430]	log2 fold change (MLE): sexf.treatmentcancerous vs sexm.treatmentcancerous	Y
3773.06	-3.20378	0.697719	-4.59179	4.39466e-06	0.00243637	ENSG00000175336	APOF	protein_coding	apolipoprotein F [Source:HGNC Symbol;Acc:HGNC:615]	log2 fold change (MLE): sexf.treatmentcancerous vs sexm.treatmentcancerous	N
1166.72	-4.13159	0.89869	-4.59735	4.27892e-06	0.00243637	ENSG00000165471	MBL2	protein_coding	mannose binding lectin 2 [Source:HGNC Symbol;Acc:HGNC:6922]	log2 fold change (MLE): sexf.treatmentcancerous vs sexm.treatmentcancerous	N
525.234	-3.86392	0.76798	-5.03128	4.87218e-07	0.000718267	ENSG00000146477	SLC22A3	protein_coding	solute carrier family 22 member 3 [Source:HGNC Symbol;Acc:HGNC:10967]	log2 fold change (MLE): sexf.treatmentcancerous vs sexm.treatmentcancerous	Y
254.436	4.06143	0.845203	4.80527	1.54541e-06	0.0012626	ENSG00000169026	SLC49A3	protein_coding	solute carrier family 49 member 3 [Source:HGNC Symbol;Acc:HGNC:26177]	log2 fold change (MLE): sexf.treatmentcancerous vs sexm.treatmentcancerous	Y
703.627	7.55166	1.2774	5.91173	3.3854e-09	2.62757e-05	ENSG00000095932	SMIM24	protein_coding	small integral membrane protein 24 [Source:HGNC Symbol;Acc:HGNC:37244]	log2 fold change (MLE): sexf.treatmentcancerous vs sexm.treatmentcancerous	Y
3462.78	-6.14994	1.22704	-5.01203	5.38575e-07	0.000718267	ENSG00000164266	SPINK1	protein_coding	serine peptidase inhibitor, Kazal type 1 [Source:HGNC Symbol;Acc:HGNC:11244]	log2 fold change (MLE): sexf.treatmentcancerous vs sexm.treatmentcancerous	Y
250.036	-7.36807	1.3372	-5.51008	3.58679e-08	0.000140266	ENSG00000164647	STEAP1	protein_coding	STEAP family member 1 [Source:HGNC Symbol;Acc:HGNC:11378]	log2 fold change (MLE): sexf.treatmentcancerous vs sexm.treatmentcancerous	Y
141.991	-3.64102	0.855645	-4.25529	2.08777e-05	0.00900235	ENSG00000188001	TPRG1	protein_coding	tumor protein p63 regulated 1 [Source:HGNC Symbol;Acc:HGNC:24759]	log2 fold change (MLE): sexf.treatmentcancerous vs sexm.treatmentcancerous	Y
197.596	-3.8149	0.882409	-4.32328	1.53729e-05	0.00701863	ENSG00000275895	U2AF1L5	protein_coding	U2 small nuclear RNA auxiliary factor 1 like 5 [Source:HGNC Symbol;Acc:HGNC:51830]	log2 fold change (MLE): sexf.treatmentcancerous vs sexm.treatmentcancerous	Y
79.5481	-7.88138	1.50029	-5.25324	1.49447e-07	0.000386643	ENSG00000173610	UGT2A1	protein_coding	UDP glucuronosyltransferase family 2 member A1 complex locus [Source:HGNC Symbol;Acc:HGNC:12542]	log2 fold change (MLE): sexf.treatmentcancerous vs sexm.treatmentcancerous	Y
377.174	5.94281	1.40029	4.24398	2.19592e-05	0.00921276	ENSG00000113594	LIFR	protein_coding	LIF receptor alpha [Source:HGNC Symbol;Acc:HGNC:6597]	log2 fold change (MLE): sexf.treatmentcancerous vs sexm.treatmentcancerous	N
520.554	-4.26037	1.01116	-4.21335	2.51605e-05	0.0102148	ENSG00000151892	GFRA1	protein_coding	GDNF family receptor alpha 1 [Source:HGNC Symbol;Acc:HGNC:4243]	log2 fold change (MLE): sexf.treatmentcancerous vs sexm.treatmentcancerous
107.419	-5.79872	1.37773	-4.20888	2.56637e-05	0.0102148	ENSG00000146038	DCDC2	protein_coding	doublecortin domain containing 2 [Source:HGNC Symbol;Acc:HGNC:18141]	log2 fold change (MLE): sexf.treatmentcancerous vs sexm.treatmentcancerous
8607.03	5.15417	1.23587	4.17047	3.03972e-05	0.0117215	ENSG00000244067	GSTA2	protein_coding	glutathione S-transferase alpha 2 [Source:HGNC Symbol;Acc:HGNC:4627]	log2 fold change (MLE): sexf.treatmentcancerous vs sexm.treatmentcancerous
3205.5	4.65388	1.11703	4.16629	3.09592e-05	0.0117215	ENSG00000147257	GPC3	protein_coding	glypican 3 [Source:HGNC Symbol;Acc:HGNC:4451]	log2 fold change (MLE): sexf.treatmentcancerous vs sexm.treatmentcancerous
429.631	-6.63784	1.5963	-4.15827	3.20662e-05	0.0118515	ENSG00000111700	SLCO1B3	protein_coding	solute carrier organic anion transporter family member 1B3 [Source:HGNC Symbol;Acc:HGNC:10961]	log2 fold change (MLE): sexf.treatmentcancerous vs sexm.treatmentcancerous
142.383	4.55044	1.09713	4.14757	3.3602e-05	0.0118546	ENSG00000159399	HK2	protein_coding	hexokinase 2 [Source:HGNC Symbol;Acc:HGNC:4923]	log2 fold change (MLE): sexf.treatmentcancerous vs sexm.treatmentcancerous
80.6609	6.72522	1.61983	4.15181	3.29859e-05	0.0118546	ENSG00000163071	SPATA18	protein_coding	spermatogenesis associated 18 [Source:HGNC Symbol;Acc:HGNC:29579]	log2 fold change (MLE): sexf.treatmentcancerous vs sexm.treatmentcancerous
281.615	4.26682	1.03239	4.13296	3.58119e-05	0.0123535	ENSG00000099994	SUSD2	protein_coding	sushi domain containing 2 [Source:HGNC Symbol;Acc:HGNC:30667]	log2 fold change (MLE): sexf.treatmentcancerous vs sexm.treatmentcancerous
84.6126	6.65524	1.61638	4.11737	3.83217e-05	0.0129319	ENSG00000172935	MRGPRF	protein_coding	MAS related GPR family member F [Source:HGNC Symbol;Acc:HGNC:24828]	log2 fold change (MLE): sexf.treatmentcancerous vs sexm.treatmentcancerous
220.231	5.7327	1.39457	4.11074	3.94394e-05	0.0130259	ENSG00000277196	AC007325.2	protein_coding	proline dehydrogenase 1, mitochondrial [Source:NCBI gene;Acc:102724788]	log2 fold change (MLE): sexf.treatmentcancerous vs sexm.treatmentcancerous
992.58	-3.24382	0.791626	-4.09767	4.17328e-05	0.0132208	ENSG00000261236	BOP1	protein_coding	block of proliferation 1 [Source:HGNC Symbol;Acc:HGNC:15519]	log2 fold change (MLE): sexf.treatmentcancerous vs sexm.treatmentcancerous
107.392	-7.41133	1.80751	-4.10029	4.12631e-05	0.0132208	ENSG00000134612	FOLH1B	transcribed_unprocessed_pseudogene	folate hydrolase 1B [Source:HGNC Symbol;Acc:HGNC:13636]	log2 fold change (MLE): sexf.treatmentcancerous vs sexm.treatmentcancerous
1009.55	-4.71909	1.16447	-4.05256	5.06603e-05	0.0151231	ENSG00000114200	BCHE	protein_coding	butyrylcholinesterase [Source:HGNC Symbol;Acc:HGNC:983]	log2 fold change (MLE): sexf.treatmentcancerous vs sexm.treatmentcancerous
283.634	4.62473	1.14115	4.05271	5.06283e-05	0.0151231	ENSG00000124785	NRN1	protein_coding	neuritin 1 [Source:HGNC Symbol;Acc:HGNC:17972]	log2 fold change (MLE): sexf.treatmentcancerous vs sexm.treatmentcancerous
134.747	-6.35086	1.56414	-4.06028	4.90148e-05	0.0151231	ENSG00000232667	AC004862.1	antisense	novel transcript, antisense to CD36	log2 fold change (MLE): sexf.treatmentcancerous vs sexm.treatmentcancerous
58.0903	5.5886	1.38273	4.04173	5.3059e-05	0.0155403	ENSG00000076716	GPC4	protein_coding	glypican 4 [Source:HGNC Symbol;Acc:HGNC:4452]	log2 fold change (MLE): sexf.treatmentcancerous vs sexm.treatmentcancerous
2390.92	-3.61383	0.897006	-4.02877	5.60698e-05	0.0155423	ENSG00000137563	GGH	protein_coding	gamma-glutamyl hydrolase [Source:HGNC Symbol;Acc:HGNC:4248]	log2 fold change (MLE): sexf.treatmentcancerous vs sexm.treatmentcancerous
616.766	4.30815	1.06801	4.03381	5.48808e-05	0.0155423	ENSG00000166148	AVPR1A	protein_coding	arginine vasopressin receptor 1A [Source:HGNC Symbol;Acc:HGNC:895]	log2 fold change (MLE): sexf.treatmentcancerous vs sexm.treatmentcancerous
263.273	6.32922	1.56951	4.03261	5.51611e-05	0.0155423	ENSG00000092068	SLC7A8	protein_coding	solute carrier family 7 member 8 [Source:HGNC Symbol;Acc:HGNC:11066]	log2 fold change (MLE): sexf.treatmentcancerous vs sexm.treatmentcancerous
136.707	6.66607	1.67444	3.98109	6.86012e-05	0.0186824	ENSG00000144649	FAM198A	protein_coding	family with sequence similarity 198 member A [Source:HGNC Symbol;Acc:HGNC:24485]	log2 fold change (MLE): sexf.treatmentcancerous vs sexm.treatmentcancerous
60.9279	6.8091	1.71643	3.96701	7.27796e-05	0.0194786	ENSG00000219438	FAM19A5	protein_coding	family with sequence similarity 19 member A5, C-C motif chemokine like [Source:HGNC Symbol;Acc:HGNC:21592]	log2 fold change (MLE): sexf.treatmentcancerous vs sexm.treatmentcancerous
376.286	-4.90392	1.24022	-3.95408	7.68292e-05	0.019877	ENSG00000204583	LRCOL1	protein_coding	leucine rich colipase like 1 [Source:HGNC Symbol;Acc:HGNC:44160]	log2 fold change (MLE): sexf.treatmentcancerous vs sexm.treatmentcancerous
283.922	-4.54952	1.15018	-3.9555	7.63755e-05	0.019877	ENSG00000204580	DDR1	protein_coding	discoidin domain receptor tyrosine kinase 1 [Source:HGNC Symbol;Acc:HGNC:2730]	log2 fold change (MLE): sexf.treatmentcancerous vs sexm.treatmentcancerous
1801.71	-4.53792	1.15117	-3.94201	8.07999e-05	0.0205616	ENSG00000137331	IER3	protein_coding	immediate early response 3 [Source:HGNC Symbol;Acc:HGNC:5392]	log2 fold change (MLE): sexf.treatmentcancerous vs sexm.treatmentcancerous
94.5516	-5.3104	1.35543	-3.91787	8.93356e-05	0.0216077	ENSG00000157214	STEAP2	protein_coding	STEAP2 metalloreductase [Source:HGNC Symbol;Acc:HGNC:17885]	log2 fold change (MLE): sexf.treatmentcancerous vs sexm.treatmentcancerous
89.3396	-5.18898	1.32548	-3.9148	9.04786e-05	0.0216077	ENSG00000138623	SEMA7A	protein_coding	semaphorin 7A (John Milton Hagen blood group) [Source:HGNC Symbol;Acc:HGNC:10741]	log2 fold change (MLE): sexf.treatmentcancerous vs sexm.treatmentcancerous
59.822	6.04613	1.54246	3.9198	8.86223e-05	0.0216077	ENSG00000107518	ATRNL1	protein_coding	attractin like 1 [Source:HGNC Symbol;Acc:HGNC:29063]	log2 fold change (MLE): sexf.treatmentcancerous vs sexm.treatmentcancerous
27.9745	-7.08527	1.80673	-3.9216	8.79614e-05	0.0216077	ENSG00000226699	AL360181.1	antisense	novel transcript, antisense to PRAP1	log2 fold change (MLE): sexf.treatmentcancerous vs sexm.treatmentcancerous
356.362	4.17401	1.06754	3.90993	9.23242e-05	0.0217144	ENSG00000154153	RETREG1	protein_coding	reticulophagy regulator 1 [Source:HGNC Symbol;Acc:HGNC:25964]	log2 fold change (MLE): sexf.treatmentcancerous vs sexm.treatmentcancerous
249.723	5.19432	1.33098	3.90264	9.51504e-05	0.0220451	ENSG00000141934	PLPP2	protein_coding	phospholipid phosphatase 2 [Source:HGNC Symbol;Acc:HGNC:9230]	log2 fold change (MLE): sexf.treatmentcancerous vs sexm.treatmentcancerous
424.362	4.43691	1.14337	3.88056	0.000104215	0.0237901	ENSG00000166557	TMED3	protein_coding	transmembrane p24 trafficking protein 3 [Source:HGNC Symbol;Acc:HGNC:28889]	log2 fold change (MLE): sexf.treatmentcancerous vs sexm.treatmentcancerous
436.846	-3.78449	0.982221	-3.85299	0.000116682	0.0258065	ENSG00000108176	DNAJC12	protein_coding	DnaJ heat shock protein family (Hsp40) member C12 [Source:HGNC Symbol;Acc:HGNC:28908]	log2 fold change (MLE): sexf.treatmentcancerous vs sexm.treatmentcancerous
132.881	-3.27707	0.851148	-3.85017	0.000118035	0.0258065	ENSG00000161551	ZNF577	protein_coding	zinc finger protein 577 [Source:HGNC Symbol;Acc:HGNC:28673]	log2 fold change (MLE): sexf.treatmentcancerous vs sexm.treatmentcancerous
43.2952	-6.65718	1.72728	-3.85414	0.000116139	0.0258065	ENSG00000205710	C17orf107	protein_coding	chromosome 17 open reading frame 107 [Source:HGNC Symbol;Acc:HGNC:37238]	log2 fold change (MLE): sexf.treatmentcancerous vs sexm.treatmentcancerous
145.766	-5.63389	1.46845	-3.83664	0.000124731	0.0268918	ENSG00000168077	SCARA3	protein_coding	scavenger receptor class A member 3 [Source:HGNC Symbol;Acc:HGNC:19000]	log2 fold change (MLE): sexf.treatmentcancerous vs sexm.treatmentcancerous
42.5555	4.74132	1.23929	3.82583	0.00013033	0.0277139	ENSG00000175414	ARL10	protein_coding	ADP ribosylation factor like GTPase 10 [Source:HGNC Symbol;Acc:HGNC:22042]	log2 fold change (MLE): sexf.treatmentcancerous vs sexm.treatmentcancerous
3214.27	-3.84098	1.01199	-3.79549	0.000147351	0.03091	ENSG00000196620	UGT2B15	protein_coding	UDP glucuronosyltransferase family 2 member B15 [Source:HGNC Symbol;Acc:HGNC:12546]	log2 fold change (MLE): sexf.treatmentcancerous vs sexm.treatmentcancerous
549.376	-2.82793	0.746538	-3.78807	0.000151823	0.0314234	ENSG00000186732	MPPED1	protein_coding	metallophosphoesterase domain containing 1 [Source:HGNC Symbol;Acc:HGNC:1306]	log2 fold change (MLE): sexf.treatmentcancerous vs sexm.treatmentcancerous
827.777	-3.07637	0.816667	-3.76698	0.000165232	0.0337487	ENSG00000137474	MYO7A	protein_coding	myosin VIIA [Source:HGNC Symbol;Acc:HGNC:7606]	log2 fold change (MLE): sexf.treatmentcancerous vs sexm.treatmentcancerous
862.202	-2.82071	0.750207	-3.75991	0.000169973	0.0338269	ENSG00000168487	BMP1	protein_coding	bone morphogenetic protein 1 [Source:HGNC Symbol;Acc:HGNC:1067]	log2 fold change (MLE): sexf.treatmentcancerous vs sexm.treatmentcancerous
351.851	3.79091	1.00824	3.75994	0.000169957	0.0338269	ENSG00000088367	EPB41L1	protein_coding	erythrocyte membrane protein band 4.1 like 1 [Source:HGNC Symbol;Acc:HGNC:3378]	log2 fold change (MLE): sexf.treatmentcancerous vs sexm.treatmentcancerous
191	-3.28991	0.87749	-3.74923	0.000177377	0.0348534	ENSG00000138028	CGREF1	protein_coding	cell growth regulator with EF-hand domain 1 [Source:HGNC Symbol;Acc:HGNC:16962]	log2 fold change (MLE): sexf.treatmentcancerous vs sexm.treatmentcancerous
310.934	4.96657	1.32947	3.73576	0.000187146	0.035865	ENSG00000115380	EFEMP1	protein_coding	EGF containing fibulin extracellular matrix protein 1 [Source:HGNC Symbol;Acc:HGNC:3218]	log2 fold change (MLE): sexf.treatmentcancerous vs sexm.treatmentcancerous
64.1479	6.91202	1.84999	3.73625	0.000186786	0.035865	ENSG00000125257	ABCC4	protein_coding	ATP binding cassette subfamily C member 4 [Source:HGNC Symbol;Acc:HGNC:55]	log2 fold change (MLE): sexf.treatmentcancerous vs sexm.treatmentcancerous
55.2144	5.74597	1.54215	3.72596	0.000194574	0.0368338	ENSG00000198133	TMEM229B	protein_coding	transmembrane protein 229B [Source:HGNC Symbol;Acc:HGNC:20130]	log2 fold change (MLE): sexf.treatmentcancerous vs sexm.treatmentcancerous
260.894	-2.81225	0.758677	-3.70679	0.000209905	0.0392573	ENSG00000242299	AC073861.1	processed_pseudogene	ribosomal protein S18 (RPS18) pseudogene	log2 fold change (MLE): sexf.treatmentcancerous vs sexm.treatmentcancerous
332.492	5.64541	1.52462	3.70283	0.000213211	0.0394008	ENSG00000114631	PODXL2	protein_coding	podocalyxin like 2 [Source:HGNC Symbol;Acc:HGNC:17936]	log2 fold change (MLE): sexf.treatmentcancerous vs sexm.treatmentcancerous
83.6941	5.44896	1.47484	3.6946	0.000220231	0.0398875	ENSG00000250305	TRMT9B	protein_coding	tRNA methyltransferase 9B (putative) [Source:HGNC Symbol;Acc:HGNC:26725]	log2 fold change (MLE): sexf.treatmentcancerous vs sexm.treatmentcancerous
29.2173	6.97556	1.88848	3.69374	0.000220983	0.0398875	ENSG00000164659	KIAA1324L	protein_coding	KIAA1324 like [Source:HGNC Symbol;Acc:HGNC:21945]	log2 fold change (MLE): sexf.treatmentcancerous vs sexm.treatmentcancerous
162.152	5.70891	1.56731	3.64249	0.000270014	0.04802	ENSG00000058404	CAMK2B	protein_coding	calcium/calmodulin dependent protein kinase II beta [Source:HGNC Symbol;Acc:HGNC:1461]	log2 fold change (MLE): sexf.treatmentcancerous vs sexm.treatmentcancerous
41.0883	8.29248	2.27791	3.64039	0.000272225	0.04802	ENSG00000164946	FREM1	protein_coding	FRAS1 related extracellular matrix 1 [Source:HGNC Symbol;Acc:HGNC:23399]	log2 fold change (MLE): sexf.treatmentcancerous vs sexm.treatmentcancerous
221.388	-3.54023	0.973875	-3.6352	0.000277768	0.0484471	ENSG00000182463	TSHZ2	protein_coding	teashirt zinc finger homeobox 2 [Source:HGNC Symbol;Acc:HGNC:13010]	log2 fold change (MLE): sexf.treatmentcancerous vs sexm.treatmentcancerous
172.78	5.65782	1.5706	3.60232	0.000315385	0.0543969	ENSG00000136826	KLF4	protein_coding	Kruppel like factor 4 [Source:HGNC Symbol;Acc:HGNC:6348]	log2 fold change (MLE): sexf.treatmentcancerous vs sexm.treatmentcancerous
137.916	-4.87275	1.35484	-3.59654	0.000322472	0.055008	ENSG00000161055	SCGB3A1	protein_coding	secretoglobin family 3A member 1 [Source:HGNC Symbol;Acc:HGNC:18384]	log2 fold change (MLE): sexf.treatmentcancerous vs sexm.treatmentcancerous
1737.28	-3.90999	1.09052	-3.58543	0.000336527	0.0567816	ENSG00000173227	SYT12	protein_coding	synaptotagmin 12 [Source:HGNC Symbol;Acc:HGNC:18381]	log2 fold change (MLE): sexf.treatmentcancerous vs sexm.treatmentcancerous
337.75	-3.14812	0.881135	-3.5728	0.000353185	0.0582567	ENSG00000095739	BAMBI	protein_coding	BMP and activin membrane bound inhibitor [Source:HGNC Symbol;Acc:HGNC:30251]	log2 fold change (MLE): sexf.treatmentcancerous vs sexm.treatmentcancerous
141.807	4.69504	1.31448	3.57178	0.000354557	0.0582567	ENSG00000185630	PBX1	protein_coding	PBX homeobox 1 [Source:HGNC Symbol;Acc:HGNC:8632]	log2 fold change (MLE): sexf.treatmentcancerous vs sexm.treatmentcancerous
53.2463	-5.93264	1.66165	-3.57033	0.000356528	0.0582567	ENSG00000262801	U91319.1	lincRNA	novel transcript	log2 fold change (MLE): sexf.treatmentcancerous vs sexm.treatmentcancerous
713.593	2.76302	0.776641	3.55765	0.000374185	0.0598812	ENSG00000204103	MAFB	protein_coding	MAF bZIP transcription factor B [Source:HGNC Symbol;Acc:HGNC:6408]	log2 fold change (MLE): sexf.treatmentcancerous vs sexm.treatmentcancerous
94.9139	-7.76448	2.18169	-3.55893	0.000372372	0.0598812	ENSG00000174469	CNTNAP2	protein_coding	contactin associated protein like 2 [Source:HGNC Symbol;Acc:HGNC:13830]	log2 fold change (MLE): sexf.treatmentcancerous vs sexm.treatmentcancerous
625.232	-2.6433	0.748248	-3.53265	0.000411415	0.0651673	ENSG00000182325	FBXL6	protein_coding	F-box and leucine rich repeat protein 6 [Source:HGNC Symbol;Acc:HGNC:13603]	log2 fold change (MLE): sexf.treatmentcancerous vs sexm.treatmentcancerous
228.388	-4.38701	1.24555	-3.52214	0.00042807	0.0669647	ENSG00000169855	ROBO1	protein_coding	roundabout guidance receptor 1 [Source:HGNC Symbol;Acc:HGNC:10249]	log2 fold change (MLE): sexf.treatmentcancerous vs sexm.treatmentcancerous
97.0492	4.89575	1.3908	3.5201	0.00043139	0.0669647	ENSG00000149633	KIAA1755	protein_coding	KIAA1755 [Source:HGNC Symbol;Acc:HGNC:29372]	log2 fold change (MLE): sexf.treatmentcancerous vs sexm.treatmentcancerous
1443.59	2.33679	0.66506	3.51365	0.000442002	0.0679326	ENSG00000126709	IFI6	protein_coding	interferon alpha inducible protein 6 [Source:HGNC Symbol;Acc:HGNC:4054]	log2 fold change (MLE): sexf.treatmentcancerous vs sexm.treatmentcancerous
68.6424	-6.678	1.90495	-3.5056	0.000455577	0.0693325	ENSG00000145934	TENM2	protein_coding	teneurin transmembrane protein 2 [Source:HGNC Symbol;Acc:HGNC:29943]	log2 fold change (MLE): sexf.treatmentcancerous vs sexm.treatmentcancerous
32.2777	-7.09868	2.03044	-3.49613	0.000472056	0.0704589	ENSG00000047597	XK	protein_coding	X-linked Kx blood group [Source:HGNC Symbol;Acc:HGNC:12811]	log2 fold change (MLE): sexf.treatmentcancerous vs sexm.treatmentcancerous
35.9926	5.97019	1.70713	3.49721	0.00047016	0.0704589	ENSG00000085491	SLC25A24	protein_coding	solute carrier family 25 member 24 [Source:HGNC Symbol;Acc:HGNC:20662]	log2 fold change (MLE): sexf.treatmentcancerous vs sexm.treatmentcancerous
61.1548	-4.31271	1.23907	-3.48059	0.000500308	0.0739646	ENSG00000205106	DKFZp779M0652	lincRNA	uncharacterized DKFZp779M0652 [Source:NCBI gene;Acc:374387]	log2 fold change (MLE): sexf.treatmentcancerous vs sexm.treatmentcancerous
19.7432	-10.3945	2.99775	-3.46744	0.000525448	0.0769484	ENSG00000179066	AC020907.1	lincRNA	novel transcript	log2 fold change (MLE): sexf.treatmentcancerous vs sexm.treatmentcancerous
4479.74	-2.28131	0.659981	-3.45664	0.000546961	0.0778943	ENSG00000167615	LENG8	protein_coding	leukocyte receptor cluster member 8 [Source:HGNC Symbol;Acc:HGNC:15500]	log2 fold change (MLE): sexf.treatmentcancerous vs sexm.treatmentcancerous
1097.32	9.58954	2.7709	3.4608	0.00053858	0.0778943	ENSG00000107317	PTGDS	protein_coding	prostaglandin D2 synthase [Source:HGNC Symbol;Acc:HGNC:9592]	log2 fold change (MLE): sexf.treatmentcancerous vs sexm.treatmentcancerous
181.331	3.56724	1.03177	3.45741	0.0005454	0.0778943	ENSG00000004776	HSPB6	protein_coding	heat shock protein family B (small) member 6 [Source:HGNC Symbol;Acc:HGNC:26511]	log2 fold change (MLE): sexf.treatmentcancerous vs sexm.treatmentcancerous
1939.81	4.65283	1.35161	3.44243	0.000576516	0.080106	ENSG00000099769	IGFALS	protein_coding	insulin like growth factor binding protein acid labile subunit [Source:HGNC Symbol;Acc:HGNC:5468]	log2 fold change (MLE): sexf.treatmentcancerous vs sexm.treatmentcancerous
1242.91	3.70074	1.07559	3.44066	0.000580297	0.080106	ENSG00000102575	ACP5	protein_coding	acid phosphatase 5, tartrate resistant [Source:HGNC Symbol;Acc:HGNC:124]	log2 fold change (MLE): sexf.treatmentcancerous vs sexm.treatmentcancerous
1357.09	5.16998	1.50319	3.43934	0.000583133	0.080106	ENSG00000124107	SLPI	protein_coding	secretory leukocyte peptidase inhibitor [Source:HGNC Symbol;Acc:HGNC:11092]	log2 fold change (MLE): sexf.treatmentcancerous vs sexm.treatmentcancerous
12.2845	-9.54913	2.77081	-3.44633	0.00056826	0.080106	ENSG00000285938	AC072022.2	antisense	BCL6 antisense 1	log2 fold change (MLE): sexf.treatmentcancerous vs sexm.treatmentcancerous
95.2771	4.78441	1.39242	3.43605	0.000590271	0.0803752	ENSG00000124313	IQSEC2	protein_coding	IQ motif and Sec7 domain 2 [Source:HGNC Symbol;Acc:HGNC:29059]	log2 fold change (MLE): sexf.treatmentcancerous vs sexm.treatmentcancerous
81.0905	-4.25757	1.24089	-3.43108	0.000601187	0.0811498	ENSG00000279611	AC012313.10	TEC	novel transcript	log2 fold change (MLE): sexf.treatmentcancerous vs sexm.treatmentcancerous
116.144	3.09195	0.903357	3.42273	0.000619949	0.0824618	ENSG00000179023	KLHDC7A	protein_coding	kelch domain containing 7A [Source:HGNC Symbol;Acc:HGNC:26791]	log2 fold change (MLE): sexf.treatmentcancerous vs sexm.treatmentcancerous
71.9892	-6.46697	1.8898	-3.42204	0.000621531	0.0824618	ENSG00000062524	LTK	protein_coding	leukocyte receptor tyrosine kinase [Source:HGNC Symbol;Acc:HGNC:6721]	log2 fold change (MLE): sexf.treatmentcancerous vs sexm.treatmentcancerous
142.329	-3.95252	1.15738	-3.41505	0.000637706	0.0829675	ENSG00000107968	MAP3K8	protein_coding	mitogen-activated protein kinase kinase kinase 8 [Source:HGNC Symbol;Acc:HGNC:6860]	log2 fold change (MLE): sexf.treatmentcancerous vs sexm.treatmentcancerous
50.8077	-4.95755	1.45197	-3.41436	0.000639319	0.0829675	ENSG00000233008	LINC01725	lincRNA	long intergenic non-protein coding RNA 1725 [Source:HGNC Symbol;Acc:HGNC:52513]	log2 fold change (MLE): sexf.treatmentcancerous vs sexm.treatmentcancerous
22.3801	6.14762	1.80098	3.41348	0.000641377	0.0829675	ENSG00000241316	SUCLG2-AS1	lincRNA	SUCLG2 antisense RNA 1 (head to head) [Source:HGNC Symbol;Acc:HGNC:49643]	log2 fold change (MLE): sexf.treatmentcancerous vs sexm.treatmentcancerous
95.4673	6.93755	2.03756	3.40483	0.000662064	0.0849356	ENSG00000188153	COL4A5	protein_coding	collagen type IV alpha 5 chain [Source:HGNC Symbol;Acc:HGNC:2207]	log2 fold change (MLE): sexf.treatmentcancerous vs sexm.treatmentcancerous
148.54	-3.82398	1.12652	-3.3945	0.000687541	0.0858708	ENSG00000128965	CHAC1	protein_coding	ChaC glutathione specific gamma-glutamylcyclotransferase 1 [Source:HGNC Symbol;Acc:HGNC:28680]	log2 fold change (MLE): sexf.treatmentcancerous vs sexm.treatmentcancerous
127.724	-6.47218	1.90745	-3.39311	0.000691046	0.0858708	ENSG00000254166	CASC19	processed_transcript	cancer susceptibility 19 [Source:HGNC Symbol;Acc:HGNC:49476]	log2 fold change (MLE): sexf.treatmentcancerous vs sexm.treatmentcancerous
68.1104	6.06883	1.78867	3.39294	0.00069148	0.0858708	ENSG00000165152	TMEM246	protein_coding	transmembrane protein 246 [Source:HGNC Symbol;Acc:HGNC:28180]	log2 fold change (MLE): sexf.treatmentcancerous vs sexm.treatmentcancerous
45.1554	6.02131	1.77317	3.39579	0.000684304	0.0858708	ENSG00000184986	TMEM121	protein_coding	transmembrane protein 121 [Source:HGNC Symbol;Acc:HGNC:20511]	log2 fold change (MLE): sexf.treatmentcancerous vs sexm.treatmentcancerous
26.4907	6.84533	2.02194	3.38552	0.000710429	0.0875237	ENSG00000183734	ASCL2	protein_coding	achaete-scute family bHLH transcription factor 2 [Source:HGNC Symbol;Acc:HGNC:739]	log2 fold change (MLE): sexf.treatmentcancerous vs sexm.treatmentcancerous
233.133	-3.848	1.13923	-3.37772	0.000730902	0.0893369	ENSG00000222009	BTBD19	protein_coding	BTB domain containing 19 [Source:HGNC Symbol;Acc:HGNC:27145]	log2 fold change (MLE): sexf.treatmentcancerous vs sexm.treatmentcancerous
690.404	3.89762	1.15468	3.3755	0.00073682	0.0893566	ENSG00000197766	CFD	protein_coding	complement factor D [Source:HGNC Symbol;Acc:HGNC:2771]	log2 fold change (MLE): sexf.treatmentcancerous vs sexm.treatmentcancerous
89.3255	7.42903	2.2024	3.37314	0.000743152	0.0894259	ENSG00000174175	SELP	protein_coding	selectin P [Source:HGNC Symbol;Acc:HGNC:10721]	log2 fold change (MLE): sexf.treatmentcancerous vs sexm.treatmentcancerous
188.717	-5.23489	1.55462	-3.36732	0.000759036	0.090483	ENSG00000237949	LINC00844	lincRNA	long intergenic non-protein coding RNA 844 [Source:HGNC Symbol;Acc:HGNC:45031]	log2 fold change (MLE): sexf.treatmentcancerous vs sexm.treatmentcancerous
109.499	-3.04574	0.905308	-3.36432	0.000767334	0.090483	ENSG00000181135	ZNF707	protein_coding	zinc finger protein 707 [Source:HGNC Symbol;Acc:HGNC:27815]	log2 fold change (MLE): sexf.treatmentcancerous vs sexm.treatmentcancerous
113.743	6.4505	1.91776	3.36357	0.000769423	0.090483	ENSG00000133067	LGR6	protein_coding	leucine rich repeat containing G protein-coupled receptor 6 [Source:HGNC Symbol;Acc:HGNC:19719]	log2 fold change (MLE): sexf.treatmentcancerous vs sexm.treatmentcancerous
63.1407	7.12767	2.12055	3.36123	0.000775956	0.0905652	ENSG00000072840	EVC	protein_coding	EvC ciliary complex subunit 1 [Source:HGNC Symbol;Acc:HGNC:3497]	log2 fold change (MLE): sexf.treatmentcancerous vs sexm.treatmentcancerous
109.508	3.69511	1.10181	3.35368	0.000797442	0.0923782	ENSG00000146670	CDCA5	protein_coding	cell division cycle associated 5 [Source:HGNC Symbol;Acc:HGNC:14626]	log2 fold change (MLE): sexf.treatmentcancerous vs sexm.treatmentcancerous
696.833	-2.67242	0.801071	-3.33606	0.000849734	0.0952081	ENSG00000187546	AGMO	protein_coding	alkylglycerol monooxygenase [Source:HGNC Symbol;Acc:HGNC:33784]	log2 fold change (MLE): sexf.treatmentcancerous vs sexm.treatmentcancerous
259.134	-4.82592	1.44632	-3.33669	0.000847814	0.0952081	ENSG00000135245	HILPDA	protein_coding	hypoxia inducible lipid droplet associated [Source:HGNC Symbol;Acc:HGNC:28859]	log2 fold change (MLE): sexf.treatmentcancerous vs sexm.treatmentcancerous
257.693	5.97814	1.79022	3.33933	0.000839809	0.0952081	ENSG00000161896	IP6K3	protein_coding	inositol hexakisphosphate kinase 3 [Source:HGNC Symbol;Acc:HGNC:17269]	log2 fold change (MLE): sexf.treatmentcancerous vs sexm.treatmentcancerous
217.907	3.87524	1.16194	3.33515	0.000852536	0.0952081	ENSG00000071205	ARHGAP10	protein_coding	Rho GTPase activating protein 10 [Source:HGNC Symbol;Acc:HGNC:26099]	log2 fold change (MLE): sexf.treatmentcancerous vs sexm.treatmentcancerous
194.323	-2.60264	0.780047	-3.33652	0.000848357	0.0952081	ENSG00000035664	DAPK2	protein_coding	death associated protein kinase 2 [Source:HGNC Symbol;Acc:HGNC:2675]	log2 fold change (MLE): sexf.treatmentcancerous vs sexm.treatmentcancerous
90.9946	6.97328	2.10954	3.3056	0.000947743	0.105084	ENSG00000226321	CROCC2	protein_coding	ciliary rootlet coiled-coil, rootletin family member 2 [Source:HGNC Symbol;Acc:HGNC:51677]	log2 fold change (MLE): sexf.treatmentcancerous vs sexm.treatmentcancerous
1236.48	9.6067	2.91725	3.29306	0.000991019	0.109103	ENSG00000272398	CD24	protein_coding	CD24 molecule [Source:HGNC Symbol;Acc:HGNC:1645]	log2 fold change (MLE): sexf.treatmentcancerous vs sexm.treatmentcancerous
40.5	5.14396	1.56554	3.28574	0.00101714	0.111191	ENSG00000183160	TMEM119	protein_coding	transmembrane protein 119 [Source:HGNC Symbol;Acc:HGNC:27884]	log2 fold change (MLE): sexf.treatmentcancerous vs sexm.treatmentcancerous
1753.47	-2.25627	0.688274	-3.27816	0.00104487	0.112065	ENSG00000099377	HSD3B7	protein_coding	hydroxy-delta-5-steroid dehydrogenase, 3 beta- and steroid delta-isomerase 7 [Source:HGNC Symbol;Acc:HGNC:18324]	log2 fold change (MLE): sexf.treatmentcancerous vs sexm.treatmentcancerous
374.915	-2.33326	0.712712	-3.27377	0.00106123	0.112065	ENSG00000106823	ECM2	protein_coding	extracellular matrix protein 2 [Source:HGNC Symbol;Acc:HGNC:3154]	log2 fold change (MLE): sexf.treatmentcancerous vs sexm.treatmentcancerous
152.937	5.98623	1.8277	3.27529	0.00105554	0.112065	ENSG00000143196	DPT	protein_coding	dermatopontin [Source:HGNC Symbol;Acc:HGNC:3011]	log2 fold change (MLE): sexf.treatmentcancerous vs sexm.treatmentcancerous
118.74	6.63743	2.02355	3.28008	0.00103777	0.112065	ENSG00000166473	PKD1L2	polymorphic_pseudogene	polycystin 1 like 2 (gene/pseudogene) [Source:HGNC Symbol;Acc:HGNC:21715]	log2 fold change (MLE): sexf.treatmentcancerous vs sexm.treatmentcancerous
58.5637	5.89348	1.79957	3.27494	0.00105684	0.112065	ENSG00000276600	RAB7B	protein_coding	RAB7B, member RAS oncogene family [Source:HGNC Symbol;Acc:HGNC:30513]	log2 fold change (MLE): sexf.treatmentcancerous vs sexm.treatmentcancerous
391.64	-2.92573	0.895642	-3.26663	0.00108835	0.114152	ENSG00000171453	POLR1C	protein_coding	RNA polymerase I and III subunit C [Source:HGNC Symbol;Acc:HGNC:20194]	log2 fold change (MLE): sexf.treatmentcancerous vs sexm.treatmentcancerous
17.544	-6.93407	2.12433	-3.26412	0.00109806	0.114398	ENSG00000239799	ITIH4-AS1	antisense	ITIH4 antisense RNA 1 [Source:HGNC Symbol;Acc:HGNC:40310]	log2 fold change (MLE): sexf.treatmentcancerous vs sexm.treatmentcancerous
1802.72	3.44425	1.05879	3.25299	0.00114196	0.118178	ENSG00000167588	GPD1	protein_coding	glycerol-3-phosphate dehydrogenase 1 [Source:HGNC Symbol;Acc:HGNC:4455]	log2 fold change (MLE): sexf.treatmentcancerous vs sexm.treatmentcancerous
81.3988	3.49746	1.07801	3.24437	0.0011771	0.121008	ENSG00000129910	CDH15	protein_coding	cadherin 15 [Source:HGNC Symbol;Acc:HGNC:1754]	log2 fold change (MLE): sexf.treatmentcancerous vs sexm.treatmentcancerous
146.954	6.47605	1.99731	3.24238	0.00118534	0.121053	ENSG00000166173	LARP6	protein_coding	La ribonucleoprotein domain family member 6 [Source:HGNC Symbol;Acc:HGNC:24012]	log2 fold change (MLE): sexf.treatmentcancerous vs sexm.treatmentcancerous
1668.18	-2.15912	0.666537	-3.23931	0.00119819	0.12144	ENSG00000146830	GIGYF1	protein_coding	GRB10 interacting GYF protein 1 [Source:HGNC Symbol;Acc:HGNC:9126]	log2 fold change (MLE): sexf.treatmentcancerous vs sexm.treatmentcancerous
68.5201	-3.21677	0.99352	-3.23775	0.00120477	0.12144	ENSG00000251615	AC104825.1	lincRNA	novel transcript	log2 fold change (MLE): sexf.treatmentcancerous vs sexm.treatmentcancerous
757.61	2.28059	0.706212	3.22933	0.0012408	0.124264	ENSG00000260314	MRC1	protein_coding	mannose receptor C-type 1 [Source:HGNC Symbol;Acc:HGNC:7228]	log2 fold change (MLE): sexf.treatmentcancerous vs sexm.treatmentcancerous
411.411	3.77126	1.1692	3.2255	0.00125753	0.125132	ENSG00000181444	ZNF467	protein_coding	zinc finger protein 467 [Source:HGNC Symbol;Acc:HGNC:23154]	log2 fold change (MLE): sexf.treatmentcancerous vs sexm.treatmentcancerous
3357.48	-2.6304	0.816054	-3.22331	0.00126718	0.12529	ENSG00000244731	C4A	protein_coding	complement C4A (Rodgers blood group) [Source:HGNC Symbol;Acc:HGNC:1323]	log2 fold change (MLE): sexf.treatmentcancerous vs sexm.treatmentcancerous
128.668	-2.64057	0.821425	-3.21462	0.00130617	0.128327	ENSG00000172878	METAP1D	protein_coding	methionyl aminopeptidase type 1D, mitochondrial [Source:HGNC Symbol;Acc:HGNC:32583]	log2 fold change (MLE): sexf.treatmentcancerous vs sexm.treatmentcancerous
9294.93	-4.52637	1.40903	-3.21241	0.00131627	0.128506	ENSG00000109758	HGFAC	protein_coding	HGF activator [Source:HGNC Symbol;Acc:HGNC:4894]	log2 fold change (MLE): sexf.treatmentcancerous vs sexm.treatmentcancerous
108.483	-3.07138	0.960664	-3.19715	0.00138795	0.134657	ENSG00000184271	POU6F1	protein_coding	POU class 6 homeobox 1 [Source:HGNC Symbol;Acc:HGNC:9224]	log2 fold change (MLE): sexf.treatmentcancerous vs sexm.treatmentcancerous
33820.5	-1.97692	0.618837	-3.19458	0.00140034	0.135016	ENSG00000162267	ITIH3	protein_coding	inter-alpha-trypsin inhibitor heavy chain 3 [Source:HGNC Symbol;Acc:HGNC:6168]	log2 fold change (MLE): sexf.treatmentcancerous vs sexm.treatmentcancerous
1367.82	-2.72577	0.85418	-3.1911	0.00141732	0.135809	ENSG00000117480	FAAH	protein_coding	fatty acid amide hydrolase [Source:HGNC Symbol;Acc:HGNC:3553]	log2 fold change (MLE): sexf.treatmentcancerous vs sexm.treatmentcancerous
8453.88	3.70282	1.16179	3.18718	0.00143668	0.13682	ENSG00000145692	BHMT	protein_coding	betaine--homocysteine S-methyltransferase [Source:HGNC Symbol;Acc:HGNC:1047]	log2 fold change (MLE): sexf.treatmentcancerous vs sexm.treatmentcancerous
747.247	2.77121	0.873438	3.17276	0.00150995	0.140353	ENSG00000162460	TMEM82	protein_coding	transmembrane protein 82 [Source:HGNC Symbol;Acc:HGNC:32350]	log2 fold change (MLE): sexf.treatmentcancerous vs sexm.treatmentcancerous
364.486	5.18224	1.63143	3.17651	0.0014906	0.140353	ENSG00000174307	PHLDA3	protein_coding	pleckstrin homology like domain family A member 3 [Source:HGNC Symbol;Acc:HGNC:8934]	log2 fold change (MLE): sexf.treatmentcancerous vs sexm.treatmentcancerous
122.722	-3.56585	1.12313	-3.17491	0.00149884	0.140353	ENSG00000186352	ANKRD37	protein_coding	ankyrin repeat domain 37 [Source:HGNC Symbol;Acc:HGNC:29593]	log2 fold change (MLE): sexf.treatmentcancerous vs sexm.treatmentcancerous
17.8713	-6.68077	2.10458	-3.1744	0.00150144	0.140353	ENSG00000258451	AL163636.1	antisense	novel transcript, antisense to RNASE4 and ANG	log2 fold change (MLE): sexf.treatmentcancerous vs sexm.treatmentcancerous
1908.11	-2.11789	0.668472	-3.16825	0.00153358	0.140486	ENSG00000071894	CPSF1	protein_coding	cleavage and polyadenylation specific factor 1 [Source:HGNC Symbol;Acc:HGNC:2324]	log2 fold change (MLE): sexf.treatmentcancerous vs sexm.treatmentcancerous
690.531	-2.64505	0.834647	-3.16907	0.00152928	0.140486	ENSG00000167702	KIFC2	protein_coding	kinesin family member C2 [Source:HGNC Symbol;Acc:HGNC:29530]	log2 fold change (MLE): sexf.treatmentcancerous vs sexm.treatmentcancerous
169.336	3.17961	1.0055	3.16223	0.00156569	0.140486	ENSG00000135919	SERPINE2	protein_coding	serpin family E member 2 [Source:HGNC Symbol;Acc:HGNC:8951]	log2 fold change (MLE): sexf.treatmentcancerous vs sexm.treatmentcancerous
62.4649	-6.84925	2.16309	-3.16642	0.00154327	0.140486	ENSG00000116183	PAPPA2	protein_coding	pappalysin 2 [Source:HGNC Symbol;Acc:HGNC:14615]	log2 fold change (MLE): sexf.treatmentcancerous vs sexm.treatmentcancerous
42.1543	-6.09636	1.92588	-3.1655	0.00154817	0.140486	ENSG00000267250	AC011591.1	lincRNA	novel transcript	log2 fold change (MLE): sexf.treatmentcancerous vs sexm.treatmentcancerous
22.0408	6.2718	1.98243	3.16369	0.00155781	0.140486	ENSG00000102452	NALCN	protein_coding	sodium leak channel, non-selective [Source:HGNC Symbol;Acc:HGNC:19082]	log2 fold change (MLE): sexf.treatmentcancerous vs sexm.treatmentcancerous
1195.4	-2.01479	0.639126	-3.15242	0.00161926	0.141824	ENSG00000169592	INO80E	protein_coding	INO80 complex subunit E [Source:HGNC Symbol;Acc:HGNC:26905]	log2 fold change (MLE): sexf.treatmentcancerous vs sexm.treatmentcancerous
493.183	2.67266	0.847802	3.15246	0.00161902	0.141824	ENSG00000092964	DPYSL2	protein_coding	dihydropyrimidinase like 2 [Source:HGNC Symbol;Acc:HGNC:3014]	log2 fold change (MLE): sexf.treatmentcancerous vs sexm.treatmentcancerous
167.065	3.42731	1.0854	3.15764	0.00159051	0.141824	ENSG00000136854	STXBP1	protein_coding	syntaxin binding protein 1 [Source:HGNC Symbol;Acc:HGNC:11444]	log2 fold change (MLE): sexf.treatmentcancerous vs sexm.treatmentcancerous
37.9201	5.06053	1.60359	3.15575	0.00160084	0.141824	ENSG00000213901	SLC23A3	protein_coding	solute carrier family 23 member 3 [Source:HGNC Symbol;Acc:HGNC:20601]	log2 fold change (MLE): sexf.treatmentcancerous vs sexm.treatmentcancerous
24.0953	5.43054	1.72335	3.15115	0.00162628	0.141824	ENSG00000247746	USP51	protein_coding	ubiquitin specific peptidase 51 [Source:HGNC Symbol;Acc:HGNC:23086]	log2 fold change (MLE): sexf.treatmentcancerous vs sexm.treatmentcancerous
20047.3	-2.70745	0.859958	-3.14835	0.00164193	0.142055	ENSG00000143878	RHOB	protein_coding	ras homolog family member B [Source:HGNC Symbol;Acc:HGNC:668]	log2 fold change (MLE): sexf.treatmentcancerous vs sexm.treatmentcancerous
22.5311	-6.5888	2.0934	-3.14741	0.00164722	0.142055	ENSG00000272156	AC008280.3	lincRNA	novel transcript	log2 fold change (MLE): sexf.treatmentcancerous vs sexm.treatmentcancerous
90.536	4.11146	1.30777	3.14387	0.00166732	0.142208	ENSG00000140379	BCL2A1	protein_coding	BCL2 related protein A1 [Source:HGNC Symbol;Acc:HGNC:991]	log2 fold change (MLE): sexf.treatmentcancerous vs sexm.treatmentcancerous
35.085	5.81173	1.84811	3.14468	0.00166268	0.142208	ENSG00000106772	PRUNE2	protein_coding	prune homolog 2 [Source:HGNC Symbol;Acc:HGNC:25209]	log2 fold change (MLE): sexf.treatmentcancerous vs sexm.treatmentcancerous
65.1534	6.16597	1.96333	3.14057	0.00168618	0.14303	ENSG00000172236	TPSAB1	protein_coding	tryptase alpha/beta 1 [Source:HGNC Symbol;Acc:HGNC:12019]	log2 fold change (MLE): sexf.treatmentcancerous vs sexm.treatmentcancerous
27.1237	-6.25853	1.99539	-3.1365	0.0017098	0.144246	ENSG00000224272	AC131097.3	antisense	novel transcript	log2 fold change (MLE): sexf.treatmentcancerous vs sexm.treatmentcancerous
38.0095	-4.97251	1.58665	-3.13396	0.00172465	0.144712	ENSG00000188295	ZNF669	protein_coding	zinc finger protein 669 [Source:HGNC Symbol;Acc:HGNC:25736]	log2 fold change (MLE): sexf.treatmentcancerous vs sexm.treatmentcancerous
176.697	-2.41673	0.775387	-3.11681	0.0018282	0.15176	ENSG00000095059	DHPS	protein_coding	deoxyhypusine synthase [Source:HGNC Symbol;Acc:HGNC:2869]	log2 fold change (MLE): sexf.treatmentcancerous vs sexm.treatmentcancerous
49.0826	-7.10806	2.2801	-3.11743	0.00182435	0.15176	ENSG00000271239	AC007423.1	lincRNA	novel transcript	log2 fold change (MLE): sexf.treatmentcancerous vs sexm.treatmentcancerous
1355.21	-2.48401	0.798431	-3.11111	0.00186384	0.15229	ENSG00000198563	DDX39B	protein_coding	DExD-box helicase 39B [Source:HGNC Symbol;Acc:HGNC:13917]	log2 fold change (MLE): sexf.treatmentcancerous vs sexm.treatmentcancerous
108.407	-3.59381	1.15437	-3.11323	0.0018505	0.15229	ENSG00000125848	FLRT3	protein_coding	fibronectin leucine rich transmembrane protein 3 [Source:HGNC Symbol;Acc:HGNC:3762]	log2 fold change (MLE): sexf.treatmentcancerous vs sexm.treatmentcancerous
89.2239	4.61498	1.4834	3.11108	0.00186402	0.15229	ENSG00000227051	C14orf132	protein_coding	chromosome 14 open reading frame 132 [Source:HGNC Symbol;Acc:HGNC:20346]	log2 fold change (MLE): sexf.treatmentcancerous vs sexm.treatmentcancerous
110.162	3.05184	0.982339	3.1067	0.00189186	0.153755	ENSG00000157368	IL34	protein_coding	interleukin 34 [Source:HGNC Symbol;Acc:HGNC:28529]	log2 fold change (MLE): sexf.treatmentcancerous vs sexm.treatmentcancerous
1382.05	-2.312	0.746385	-3.0976	0.00195098	0.156108	ENSG00000243696	AC006254.1	protein_coding	novel MUSTN1-ITIH4 readthrough	log2 fold change (MLE): sexf.treatmentcancerous vs sexm.treatmentcancerous
202.86	3.30429	1.06602	3.09966	0.00193745	0.156108	ENSG00000178718	RPP25	protein_coding	ribonuclease P and MRP subunit p25 [Source:HGNC Symbol;Acc:HGNC:30361]	log2 fold change (MLE): sexf.treatmentcancerous vs sexm.treatmentcancerous
55.4591	-4.16185	1.343	-3.09891	0.00194236	0.156108	ENSG00000260325	HSPB9	protein_coding	heat shock protein family B (small) member 9 [Source:HGNC Symbol;Acc:HGNC:30589]	log2 fold change (MLE): sexf.treatmentcancerous vs sexm.treatmentcancerous
260.443	3.19537	1.03259	3.09452	0.00197129	0.156925	ENSG00000198892	SHISA4	protein_coding	shisa family member 4 [Source:HGNC Symbol;Acc:HGNC:27139]	log2 fold change (MLE): sexf.treatmentcancerous vs sexm.treatmentcancerous
20.8325	-6.02096	1.95022	-3.08732	0.00201967	0.159956	ENSG00000280927	CTBP1-AS	antisense	CTBP1 antisense RNA [Source:HGNC Symbol;Acc:HGNC:48337]	log2 fold change (MLE): sexf.treatmentcancerous vs sexm.treatmentcancerous
1489.02	2.65367	0.860459	3.08401	0.00204228	0.160208	ENSG00000112972	HMGCS1	protein_coding	3-hydroxy-3-methylglutaryl-CoA synthase 1 [Source:HGNC Symbol;Acc:HGNC:5007]	log2 fold change (MLE): sexf.treatmentcancerous vs sexm.treatmentcancerous
192.532	-3.29977	1.07002	-3.08384	0.00204349	0.160208	ENSG00000014914	MTMR11	protein_coding	myotubularin related protein 11 [Source:HGNC Symbol;Acc:HGNC:24307]	log2 fold change (MLE): sexf.treatmentcancerous vs sexm.treatmentcancerous
147.264	2.8437	0.924108	3.07723	0.00208932	0.161355	ENSG00000177283	FZD8	protein_coding	frizzled class receptor 8 [Source:HGNC Symbol;Acc:HGNC:4046]	log2 fold change (MLE): sexf.treatmentcancerous vs sexm.treatmentcancerous
135.486	5.19727	1.68844	3.07815	0.00208292	0.161355	ENSG00000038427	VCAN	protein_coding	versican [Source:HGNC Symbol;Acc:HGNC:2464]	log2 fold change (MLE): sexf.treatmentcancerous vs sexm.treatmentcancerous
40.9707	4.3669	1.41879	3.07791	0.00208461	0.161355	ENSG00000169116	PARM1	protein_coding	prostate androgen-regulated mucin-like protein 1 [Source:HGNC Symbol;Acc:HGNC:24536]	log2 fold change (MLE): sexf.treatmentcancerous vs sexm.treatmentcancerous
233.633	-2.61379	0.851881	-3.06825	0.00215314	0.165461	ENSG00000154511	FAM69A	protein_coding	family with sequence similarity 69 member A [Source:HGNC Symbol;Acc:HGNC:32213]	log2 fold change (MLE): sexf.treatmentcancerous vs sexm.treatmentcancerous
275.403	2.31168	0.755298	3.06063	0.00220874	0.168898	ENSG00000105472	CLEC11A	protein_coding	C-type lectin domain containing 11A [Source:HGNC Symbol;Acc:HGNC:10576]	log2 fold change (MLE): sexf.treatmentcancerous vs sexm.treatmentcancerous
344.288	4.66082	1.52402	3.05825	0.00222637	0.169411	ENSG00000171954	CYP4F22	protein_coding	cytochrome P450 family 4 subfamily F member 22 [Source:HGNC Symbol;Acc:HGNC:26820]	log2 fold change (MLE): sexf.treatmentcancerous vs sexm.treatmentcancerous
25.474	6.05324	1.98525	3.04911	0.00229523	0.173799	ENSG00000150594	ADRA2A	protein_coding	adrenoceptor alpha 2A [Source:HGNC Symbol;Acc:HGNC:281]	log2 fold change (MLE): sexf.treatmentcancerous vs sexm.treatmentcancerous
498.097	-2.03547	0.669453	-3.0405	0.00236187	0.176241	ENSG00000076554	TPD52	protein_coding	tumor protein D52 [Source:HGNC Symbol;Acc:HGNC:12005]	log2 fold change (MLE): sexf.treatmentcancerous vs sexm.treatmentcancerous
545.154	4.15299	1.36595	3.04036	0.00236295	0.176241	ENSG00000066468	FGFR2	protein_coding	fibroblast growth factor receptor 2 [Source:HGNC Symbol;Acc:HGNC:3689]	log2 fold change (MLE): sexf.treatmentcancerous vs sexm.treatmentcancerous
235.625	-4.90068	1.61369	-3.03694	0.00238993	0.176241	ENSG00000116729	WLS	protein_coding	wntless Wnt ligand secretion mediator [Source:HGNC Symbol;Acc:HGNC:30238]	log2 fold change (MLE): sexf.treatmentcancerous vs sexm.treatmentcancerous
224.321	-2.87813	0.94793	-3.03623	0.00239559	0.176241	ENSG00000124784	RIOK1	protein_coding	RIO kinase 1 [Source:HGNC Symbol;Acc:HGNC:18656]	log2 fold change (MLE): sexf.treatmentcancerous vs sexm.treatmentcancerous
155.221	-4.57424	1.5061	-3.03714	0.00238837	0.176241	ENSG00000078018	MAP2	protein_coding	microtubule associated protein 2 [Source:HGNC Symbol;Acc:HGNC:6839]	log2 fold change (MLE): sexf.treatmentcancerous vs sexm.treatmentcancerous
53.8472	3.63717	1.19547	3.04245	0.00234657	0.176241	ENSG00000150054	MPP7	protein_coding	membrane palmitoylated protein 7 [Source:HGNC Symbol;Acc:HGNC:26542]	log2 fold change (MLE): sexf.treatmentcancerous vs sexm.treatmentcancerous
1795.27	-2.34789	0.775897	-3.02603	0.00247784	0.179245	ENSG00000181830	SLC35C1	protein_coding	solute carrier family 35 member C1 [Source:HGNC Symbol;Acc:HGNC:20197]	log2 fold change (MLE): sexf.treatmentcancerous vs sexm.treatmentcancerous
1682.86	2.17332	0.721377	3.01274	0.00258898	0.179245	ENSG00000101335	MYL9	protein_coding	myosin light chain 9 [Source:HGNC Symbol;Acc:HGNC:15754]	log2 fold change (MLE): sexf.treatmentcancerous vs sexm.treatmentcancerous
1343.88	10.5242	3.48018	3.02404	0.00249426	0.179245	ENSG00000211679	IGLC3	IG_C_gene	immunoglobulin lambda constant 3 (Kern-Oz+ marker) [Source:HGNC Symbol;Acc:HGNC:5857]	log2 fold change (MLE): sexf.treatmentcancerous vs sexm.treatmentcancerous
1270.38	-3.20891	1.06499	-3.01309	0.00258605	0.179245	ENSG00000242265	PEG10	protein_coding	paternally expressed 10 [Source:HGNC Symbol;Acc:HGNC:14005]	log2 fold change (MLE): sexf.treatmentcancerous vs sexm.treatmentcancerous
955.608	-2.53823	0.840708	-3.01916	0.00253477	0.179245	ENSG00000014164	ZC3H3	protein_coding	zinc finger CCCH-type containing 3 [Source:HGNC Symbol;Acc:HGNC:28972]	log2 fold change (MLE): sexf.treatmentcancerous vs sexm.treatmentcancerous
631.876	-2.82056	0.934205	-3.01921	0.00253435	0.179245	ENSG00000135111	TBX3	protein_coding	T-box 3 [Source:HGNC Symbol;Acc:HGNC:11602]	log2 fold change (MLE): sexf.treatmentcancerous vs sexm.treatmentcancerous
505.978	-2.34729	0.77965	-3.01069	0.00260651	0.179245	ENSG00000084774	CAD	protein_coding	carbamoyl-phosphate synthetase 2, aspartate transcarbamylase, and dihydroorotase [Source:HGNC Symbol;Acc:HGNC:1424]	log2 fold change (MLE): sexf.treatmentcancerous vs sexm.treatmentcancerous
367.626	-2.35552	0.778551	-3.02551	0.00248211	0.179245	ENSG00000269313	MAGIX	protein_coding	MAGI family member, X-linked [Source:HGNC Symbol;Acc:HGNC:30006]	log2 fold change (MLE): sexf.treatmentcancerous vs sexm.treatmentcancerous
144.065	3.65324	1.20614	3.02888	0.00245463	0.179245	ENSG00000165124	SVEP1	protein_coding	sushi, von Willebrand factor type A, EGF and pentraxin domain containing 1 [Source:HGNC Symbol;Acc:HGNC:15985]	log2 fold change (MLE): sexf.treatmentcancerous vs sexm.treatmentcancerous
103.177	-2.66509	0.88546	-3.00983	0.00261391	0.179245	ENSG00000223803	RPS20P14	processed_pseudogene	ribosomal protein S20 pseudogene 14 [Source:HGNC Symbol;Acc:HGNC:36692]	log2 fold change (MLE): sexf.treatmentcancerous vs sexm.treatmentcancerous
47.5931	-4.35231	1.44323	-3.01567	0.00256414	0.179245	ENSG00000149970	CNKSR2	protein_coding	connector enhancer of kinase suppressor of Ras 2 [Source:HGNC Symbol;Acc:HGNC:19701]	log2 fold change (MLE): sexf.treatmentcancerous vs sexm.treatmentcancerous
35.6476	-6.71446	2.22028	-3.02414	0.00249339	0.179245	ENSG00000197261	C6orf141	protein_coding	chromosome 6 open reading frame 141 [Source:HGNC Symbol;Acc:HGNC:21351]	log2 fold change (MLE): sexf.treatmentcancerous vs sexm.treatmentcancerous
45.6254	-7.41802	2.45567	-3.02077	0.0025213	0.179245	ENSG00000166920	C15orf48	protein_coding	chromosome 15 open reading frame 48 [Source:HGNC Symbol;Acc:HGNC:29898]	log2 fold change (MLE): sexf.treatmentcancerous vs sexm.treatmentcancerous
36.9464	-5.8687	1.95039	-3.00899	0.00262119	0.179245	ENSG00000102362	SYTL4	protein_coding	synaptotagmin like 4 [Source:HGNC Symbol;Acc:HGNC:15588]	log2 fold change (MLE): sexf.treatmentcancerous vs sexm.treatmentcancerous
48.4023	5.39927	1.7923	3.01248	0.00259118	0.179245	ENSG00000161249	DMKN	protein_coding	dermokine [Source:HGNC Symbol;Acc:HGNC:25063]	log2 fold change (MLE): sexf.treatmentcancerous vs sexm.treatmentcancerous
18.6874	5.65876	1.87548	3.01724	0.00255091	0.179245	ENSG00000247157	LINC01252	lincRNA	long intergenic non-protein coding RNA 1252 [Source:HGNC Symbol;Acc:HGNC:27888]	log2 fold change (MLE): sexf.treatmentcancerous vs sexm.treatmentcancerous
700.77	-3.28705	1.09317	-3.00689	0.00263935	0.179696	ENSG00000109511	ANXA10	protein_coding	annexin A10 [Source:HGNC Symbol;Acc:HGNC:534]	log2 fold change (MLE): sexf.treatmentcancerous vs sexm.treatmentcancerous
64.7765	-4.03423	1.34389	-3.00192	0.00268286	0.18186	ENSG00000188277	C15orf62	protein_coding	chromosome 15 open reading frame 62 [Source:HGNC Symbol;Acc:HGNC:34489]	log2 fold change (MLE): sexf.treatmentcancerous vs sexm.treatmentcancerous
65.0695	4.3656	1.45498	3.00045	0.00269579	0.181942	ENSG00000205312	KRT17P4	transcribed_unprocessed_pseudogene	keratin 17 pseudogene 4 [Source:HGNC Symbol;Acc:HGNC:50722]	log2 fold change (MLE): sexf.treatmentcancerous vs sexm.treatmentcancerous
136.417	-4.84692	1.61706	-2.99737	0.0027232	0.182997	ENSG00000163032	VSNL1	protein_coding	visinin like 1 [Source:HGNC Symbol;Acc:HGNC:12722]	log2 fold change (MLE): sexf.treatmentcancerous vs sexm.treatmentcancerous
65.3137	4.51256	1.5067	2.995	0.00274443	0.183628	ENSG00000156966	B3GNT7	protein_coding	UDP-GlcNAc:betaGal beta-1,3-N-acetylglucosaminyltransferase 7 [Source:HGNC Symbol;Acc:HGNC:18811]	log2 fold change (MLE): sexf.treatmentcancerous vs sexm.treatmentcancerous
1996.62	-2.05923	0.688535	-2.99074	0.002783	0.183832	ENSG00000138074	SLC5A6	protein_coding	solute carrier family 5 member 6 [Source:HGNC Symbol;Acc:HGNC:11041]	log2 fold change (MLE): sexf.treatmentcancerous vs sexm.treatmentcancerous
218.738	-2.35183	0.786182	-2.99146	0.00277643	0.183832	ENSG00000005379	TSPOAP1	protein_coding	TSPO associated protein 1 [Source:HGNC Symbol;Acc:HGNC:16831]	log2 fold change (MLE): sexf.treatmentcancerous vs sexm.treatmentcancerous
188.695	-2.97654	0.994886	-2.99184	0.00277298	0.183832	ENSG00000269976	AC012065.3	lincRNA	novel transcript	log2 fold change (MLE): sexf.treatmentcancerous vs sexm.treatmentcancerous
1508.37	-2.75318	0.92205	-2.98594	0.00282711	0.18517	ENSG00000157399	ARSE	protein_coding	arylsulfatase E [Source:HGNC Symbol;Acc:HGNC:719]	log2 fold change (MLE): sexf.treatmentcancerous vs sexm.treatmentcancerous
514.727	2.91817	0.976946	2.98703	0.002817	0.18517	ENSG00000176845	METRNL	protein_coding	meteorin like, glial cell differentiation regulator [Source:HGNC Symbol;Acc:HGNC:27584]	log2 fold change (MLE): sexf.treatmentcancerous vs sexm.treatmentcancerous
7388.87	-2.34351	0.78701	-2.97773	0.00290388	0.186928	ENSG00000187193	MT1X	protein_coding	metallothionein 1X [Source:HGNC Symbol;Acc:HGNC:7405]	log2 fold change (MLE): sexf.treatmentcancerous vs sexm.treatmentcancerous
697.263	-2.23075	0.749029	-2.97819	0.00289954	0.186928	ENSG00000204348	DXO	protein_coding	decapping exoribonuclease [Source:HGNC Symbol;Acc:HGNC:2992]	log2 fold change (MLE): sexf.treatmentcancerous vs sexm.treatmentcancerous
625.4	3.02705	1.01568	2.98033	0.00287939	0.186928	ENSG00000249948	GBA3	polymorphic_pseudogene	glucosylceramidase beta 3 (gene/pseudogene) [Source:HGNC Symbol;Acc:HGNC:19069]	log2 fold change (MLE): sexf.treatmentcancerous vs sexm.treatmentcancerous
58.0328	4.50771	1.51436	2.97665	0.00291416	0.186928	ENSG00000140937	CDH11	protein_coding	cadherin 11 [Source:HGNC Symbol;Acc:HGNC:1750]	log2 fold change (MLE): sexf.treatmentcancerous vs sexm.treatmentcancerous
57.9529	4.79831	1.61086	2.97872	0.00289456	0.186928	ENSG00000137198	GMPR	protein_coding	guanosine monophosphate reductase [Source:HGNC Symbol;Acc:HGNC:4376]	log2 fold change (MLE): sexf.treatmentcancerous vs sexm.treatmentcancerous
69.0688	3.96026	1.33355	2.96972	0.00298071	0.19041	ENSG00000113739	STC2	protein_coding	stanniocalcin 2 [Source:HGNC Symbol;Acc:HGNC:11374]	log2 fold change (MLE): sexf.treatmentcancerous vs sexm.treatmentcancerous
67.9218	-3.07316	1.03881	-2.95834	0.00309305	0.194462	ENSG00000163995	ABLIM2	protein_coding	actin binding LIM protein family member 2 [Source:HGNC Symbol;Acc:HGNC:19195]	log2 fold change (MLE): sexf.treatmentcancerous vs sexm.treatmentcancerous
50.7809	-4.45359	1.50521	-2.95878	0.00308861	0.194462	ENSG00000263934	SNORD3A	snoRNA	small nucleolar RNA, C/D box 3A [Source:HGNC Symbol;Acc:HGNC:33189]	log2 fold change (MLE): sexf.treatmentcancerous vs sexm.treatmentcancerous
55.6004	5.36746	1.81304	2.96048	0.00307159	0.194462	ENSG00000197253	TPSB2	protein_coding	tryptase beta 2 (gene/pseudogene) [Source:HGNC Symbol;Acc:HGNC:14120]	log2 fold change (MLE): sexf.treatmentcancerous vs sexm.treatmentcancerous
23.6712	7.18061	2.42734	2.95822	0.00309425	0.194462	ENSG00000101134	DOK5	protein_coding	docking protein 5 [Source:HGNC Symbol;Acc:HGNC:16173]	log2 fold change (MLE): sexf.treatmentcancerous vs sexm.treatmentcancerous
3266.75	-4.11311	1.39177	-2.95531	0.00312353	0.194725	ENSG00000198074	AKR1B10	protein_coding	aldo-keto reductase family 1 member B10 [Source:HGNC Symbol;Acc:HGNC:382]	log2 fold change (MLE): sexf.treatmentcancerous vs sexm.treatmentcancerous
1708.79	-2.6368	0.891869	-2.95649	0.00311159	0.194725	ENSG00000204394	VARS	protein_coding	valyl-tRNA synthetase [Source:HGNC Symbol;Acc:HGNC:12651]	log2 fold change (MLE): sexf.treatmentcancerous vs sexm.treatmentcancerous
1226.34	-2.37756	0.806296	-2.94875	0.00319064	0.198113	ENSG00000172009	THOP1	protein_coding	thimet oligopeptidase 1 [Source:HGNC Symbol;Acc:HGNC:11793]	log2 fold change (MLE): sexf.treatmentcancerous vs sexm.treatmentcancerous
90.0673	3.5314	1.20073	2.94105	0.00327101	0.202295	ENSG00000129038	LOXL1	protein_coding	lysyl oxidase like 1 [Source:HGNC Symbol;Acc:HGNC:6665]	log2 fold change (MLE): sexf.treatmentcancerous vs sexm.treatmentcancerous
765.758	2.85186	0.97145	2.93568	0.00332821	0.204218	ENSG00000069424	KCNAB2	protein_coding	potassium voltage-gated channel subfamily A regulatory beta subunit 2 [Source:HGNC Symbol;Acc:HGNC:6229]	log2 fold change (MLE): sexf.treatmentcancerous vs sexm.treatmentcancerous
23.0866	5.41683	1.84518	2.93566	0.00332842	0.204218	ENSG00000134533	RERG	protein_coding	RAS like estrogen regulated growth inhibitor [Source:HGNC Symbol;Acc:HGNC:15980]	log2 fold change (MLE): sexf.treatmentcancerous vs sexm.treatmentcancerous
47.3599	5.4867	1.87103	2.93245	0.00336304	0.205529	ENSG00000044012	GUCA2B	protein_coding	guanylate cyclase activator 2B [Source:HGNC Symbol;Acc:HGNC:4683]	log2 fold change (MLE): sexf.treatmentcancerous vs sexm.treatmentcancerous
171.744	-2.73745	0.934871	-2.92816	0.00340974	0.207566	ENSG00000082196	C1QTNF3	protein_coding	C1q and TNF related 3 [Source:HGNC Symbol;Acc:HGNC:14326]	log2 fold change (MLE): sexf.treatmentcancerous vs sexm.treatmentcancerous
38.4427	-5.32109	1.81961	-2.9243	0.00345233	0.209338	ENSG00000267244	AC012615.6	processed_transcript	uncharacterized LOC100288123 [Source:NCBI gene;Acc:100288123]	log2 fold change (MLE): sexf.treatmentcancerous vs sexm.treatmentcancerous
62.74	6.43009	2.20153	2.92074	0.00349199	0.210919	ENSG00000165238	WNK2	protein_coding	WNK lysine deficient protein kinase 2 [Source:HGNC Symbol;Acc:HGNC:14542]	log2 fold change (MLE): sexf.treatmentcancerous vs sexm.treatmentcancerous
31.0372	-5.99783	2.05747	-2.91515	0.00355522	0.213905	ENSG00000125337	KIF25	protein_coding	kinesin family member 25 [Source:HGNC Symbol;Acc:HGNC:6390]	log2 fold change (MLE): sexf.treatmentcancerous vs sexm.treatmentcancerous
889.932	-2.93712	1.00887	-2.91129	0.00359935	0.215254	ENSG00000101605	MYOM1	protein_coding	myomesin 1 [Source:HGNC Symbol;Acc:HGNC:7613]	log2 fold change (MLE): sexf.treatmentcancerous vs sexm.treatmentcancerous
85.0035	6.03503	2.07334	2.91077	0.00360536	0.215254	ENSG00000010438	PRSS3	protein_coding	serine protease 3 [Source:HGNC Symbol;Acc:HGNC:9486]	log2 fold change (MLE): sexf.treatmentcancerous vs sexm.treatmentcancerous
543.743	-2.28011	0.784652	-2.90589	0.00366209	0.216873	ENSG00000158062	UBXN11	protein_coding	UBX domain protein 11 [Source:HGNC Symbol;Acc:HGNC:30600]	log2 fold change (MLE): sexf.treatmentcancerous vs sexm.treatmentcancerous
85.9434	-4.17595	1.43715	-2.90571	0.00366416	0.216873	ENSG00000161847	RAVER1	protein_coding	ribonucleoprotein, PTB binding 1 [Source:HGNC Symbol;Acc:HGNC:30296]	log2 fold change (MLE): sexf.treatmentcancerous vs sexm.treatmentcancerous
69.8729	-3.57642	1.23119	-2.90484	0.0036744	0.216873	ENSG00000266378	AC005224.3	lincRNA	novel transcript	log2 fold change (MLE): sexf.treatmentcancerous vs sexm.treatmentcancerous
31.2777	6.07808	2.09938	2.89518	0.00378941	0.222814	ENSG00000198598	MMP17	protein_coding	matrix metallopeptidase 17 [Source:HGNC Symbol;Acc:HGNC:7163]	log2 fold change (MLE): sexf.treatmentcancerous vs sexm.treatmentcancerous
253.828	-2.37874	0.822062	-2.89362	0.00380825	0.223077	ENSG00000164941	INTS8	protein_coding	integrator complex subunit 8 [Source:HGNC Symbol;Acc:HGNC:26048]	log2 fold change (MLE): sexf.treatmentcancerous vs sexm.treatmentcancerous
1129.62	-4.21066	1.458	-2.88798	0.00387729	0.22542	ENSG00000169083	AR	protein_coding	androgen receptor [Source:HGNC Symbol;Acc:HGNC:644]	log2 fold change (MLE): sexf.treatmentcancerous vs sexm.treatmentcancerous
24.9162	-4.2169	1.45987	-2.88854	0.00387033	0.22542	ENSG00000267461	AC079210.1	lincRNA	novel transcript	log2 fold change (MLE): sexf.treatmentcancerous vs sexm.treatmentcancerous
82.2106	-4.24523	1.47113	-2.8857	0.00390548	0.226212	ENSG00000103460	TOX3	protein_coding	TOX high mobility group box family member 3 [Source:HGNC Symbol;Acc:HGNC:11972]	log2 fold change (MLE): sexf.treatmentcancerous vs sexm.treatmentcancerous
5020.16	-2.47463	0.859512	-2.8791	0.00398807	0.226535	ENSG00000060566	CREB3L3	protein_coding	cAMP responsive element binding protein 3 like 3 [Source:HGNC Symbol;Acc:HGNC:18855]	log2 fold change (MLE): sexf.treatmentcancerous vs sexm.treatmentcancerous
3550.43	7.61104	2.6429	2.87981	0.00397916	0.226535	ENSG00000011465	DCN	protein_coding	decorin [Source:HGNC Symbol;Acc:HGNC:2705]	log2 fold change (MLE): sexf.treatmentcancerous vs sexm.treatmentcancerous
1188.76	-1.87948	0.65272	-2.87946	0.00398354	0.226535	ENSG00000213339	QTRT1	protein_coding	queuine tRNA-ribosyltransferase catalytic subunit 1 [Source:HGNC Symbol;Acc:HGNC:23797]	log2 fold change (MLE): sexf.treatmentcancerous vs sexm.treatmentcancerous
310.83	2.36878	0.822946	2.87841	0.00399683	0.226535	ENSG00000161544	CYGB	protein_coding	cytoglobin [Source:HGNC Symbol;Acc:HGNC:16505]	log2 fold change (MLE): sexf.treatmentcancerous vs sexm.treatmentcancerous
178.886	-3.02178	1.04986	-2.87827	0.00399862	0.226535	ENSG00000176399	DMRTA1	protein_coding	DMRT like family A1 [Source:HGNC Symbol;Acc:HGNC:13826]	log2 fold change (MLE): sexf.treatmentcancerous vs sexm.treatmentcancerous
81.8579	4.14362	1.43692	2.88369	0.00393046	0.226535	ENSG00000255248	MIR100HG	processed_transcript	mir-100-let-7a-2-mir-125b-1 cluster host gene [Source:HGNC Symbol;Acc:HGNC:39522]	log2 fold change (MLE): sexf.treatmentcancerous vs sexm.treatmentcancerous
187.744	-2.22235	0.772876	-2.87543	0.00403472	0.226924	ENSG00000217930	PAM16	protein_coding	presequence translocase associated motor 16 [Source:HGNC Symbol;Acc:HGNC:29679]	log2 fold change (MLE): sexf.treatmentcancerous vs sexm.treatmentcancerous
97.6407	-4.42026	1.53698	-2.87594	0.00402821	0.226924	ENSG00000269486	ERVK9-11	lincRNA	endogenous retrovirus group K9, member 11 [Source:HGNC Symbol;Acc:HGNC:51160]	log2 fold change (MLE): sexf.treatmentcancerous vs sexm.treatmentcancerous
199.133	2.33037	0.810871	2.87391	0.00405429	0.227201	ENSG00000136869	TLR4	protein_coding	toll like receptor 4 [Source:HGNC Symbol;Acc:HGNC:11850]	log2 fold change (MLE): sexf.treatmentcancerous vs sexm.treatmentcancerous
649.726	-8.24971	2.8735	-2.87096	0.0040923	0.228506	ENSG00000205362	MT1A	protein_coding	metallothionein 1A [Source:HGNC Symbol;Acc:HGNC:7393]	log2 fold change (MLE): sexf.treatmentcancerous vs sexm.treatmentcancerous
311.464	2.29893	0.802111	2.86609	0.00415573	0.231216	ENSG00000071967	CYBRD1	protein_coding	cytochrome b reductase 1 [Source:HGNC Symbol;Acc:HGNC:20797]	log2 fold change (MLE): sexf.treatmentcancerous vs sexm.treatmentcancerous
848.157	2.30797	0.806228	2.86268	0.00420081	0.23289	ENSG00000178573	MAF	protein_coding	MAF bZIP transcription factor [Source:HGNC Symbol;Acc:HGNC:6776]	log2 fold change (MLE): sexf.treatmentcancerous vs sexm.treatmentcancerous
123.397	2.5815	0.902535	2.86028	0.00423268	0.233821	ENSG00000129993	CBFA2T3	protein_coding	CBFA2/RUNX1 translocation partner 3 [Source:HGNC Symbol;Acc:HGNC:1537]	log2 fold change (MLE): sexf.treatmentcancerous vs sexm.treatmentcancerous
2754.61	2.7211	0.955354	2.84826	0.00439583	0.238589	ENSG00000159176	CSRP1	protein_coding	cysteine and glycine rich protein 1 [Source:HGNC Symbol;Acc:HGNC:2469]	log2 fold change (MLE): sexf.treatmentcancerous vs sexm.treatmentcancerous
1144.79	-2.76593	0.970099	-2.85119	0.00435566	0.238589	ENSG00000204099	NEU4	protein_coding	neuraminidase 4 [Source:HGNC Symbol;Acc:HGNC:21328]	log2 fold change (MLE): sexf.treatmentcancerous vs sexm.treatmentcancerous
630.916	2.08059	0.730329	2.84884	0.00438783	0.238589	ENSG00000130635	COL5A1	protein_coding	collagen type V alpha 1 chain [Source:HGNC Symbol;Acc:HGNC:2209]	log2 fold change (MLE): sexf.treatmentcancerous vs sexm.treatmentcancerous
47.2217	5.48305	1.9236	2.85041	0.00436626	0.238589	ENSG00000269388	AC018755.3	transcribed_processed_pseudogene	putative ATP-binding domain-containing protein 3-like protein (ABP3L) pseudogene	log2 fold change (MLE): sexf.treatmentcancerous vs sexm.treatmentcancerous
43.0998	3.78955	1.32941	2.85055	0.00436435	0.238589	ENSG00000164197	RNF180	protein_coding	ring finger protein 180 [Source:HGNC Symbol;Acc:HGNC:27752]	log2 fold change (MLE): sexf.treatmentcancerous vs sexm.treatmentcancerous
298.43	2.47181	0.868192	2.84708	0.00441228	0.238647	ENSG00000132274	TRIM22	protein_coding	tripartite motif containing 22 [Source:HGNC Symbol;Acc:HGNC:16379]	log2 fold change (MLE): sexf.treatmentcancerous vs sexm.treatmentcancerous
192.902	-2.33451	0.820693	-2.84456	0.00444734	0.239108	ENSG00000198169	ZNF251	protein_coding	zinc finger protein 251 [Source:HGNC Symbol;Acc:HGNC:13045]	log2 fold change (MLE): sexf.treatmentcancerous vs sexm.treatmentcancerous
15.8859	-7.69286	2.70471	-2.84425	0.0044516	0.239108	ENSG00000227192	AL023581.2	lincRNA	novel transcript	log2 fold change (MLE): sexf.treatmentcancerous vs sexm.treatmentcancerous
2506.35	4.02729	1.41973	2.83666	0.00455877	0.243181	ENSG00000151365	THRSP	protein_coding	thyroid hormone responsive [Source:HGNC Symbol;Acc:HGNC:11800]	log2 fold change (MLE): sexf.treatmentcancerous vs sexm.treatmentcancerous
17.1228	-6.73662	2.37472	-2.8368	0.00455676	0.243181	ENSG00000198753	PLXNB3	protein_coding	plexin B3 [Source:HGNC Symbol;Acc:HGNC:9105]	log2 fold change (MLE): sexf.treatmentcancerous vs sexm.treatmentcancerous
1242.22	-2.05746	0.726579	-2.83171	0.00462993	0.245292	ENSG00000163959	SLC51A	protein_coding	solute carrier family 51 alpha subunit [Source:HGNC Symbol;Acc:HGNC:29955]	log2 fold change (MLE): sexf.treatmentcancerous vs sexm.treatmentcancerous
73.0399	3.7455	1.32226	2.83266	0.00461626	0.245292	ENSG00000174099	MSRB3	protein_coding	methionine sulfoxide reductase B3 [Source:HGNC Symbol;Acc:HGNC:27375]	log2 fold change (MLE): sexf.treatmentcancerous vs sexm.treatmentcancerous
558.656	-9.15766	3.23887	-2.82743	0.00469237	0.247754	ENSG00000130427	EPO	protein_coding	erythropoietin [Source:HGNC Symbol;Acc:HGNC:3415]	log2 fold change (MLE): sexf.treatmentcancerous vs sexm.treatmentcancerous
109.038	3.01827	1.06835	2.82517	0.0047256	0.248663	ENSG00000267107	PCAT19	lincRNA	prostate cancer associated transcript 19 [Source:HGNC Symbol;Acc:HGNC:49593]	log2 fold change (MLE): sexf.treatmentcancerous vs sexm.treatmentcancerous
34.3261	-5.03421	1.78682	-2.81741	0.00484126	0.253888	ENSG00000231440	AL358176.4	sense_intronic	novel transcript	log2 fold change (MLE): sexf.treatmentcancerous vs sexm.treatmentcancerous
10.4002	-7.69194	2.73228	-2.81521	0.00487457	0.254774	ENSG00000278126	AC139768.1	sense_intronic	novel transcript	log2 fold change (MLE): sexf.treatmentcancerous vs sexm.treatmentcancerous
3192.45	-1.79584	0.63879	-2.81131	0.00493402	0.254972	ENSG00000137312	FLOT1	protein_coding	flotillin 1 [Source:HGNC Symbol;Acc:HGNC:3757]	log2 fold change (MLE): sexf.treatmentcancerous vs sexm.treatmentcancerous
110.32	-2.72332	0.968223	-2.8127	0.00491275	0.254972	ENSG00000174292	TNK1	protein_coding	tyrosine kinase non receptor 1 [Source:HGNC Symbol;Acc:HGNC:11940]	log2 fold change (MLE): sexf.treatmentcancerous vs sexm.treatmentcancerous
39.9661	-5.6876	2.02252	-2.81213	0.0049214	0.254972	ENSG00000270069	MIR222HG	lincRNA	MIR222 host gene [Source:HGNC Symbol;Acc:HGNC:49555]	log2 fold change (MLE): sexf.treatmentcancerous vs sexm.treatmentcancerous
25.679	4.9147	1.74859	2.81066	0.00494405	0.254972	ENSG00000146242	TPBG	protein_coding	trophoblast glycoprotein [Source:HGNC Symbol;Acc:HGNC:12004]	log2 fold change (MLE): sexf.treatmentcancerous vs sexm.treatmentcancerous
530.91	-3.24668	1.15567	-2.80934	0.00496434	0.25517	ENSG00000127324	TSPAN8	protein_coding	tetraspanin 8 [Source:HGNC Symbol;Acc:HGNC:11855]	log2 fold change (MLE): sexf.treatmentcancerous vs sexm.treatmentcancerous
1459.68	-3.16045	1.12605	-2.80668	0.00500555	0.256439	ENSG00000105550	FGF21	protein_coding	fibroblast growth factor 21 [Source:HGNC Symbol;Acc:HGNC:3678]	log2 fold change (MLE): sexf.treatmentcancerous vs sexm.treatmentcancerous
24.2122	-4.92575	1.75606	-2.805	0.00503161	0.256927	ENSG00000272518	AC036214.2	sense_intronic	novel transcript, sense intronic to MRPS28	log2 fold change (MLE): sexf.treatmentcancerous vs sexm.treatmentcancerous
6327.3	-2.00505	0.715837	-2.80098	0.00509476	0.257609	ENSG00000178209	PLEC	protein_coding	plectin [Source:HGNC Symbol;Acc:HGNC:9069]	log2 fold change (MLE): sexf.treatmentcancerous vs sexm.treatmentcancerous
4170.42	-3.35922	1.1991	-2.80146	0.00508718	0.257609	ENSG00000103569	AQP9	protein_coding	aquaporin 9 [Source:HGNC Symbol;Acc:HGNC:643]	log2 fold change (MLE): sexf.treatmentcancerous vs sexm.treatmentcancerous
244.305	2.16102	0.771468	2.80117	0.00509174	0.257609	ENSG00000100100	PIK3IP1	protein_coding	phosphoinositide-3-kinase interacting protein 1 [Source:HGNC Symbol;Acc:HGNC:24942]	log2 fold change (MLE): sexf.treatmentcancerous vs sexm.treatmentcancerous
99.056	-3.83035	1.36906	-2.7978	0.00514526	0.259318	ENSG00000121207	LRAT	protein_coding	lecithin retinol acyltransferase [Source:HGNC Symbol;Acc:HGNC:6685]	log2 fold change (MLE): sexf.treatmentcancerous vs sexm.treatmentcancerous
4684	-1.95178	0.698069	-2.79597	0.00517449	0.259749	ENSG00000112715	VEGFA	protein_coding	vascular endothelial growth factor A [Source:HGNC Symbol;Acc:HGNC:12680]	log2 fold change (MLE): sexf.treatmentcancerous vs sexm.treatmentcancerous
31.5372	4.42676	1.58372	2.79517	0.00518728	0.259749	ENSG00000116885	OSCP1	protein_coding	organic solute carrier partner 1 [Source:HGNC Symbol;Acc:HGNC:29971]	log2 fold change (MLE): sexf.treatmentcancerous vs sexm.treatmentcancerous
386.076	-2.25218	0.807043	-2.79066	0.00526003	0.260084	ENSG00000277363	SRCIN1	protein_coding	SRC kinase signaling inhibitor 1 [Source:HGNC Symbol;Acc:HGNC:29506]	log2 fold change (MLE): sexf.treatmentcancerous vs sexm.treatmentcancerous
88.4716	-4.79259	1.71909	-2.78787	0.00530565	0.260084	ENSG00000145777	TSLP	protein_coding	thymic stromal lymphopoietin [Source:HGNC Symbol;Acc:HGNC:30743]	log2 fold change (MLE): sexf.treatmentcancerous vs sexm.treatmentcancerous
82.5027	-3.46132	1.24019	-2.79097	0.00525509	0.260084	ENSG00000225889	AC012368.1	antisense	uncharacterized LOC100507006 [Source:NCBI gene;Acc:100507006]	log2 fold change (MLE): sexf.treatmentcancerous vs sexm.treatmentcancerous
48.7687	-4.6562	1.66974	-2.78857	0.00529417	0.260084	ENSG00000281398	SNHG4	lincRNA	small nucleolar RNA host gene 4 [Source:HGNC Symbol;Acc:HGNC:32964]	log2 fold change (MLE): sexf.treatmentcancerous vs sexm.treatmentcancerous
33.7185	5.50301	1.97416	2.78752	0.00531126	0.260084	ENSG00000161640	SIGLEC11	protein_coding	sialic acid binding Ig like lectin 11 [Source:HGNC Symbol;Acc:HGNC:15622]	log2 fold change (MLE): sexf.treatmentcancerous vs sexm.treatmentcancerous
23.338	5.93356	2.12562	2.79145	0.00524733	0.260084	ENSG00000180447	GAS1	protein_coding	growth arrest specific 1 [Source:HGNC Symbol;Acc:HGNC:4165]	log2 fold change (MLE): sexf.treatmentcancerous vs sexm.treatmentcancerous
16.8047	-7.99722	2.86848	-2.78797	0.005304	0.260084	ENSG00000100625	SIX4	protein_coding	SIX homeobox 4 [Source:HGNC Symbol;Acc:HGNC:10890]	log2 fold change (MLE): sexf.treatmentcancerous vs sexm.treatmentcancerous
26.4979	5.1201	1.83789	2.78586	0.00533859	0.2606	ENSG00000153956	CACNA2D1	protein_coding	calcium voltage-gated channel auxiliary subunit alpha2delta 1 [Source:HGNC Symbol;Acc:HGNC:1399]	log2 fold change (MLE): sexf.treatmentcancerous vs sexm.treatmentcancerous
47.225	3.57793	1.28516	2.78403	0.00536876	0.261252	ENSG00000170745	KCNS3	protein_coding	potassium voltage-gated channel modifier subfamily S member 3 [Source:HGNC Symbol;Acc:HGNC:6302]	log2 fold change (MLE): sexf.treatmentcancerous vs sexm.treatmentcancerous
500.503	-2.434	0.875341	-2.78063	0.00542538	0.261547	ENSG00000137337	MDC1	protein_coding	mediator of DNA damage checkpoint 1 [Source:HGNC Symbol;Acc:HGNC:21163]	log2 fold change (MLE): sexf.treatmentcancerous vs sexm.treatmentcancerous
170.702	-4.04944	1.45598	-2.78125	0.00541506	0.261547	ENSG00000241186	TDGF1	protein_coding	teratocarcinoma-derived growth factor 1 [Source:HGNC Symbol;Acc:HGNC:11701]	log2 fold change (MLE): sexf.treatmentcancerous vs sexm.treatmentcancerous
150.752	4.03253	1.45006	2.78095	0.00542002	0.261547	ENSG00000143502	SUSD4	protein_coding	sushi domain containing 4 [Source:HGNC Symbol;Acc:HGNC:25470]	log2 fold change (MLE): sexf.treatmentcancerous vs sexm.treatmentcancerous
9456.54	-3.82394	1.37695	-2.77711	0.00548442	0.263575	ENSG00000106366	SERPINE1	protein_coding	serpin family E member 1 [Source:HGNC Symbol;Acc:HGNC:8583]	log2 fold change (MLE): sexf.treatmentcancerous vs sexm.treatmentcancerous
46.5245	3.48821	1.2571	2.77481	0.00552335	0.264626	ENSG00000204650	LINC02210	transcribed_unitary_pseudogene	long intergenic non-protein coding RNA 2210 [Source:HGNC Symbol;Acc:HGNC:26327]	log2 fold change (MLE): sexf.treatmentcancerous vs sexm.treatmentcancerous
692.276	-2.37215	0.855571	-2.7726	0.00556107	0.265614	ENSG00000227057	WDR46	protein_coding	WD repeat domain 46 [Source:HGNC Symbol;Acc:HGNC:13923]	log2 fold change (MLE): sexf.treatmentcancerous vs sexm.treatmentcancerous
315.933	2.85766	1.0316	2.77013	0.00560341	0.266815	ENSG00000070087	PFN2	protein_coding	profilin 2 [Source:HGNC Symbol;Acc:HGNC:8882]	log2 fold change (MLE): sexf.treatmentcancerous vs sexm.treatmentcancerous
27.101	4.65482	1.68148	2.76829	0.00563507	0.267458	ENSG00000237436	CAMTA1-DT	antisense	CAMTA1 divergent transcript [Source:HGNC Symbol;Acc:HGNC:53020]	log2 fold change (MLE): sexf.treatmentcancerous vs sexm.treatmentcancerous
21.2458	-5.36913	1.94017	-2.76735	0.00565137	0.267458	ENSG00000226580	RPL39P40	processed_pseudogene	ribosomal protein L39 pseudogene 40 [Source:HGNC Symbol;Acc:HGNC:35823]	log2 fold change (MLE): sexf.treatmentcancerous vs sexm.treatmentcancerous
352.024	-2.50219	0.9051	-2.76455	0.00570019	0.268948	ENSG00000111052	LIN7A	protein_coding	lin-7 homolog A, crumbs cell polarity complex component [Source:HGNC Symbol;Acc:HGNC:17787]	log2 fold change (MLE): sexf.treatmentcancerous vs sexm.treatmentcancerous
111.421	-2.73439	0.990801	-2.75978	0.00578403	0.272077	ENSG00000213199	ASIC3	protein_coding	acid sensing ion channel subunit 3 [Source:HGNC Symbol;Acc:HGNC:101]	log2 fold change (MLE): sexf.treatmentcancerous vs sexm.treatmentcancerous
3150.29	2.69348	0.976334	2.75877	0.00580196	0.272096	ENSG00000110492	MDK	protein_coding	midkine [Source:HGNC Symbol;Acc:HGNC:6972]	log2 fold change (MLE): sexf.treatmentcancerous vs sexm.treatmentcancerous
5534.45	-2.49881	0.906286	-2.7572	0.00582991	0.272583	ENSG00000180879	SSR4	protein_coding	signal sequence receptor subunit 4 [Source:HGNC Symbol;Acc:HGNC:11326]	log2 fold change (MLE): sexf.treatmentcancerous vs sexm.treatmentcancerous
333.172	-2.16494	0.786192	-2.7537	0.00589255	0.274446	ENSG00000249242	TMEM150C	protein_coding	transmembrane protein 150C [Source:HGNC Symbol;Acc:HGNC:37263]	log2 fold change (MLE): sexf.treatmentcancerous vs sexm.treatmentcancerous
35.3233	5.75567	2.09069	2.753	0.00590511	0.274446	ENSG00000211898	IGHD	IG_C_gene	immunoglobulin heavy constant delta [Source:HGNC Symbol;Acc:HGNC:5480]	log2 fold change (MLE): sexf.treatmentcancerous vs sexm.treatmentcancerous
435.593	-2.3965	0.871715	-2.74918	0.00597451	0.275351	ENSG00000151689	INPP1	protein_coding	inositol polyphosphate-1-phosphatase [Source:HGNC Symbol;Acc:HGNC:6071]	log2 fold change (MLE): sexf.treatmentcancerous vs sexm.treatmentcancerous
52.2007	6.61047	2.40468	2.749	0.00597779	0.275351	ENSG00000165105	RASEF	protein_coding	RAS and EF-hand domain containing [Source:HGNC Symbol;Acc:HGNC:26464]	log2 fold change (MLE): sexf.treatmentcancerous vs sexm.treatmentcancerous
77.6596	-5.77944	2.10197	-2.74953	0.00596802	0.275351	ENSG00000183844	FAM3B	protein_coding	family with sequence similarity 3 member B [Source:HGNC Symbol;Acc:HGNC:1253]	log2 fold change (MLE): sexf.treatmentcancerous vs sexm.treatmentcancerous
100.162	2.7063	0.985179	2.74701	0.00601413	0.276205	ENSG00000204291	COL15A1	protein_coding	collagen type XV alpha 1 chain [Source:HGNC Symbol;Acc:HGNC:2192]	log2 fold change (MLE): sexf.treatmentcancerous vs sexm.treatmentcancerous
7266.43	-2.07682	0.756819	-2.74414	0.00606696	0.27781	ENSG00000168528	SERINC2	protein_coding	serine incorporator 2 [Source:HGNC Symbol;Acc:HGNC:23231]	log2 fold change (MLE): sexf.treatmentcancerous vs sexm.treatmentcancerous
2617.51	2.63984	0.966061	2.73258	0.00628396	0.280396	ENSG00000124713	GNMT	protein_coding	glycine N-methyltransferase [Source:HGNC Symbol;Acc:HGNC:4415]	log2 fold change (MLE): sexf.treatmentcancerous vs sexm.treatmentcancerous
1451.25	-2.10325	0.768846	-2.7356	0.00622672	0.280396	ENSG00000138834	MAPK8IP3	protein_coding	mitogen-activated protein kinase 8 interacting protein 3 [Source:HGNC Symbol;Acc:HGNC:6884]	log2 fold change (MLE): sexf.treatmentcancerous vs sexm.treatmentcancerous
308.262	2.62353	0.959757	2.73353	0.00626587	0.280396	ENSG00000154358	OBSCN	protein_coding	obscurin, cytoskeletal calmodulin and titin-interacting RhoGEF [Source:HGNC Symbol;Acc:HGNC:15719]	log2 fold change (MLE): sexf.treatmentcancerous vs sexm.treatmentcancerous
220.619	-3.30276	1.20816	-2.7337	0.00626262	0.280396	ENSG00000159899	NPR2	protein_coding	natriuretic peptide receptor 2 [Source:HGNC Symbol;Acc:HGNC:7944]	log2 fold change (MLE): sexf.treatmentcancerous vs sexm.treatmentcancerous
101.206	3.42803	1.25246	2.73703	0.00619959	0.280396	ENSG00000283342	AC241584.2	unprocessed_pseudogene	neuroblastoma breakpoint family, member 13, pseudogene	log2 fold change (MLE): sexf.treatmentcancerous vs sexm.treatmentcancerous
32.8148	5.6594	2.06731	2.73756	0.00618969	0.280396	ENSG00000176971	FIBIN	protein_coding	fin bud initiation factor homolog [Source:HGNC Symbol;Acc:HGNC:33747]	log2 fold change (MLE): sexf.treatmentcancerous vs sexm.treatmentcancerous
24.4685	6.43561	2.35523	2.73248	0.00628601	0.280396	ENSG00000163751	CPA3	protein_coding	carboxypeptidase A3 [Source:HGNC Symbol;Acc:HGNC:2298]	log2 fold change (MLE): sexf.treatmentcancerous vs sexm.treatmentcancerous
12.2114	-5.94556	2.17134	-2.7382	0.00617763	0.280396	ENSG00000262152	LINC00514	processed_transcript	long intergenic non-protein coding RNA 514 [Source:HGNC Symbol;Acc:HGNC:27549]	log2 fold change (MLE): sexf.treatmentcancerous vs sexm.treatmentcancerous
12.7442	-7.07097	2.58294	-2.73757	0.00618945	0.280396	ENSG00000259038	AL121820.2	antisense	novel transcript, antisense to RAD51L1	log2 fold change (MLE): sexf.treatmentcancerous vs sexm.treatmentcancerous
311.276	-3.04544	1.11575	-2.7295	0.00634296	0.280518	ENSG00000112578	BYSL	protein_coding	bystin like [Source:HGNC Symbol;Acc:HGNC:1157]	log2 fold change (MLE): sexf.treatmentcancerous vs sexm.treatmentcancerous
293.699	2.61169	0.956188	2.73136	0.00630735	0.280518	ENSG00000197122	SRC	protein_coding	SRC proto-oncogene, non-receptor tyrosine kinase [Source:HGNC Symbol;Acc:HGNC:11283]	log2 fold change (MLE): sexf.treatmentcancerous vs sexm.treatmentcancerous
25.6208	-6.06889	2.22318	-2.72983	0.00633679	0.280518	ENSG00000237523	LINC00857	lincRNA	long intergenic non-protein coding RNA 857 [Source:HGNC Symbol;Acc:HGNC:45114]	log2 fold change (MLE): sexf.treatmentcancerous vs sexm.treatmentcancerous
255.695	-2.30183	0.844134	-2.72685	0.00639422	0.281981	ENSG00000124608	AARS2	protein_coding	alanyl-tRNA synthetase 2, mitochondrial [Source:HGNC Symbol;Acc:HGNC:21022]	log2 fold change (MLE): sexf.treatmentcancerous vs sexm.treatmentcancerous
274.76	3.79465	1.39339	2.72333	0.00646276	0.284098	ENSG00000124212	PTGIS	protein_coding	prostaglandin I2 synthase [Source:HGNC Symbol;Acc:HGNC:9603]	log2 fold change (MLE): sexf.treatmentcancerous vs sexm.treatmentcancerous
98.2235	-5.46635	2.00783	-2.72251	0.00647883	0.284098	ENSG00000135220	UGT2A3	protein_coding	UDP glucuronosyltransferase family 2 member A3 [Source:HGNC Symbol;Acc:HGNC:28528]	log2 fold change (MLE): sexf.treatmentcancerous vs sexm.treatmentcancerous
1626.11	-2.26878	0.833903	-2.72067	0.00651496	0.284328	ENSG00000204351	SKIV2L	protein_coding	Ski2 like RNA helicase [Source:HGNC Symbol;Acc:HGNC:10898]	log2 fold change (MLE): sexf.treatmentcancerous vs sexm.treatmentcancerous
271.548	-3.18755	1.17173	-2.72038	0.0065207	0.284328	ENSG00000115902	SLC1A4	protein_coding	solute carrier family 1 member 4 [Source:HGNC Symbol;Acc:HGNC:10942]	log2 fold change (MLE): sexf.treatmentcancerous vs sexm.treatmentcancerous
1010.84	-1.79215	0.659471	-2.71755	0.00657674	0.285968	ENSG00000100083	GGA1	protein_coding	golgi associated, gamma adaptin ear containing, ARF binding protein 1 [Source:HGNC Symbol;Acc:HGNC:17842]	log2 fold change (MLE): sexf.treatmentcancerous vs sexm.treatmentcancerous
8251.31	-1.72629	0.636092	-2.7139	0.00664971	0.288333	ENSG00000104852	SNRNP70	protein_coding	small nuclear ribonucleoprotein U1 subunit 70 [Source:HGNC Symbol;Acc:HGNC:11150]	log2 fold change (MLE): sexf.treatmentcancerous vs sexm.treatmentcancerous
236.398	-2.17882	0.803392	-2.71202	0.00668738	0.289159	ENSG00000106479	ZNF862	protein_coding	zinc finger protein 862 [Source:HGNC Symbol;Acc:HGNC:34519]	log2 fold change (MLE): sexf.treatmentcancerous vs sexm.treatmentcancerous
886.958	-2.14279	0.791963	-2.70567	0.00681662	0.293077	ENSG00000008710	PKD1	protein_coding	polycystin 1, transient receptor potential channel interacting [Source:HGNC Symbol;Acc:HGNC:9008]	log2 fold change (MLE): sexf.treatmentcancerous vs sexm.treatmentcancerous
469.893	3.22793	1.19286	2.70605	0.00680883	0.293077	ENSG00000167613	LAIR1	protein_coding	leukocyte associated immunoglobulin like receptor 1 [Source:HGNC Symbol;Acc:HGNC:6477]	log2 fold change (MLE): sexf.treatmentcancerous vs sexm.treatmentcancerous
21.1462	4.6549	1.72098	2.7048	0.00683463	0.293077	ENSG00000235560	AC002310.1	antisense	uncharacterized LOC107984875 [Source:NCBI gene;Acc:107984875]	log2 fold change (MLE): sexf.treatmentcancerous vs sexm.treatmentcancerous
68.1838	3.85744	1.4306	2.69639	0.0070096	0.297632	ENSG00000175471	MCTP1	protein_coding	multiple C2 and transmembrane domain containing 1 [Source:HGNC Symbol;Acc:HGNC:26183]	log2 fold change (MLE): sexf.treatmentcancerous vs sexm.treatmentcancerous
61.135	-3.29392	1.22212	-2.69525	0.0070335	0.297632	ENSG00000242294	STAG3L5P	transcribed_unprocessed_pseudogene	stromal antigen 3-like 5 pseudogene [Source:HGNC Symbol;Acc:HGNC:48896]	log2 fold change (MLE): sexf.treatmentcancerous vs sexm.treatmentcancerous
58.2105	2.99298	1.11052	2.6951	0.00703671	0.297632	ENSG00000283828	AL137002.2	antisense	WAS/WASL-interacting protein family member 2-like [Source:NCBI gene;Acc:102724474]	log2 fold change (MLE): sexf.treatmentcancerous vs sexm.treatmentcancerous
36.2807	-5.20878	1.93124	-2.69712	0.00699431	0.297632	ENSG00000145908	ZNF300	protein_coding	zinc finger protein 300 [Source:HGNC Symbol;Acc:HGNC:13091]	log2 fold change (MLE): sexf.treatmentcancerous vs sexm.treatmentcancerous
40.5618	5.85064	2.17071	2.69527	0.00703325	0.297632	ENSG00000139946	PELI2	protein_coding	pellino E3 ubiquitin protein ligase family member 2 [Source:HGNC Symbol;Acc:HGNC:8828]	log2 fold change (MLE): sexf.treatmentcancerous vs sexm.treatmentcancerous
863.807	2.90603	1.07996	2.69086	0.00712681	0.299459	ENSG00000105516	DBP	protein_coding	D-box binding PAR bZIP transcription factor [Source:HGNC Symbol;Acc:HGNC:2697]	log2 fold change (MLE): sexf.treatmentcancerous vs sexm.treatmentcancerous
340.365	-2.1388	0.794961	-2.69045	0.00713556	0.299459	ENSG00000276345	AC004556.1	protein_coding	39S ribosomal protein L23, mitochondrial-like [Source:NCBI gene;Acc:107987373]	log2 fold change (MLE): sexf.treatmentcancerous vs sexm.treatmentcancerous
57.5033	-3.77017	1.40137	-2.69035	0.00713779	0.299459	ENSG00000185864	NPIPB4	protein_coding	nuclear pore complex interacting protein family member B4 [Source:HGNC Symbol;Acc:HGNC:41985]	log2 fold change (MLE): sexf.treatmentcancerous vs sexm.treatmentcancerous
368.077	2.50252	0.930761	2.68869	0.00717339	0.300142	ENSG00000185339	TCN2	protein_coding	transcobalamin 2 [Source:HGNC Symbol;Acc:HGNC:11653]	log2 fold change (MLE): sexf.treatmentcancerous vs sexm.treatmentcancerous
489.126	-2.06858	0.770365	-2.6852	0.00724866	0.302476	ENSG00000004866	ST7	protein_coding	suppression of tumorigenicity 7 [Source:HGNC Symbol;Acc:HGNC:11351]	log2 fold change (MLE): sexf.treatmentcancerous vs sexm.treatmentcancerous
147.758	3.12368	1.16373	2.6842	0.00727035	0.302567	ENSG00000072071	ADGRL1	protein_coding	adhesion G protein-coupled receptor L1 [Source:HGNC Symbol;Acc:HGNC:20973]	log2 fold change (MLE): sexf.treatmentcancerous vs sexm.treatmentcancerous
21155.8	-4.07471	1.51959	-2.68146	0.00733027	0.30337	ENSG00000115457	IGFBP2	protein_coding	insulin like growth factor binding protein 2 [Source:HGNC Symbol;Acc:HGNC:5471]	log2 fold change (MLE): sexf.treatmentcancerous vs sexm.treatmentcancerous
956.868	-1.94168	0.724451	-2.68021	0.00735765	0.30337	ENSG00000148362	PAXX	protein_coding	PAXX, non-homologous end joining factor [Source:HGNC Symbol;Acc:HGNC:27849]	log2 fold change (MLE): sexf.treatmentcancerous vs sexm.treatmentcancerous
509.547	2.33372	0.870709	2.68026	0.00735655	0.30337	ENSG00000196562	SULF2	protein_coding	sulfatase 2 [Source:HGNC Symbol;Acc:HGNC:20392]	log2 fold change (MLE): sexf.treatmentcancerous vs sexm.treatmentcancerous
123.824	-2.37261	0.885386	-2.67975	0.00736782	0.30337	ENSG00000277476	AC005332.5	lincRNA	novel transcript	log2 fold change (MLE): sexf.treatmentcancerous vs sexm.treatmentcancerous
430.543	2.43212	0.908619	2.67672	0.00743459	0.304748	ENSG00000075651	PLD1	protein_coding	phospholipase D1 [Source:HGNC Symbol;Acc:HGNC:9067]	log2 fold change (MLE): sexf.treatmentcancerous vs sexm.treatmentcancerous
115.372	3.82775	1.43016	2.67646	0.00744055	0.304748	ENSG00000187474	FPR3	protein_coding	formyl peptide receptor 3 [Source:HGNC Symbol;Acc:HGNC:3828]	log2 fold change (MLE): sexf.treatmentcancerous vs sexm.treatmentcancerous
20.52	-6.1303	2.2916	-2.67511	0.00747045	0.305168	ENSG00000250959	GLUD1P3	transcribed_unprocessed_pseudogene	glutamate dehydrogenase 1 pseudogene 3 [Source:HGNC Symbol;Acc:HGNC:4338]	log2 fold change (MLE): sexf.treatmentcancerous vs sexm.treatmentcancerous
72.1343	-4.56567	1.70809	-2.67297	0.0075184	0.30632	ENSG00000231948	HS1BP3-IT1	sense_intronic	HS1BP3 intronic transcript 1 [Source:HGNC Symbol;Acc:HGNC:41474]	log2 fold change (MLE): sexf.treatmentcancerous vs sexm.treatmentcancerous
60.0104	-2.77714	1.03943	-2.67177	0.00754513	0.306605	ENSG00000275888	AC132872.3	antisense	novel transcript, antisense to CSNK1D	log2 fold change (MLE): sexf.treatmentcancerous vs sexm.treatmentcancerous
423.672	-2.08894	0.783102	-2.66752	0.00764132	0.307435	ENSG00000185803	SLC52A2	protein_coding	solute carrier family 52 member 2 [Source:HGNC Symbol;Acc:HGNC:30224]	log2 fold change (MLE): sexf.treatmentcancerous vs sexm.treatmentcancerous
364.183	-1.94211	0.728098	-2.66737	0.00764477	0.307435	ENSG00000273142	AC073335.2	lincRNA	novel transcript	log2 fold change (MLE): sexf.treatmentcancerous vs sexm.treatmentcancerous
353.353	-2.73202	1.02396	-2.66808	0.00762861	0.307435	ENSG00000137561	TTPA	protein_coding	alpha tocopherol transfer protein [Source:HGNC Symbol;Acc:HGNC:12404]	log2 fold change (MLE): sexf.treatmentcancerous vs sexm.treatmentcancerous
20.4525	-5.19366	1.9464	-2.66834	0.00762262	0.307435	ENSG00000015479	MATR3	protein_coding	matrin 3 [Source:HGNC Symbol;Acc:HGNC:6912]	log2 fold change (MLE): sexf.treatmentcancerous vs sexm.treatmentcancerous
4185.46	2.36477	0.886931	2.66624	0.0076706	0.307676	ENSG00000131069	ACSS2	protein_coding	acyl-CoA synthetase short chain family member 2 [Source:HGNC Symbol;Acc:HGNC:15814]	log2 fold change (MLE): sexf.treatmentcancerous vs sexm.treatmentcancerous
1640.82	-2.56686	0.963592	-2.66385	0.00772527	0.308231	ENSG00000077150	NFKB2	protein_coding	nuclear factor kappa B subunit 2 [Source:HGNC Symbol;Acc:HGNC:7795]	log2 fold change (MLE): sexf.treatmentcancerous vs sexm.treatmentcancerous
280.364	3.34302	1.25476	2.66428	0.00771544	0.308231	ENSG00000143226	FCGR2A	protein_coding	Fc fragment of IgG receptor IIa [Source:HGNC Symbol;Acc:HGNC:3616]	log2 fold change (MLE): sexf.treatmentcancerous vs sexm.treatmentcancerous
49.8951	-3.38206	1.27001	-2.66303	0.00774401	0.308231	ENSG00000185267	CDNF	protein_coding	cerebral dopamine neurotrophic factor [Source:HGNC Symbol;Acc:HGNC:24913]	log2 fold change (MLE): sexf.treatmentcancerous vs sexm.treatmentcancerous
604.041	-2.2504	0.845785	-2.66072	0.00779737	0.308607	ENSG00000055955	ITIH4	protein_coding	inter-alpha-trypsin inhibitor heavy chain family member 4 [Source:HGNC Symbol;Acc:HGNC:6169]	log2 fold change (MLE): sexf.treatmentcancerous vs sexm.treatmentcancerous
235.876	2.46621	0.926651	2.66142	0.00778126	0.308607	ENSG00000119681	LTBP2	protein_coding	latent transforming growth factor beta binding protein 2 [Source:HGNC Symbol;Acc:HGNC:6715]	log2 fold change (MLE): sexf.treatmentcancerous vs sexm.treatmentcancerous
177.347	-4.08901	1.5372	-2.66004	0.0078131	0.308607	ENSG00000002726	AOC1	protein_coding	amine oxidase, copper containing 1 [Source:HGNC Symbol;Acc:HGNC:80]	log2 fold change (MLE): sexf.treatmentcancerous vs sexm.treatmentcancerous
24.8201	-5.2619	1.98138	-2.65567	0.00791506	0.311052	ENSG00000147223	RIPPLY1	protein_coding	ripply transcriptional repressor 1 [Source:HGNC Symbol;Acc:HGNC:25117]	log2 fold change (MLE): sexf.treatmentcancerous vs sexm.treatmentcancerous
21.1187	-4.838	1.82153	-2.656	0.00790728	0.311052	ENSG00000228065	LINC01515	lincRNA	long intergenic non-protein coding RNA 1515 [Source:HGNC Symbol;Acc:HGNC:51210]	log2 fold change (MLE): sexf.treatmentcancerous vs sexm.treatmentcancerous
293.837	-2.00536	0.755569	-2.6541	0.00795207	0.311717	ENSG00000172375	C2CD2L	protein_coding	C2CD2 like [Source:HGNC Symbol;Acc:HGNC:29000]	log2 fold change (MLE): sexf.treatmentcancerous vs sexm.treatmentcancerous
892.175	-2.09448	0.789796	-2.65192	0.00800344	0.312941	ENSG00000140400	MAN2C1	protein_coding	mannosidase alpha class 2C member 1 [Source:HGNC Symbol;Acc:HGNC:6827]	log2 fold change (MLE): sexf.treatmentcancerous vs sexm.treatmentcancerous
322.648	4.0346	1.5255	2.64478	0.0081745	0.318826	ENSG00000166025	AMOTL1	protein_coding	angiomotin like 1 [Source:HGNC Symbol;Acc:HGNC:17811]	log2 fold change (MLE): sexf.treatmentcancerous vs sexm.treatmentcancerous
43.3733	-3.95435	1.4995	-2.63712	0.00836143	0.3253	ENSG00000228393	LINC01004	antisense	long intergenic non-protein coding RNA 1004 [Source:HGNC Symbol;Acc:HGNC:48961]	log2 fold change (MLE): sexf.treatmentcancerous vs sexm.treatmentcancerous
26.8523	-5.28928	2.00713	-2.63525	0.00840765	0.32628	ENSG00000182185	RAD51B	protein_coding	RAD51 paralog B [Source:HGNC Symbol;Acc:HGNC:9822]	log2 fold change (MLE): sexf.treatmentcancerous vs sexm.treatmentcancerous
88105.6	2.13795	0.812287	2.63202	0.00848793	0.326943	ENSG00000136872	ALDOB	protein_coding	aldolase, fructose-bisphosphate B [Source:HGNC Symbol;Acc:HGNC:417]	log2 fold change (MLE): sexf.treatmentcancerous vs sexm.treatmentcancerous
226.082	-2.3439	0.890019	-2.63354	0.00845005	0.326943	ENSG00000134070	IRAK2	protein_coding	interleukin 1 receptor associated kinase 2 [Source:HGNC Symbol;Acc:HGNC:6113]	log2 fold change (MLE): sexf.treatmentcancerous vs sexm.treatmentcancerous
19.4859	-4.56037	1.7321	-2.63286	0.00846695	0.326943	ENSG00000273319	AC058791.1	lincRNA	novel transcript	log2 fold change (MLE): sexf.treatmentcancerous vs sexm.treatmentcancerous
1731.46	-2.18028	0.830615	-2.6249	0.00866744	0.331609	ENSG00000183549	ACSM5	protein_coding	acyl-CoA synthetase medium chain family member 5 [Source:HGNC Symbol;Acc:HGNC:26060]	log2 fold change (MLE): sexf.treatmentcancerous vs sexm.treatmentcancerous
597.6	-2.49883	0.95266	-2.623	0.00871588	0.331609	ENSG00000130830	MPP1	protein_coding	membrane palmitoylated protein 1 [Source:HGNC Symbol;Acc:HGNC:7219]	log2 fold change (MLE): sexf.treatmentcancerous vs sexm.treatmentcancerous
536.246	-2.68898	1.02508	-2.62319	0.00871105	0.331609	ENSG00000148840	PPRC1	protein_coding	peroxisome proliferator-activated receptor gamma, coactivator-related 1 [Source:HGNC Symbol;Acc:HGNC:30025]	log2 fold change (MLE): sexf.treatmentcancerous vs sexm.treatmentcancerous
170.03	2.17082	0.827602	2.62302	0.00871531	0.331609	ENSG00000005884	ITGA3	protein_coding	integrin subunit alpha 3 [Source:HGNC Symbol;Acc:HGNC:6139]	log2 fold change (MLE): sexf.treatmentcancerous vs sexm.treatmentcancerous
73.3335	-3.76347	1.43458	-2.62341	0.00870553	0.331609	ENSG00000172817	CYP7B1	protein_coding	cytochrome P450 family 7 subfamily B member 1 [Source:HGNC Symbol;Acc:HGNC:2652]	log2 fold change (MLE): sexf.treatmentcancerous vs sexm.treatmentcancerous
31.742	-4.71735	1.80063	-2.61984	0.00879718	0.333884	ENSG00000147174	GCNA	protein_coding	germ cell nuclear acidic peptidase [Source:HGNC Symbol;Acc:HGNC:15805]	log2 fold change (MLE): sexf.treatmentcancerous vs sexm.treatmentcancerous
1795.55	-1.84675	0.705186	-2.61882	0.00882351	0.334067	ENSG00000119777	TMEM214	protein_coding	transmembrane protein 214 [Source:HGNC Symbol;Acc:HGNC:25983]	log2 fold change (MLE): sexf.treatmentcancerous vs sexm.treatmentcancerous
152.764	-3.46882	1.32511	-2.61776	0.00885099	0.334292	ENSG00000105251	SHD	protein_coding	Src homology 2 domain containing transforming protein D [Source:HGNC Symbol;Acc:HGNC:30633]	log2 fold change (MLE): sexf.treatmentcancerous vs sexm.treatmentcancerous
173.043	7.65795	2.92893	2.61459	0.00893354	0.335281	ENSG00000172782	FADS6	protein_coding	fatty acid desaturase 6 [Source:HGNC Symbol;Acc:HGNC:30459]	log2 fold change (MLE): sexf.treatmentcancerous vs sexm.treatmentcancerous
102.225	2.93954	1.12429	2.61458	0.00893378	0.335281	ENSG00000149557	FEZ1	protein_coding	fasciculation and elongation protein zeta 1 [Source:HGNC Symbol;Acc:HGNC:3659]	log2 fold change (MLE): sexf.treatmentcancerous vs sexm.treatmentcancerous
39.9826	5.29348	2.02484	2.61426	0.00894198	0.335281	ENSG00000073756	PTGS2	protein_coding	prostaglandin-endoperoxide synthase 2 [Source:HGNC Symbol;Acc:HGNC:9605]	log2 fold change (MLE): sexf.treatmentcancerous vs sexm.treatmentcancerous
347.178	-1.80147	0.689504	-2.6127	0.00898294	0.335498	ENSG00000163481	RNF25	protein_coding	ring finger protein 25 [Source:HGNC Symbol;Acc:HGNC:14662]	log2 fold change (MLE): sexf.treatmentcancerous vs sexm.treatmentcancerous
209.176	4.29454	1.64516	2.61041	0.00904339	0.335498	ENSG00000164626	KCNK5	protein_coding	potassium two pore domain channel subfamily K member 5 [Source:HGNC Symbol;Acc:HGNC:6280]	log2 fold change (MLE): sexf.treatmentcancerous vs sexm.treatmentcancerous
65.8307	-5.29035	2.0289	-2.6075	0.00912067	0.335498	ENSG00000125675	GRIA3	protein_coding	glutamate ionotropic receptor AMPA type subunit 3 [Source:HGNC Symbol;Acc:HGNC:4573]	log2 fold change (MLE): sexf.treatmentcancerous vs sexm.treatmentcancerous
72.8637	3.09383	1.18481	2.61124	0.00902138	0.335498	ENSG00000155093	PTPRN2	protein_coding	protein tyrosine phosphatase, receptor type N2 [Source:HGNC Symbol;Acc:HGNC:9677]	log2 fold change (MLE): sexf.treatmentcancerous vs sexm.treatmentcancerous
74.47	3.07051	1.17695	2.60888	0.00908395	0.335498	ENSG00000181804	SLC9A9	protein_coding	solute carrier family 9 member A9 [Source:HGNC Symbol;Acc:HGNC:20653]	log2 fold change (MLE): sexf.treatmentcancerous vs sexm.treatmentcancerous
49.167	-5.43279	2.07973	-2.61226	0.00899453	0.335498	ENSG00000265158	LRRC37A7P	transcribed_processed_pseudogene	leucine rich repeat containing 37 member A7, pseudogene [Source:HGNC Symbol;Acc:HGNC:43792]	log2 fold change (MLE): sexf.treatmentcancerous vs sexm.treatmentcancerous
35.6973	5.53246	2.12112	2.60827	0.00910006	0.335498	ENSG00000005249	PRKAR2B	protein_coding	protein kinase cAMP-dependent type II regulatory subunit beta [Source:HGNC Symbol;Acc:HGNC:9392]	log2 fold change (MLE): sexf.treatmentcancerous vs sexm.treatmentcancerous
16.8856	-5.74991	2.20326	-2.60973	0.00906135	0.335498	ENSG00000227896	AL731569.1	antisense	novel transcript	log2 fold change (MLE): sexf.treatmentcancerous vs sexm.treatmentcancerous
1841.49	2.28382	0.877242	2.60341	0.00923028	0.336755	ENSG00000172340	SUCLG2	protein_coding	succinate-CoA ligase GDP-forming beta subunit [Source:HGNC Symbol;Acc:HGNC:11450]	log2 fold change (MLE): sexf.treatmentcancerous vs sexm.treatmentcancerous
1470.97	-1.89409	0.729019	-2.59814	0.00937309	0.336755	ENSG00000099821	POLRMT	protein_coding	RNA polymerase mitochondrial [Source:HGNC Symbol;Acc:HGNC:9200]	log2 fold change (MLE): sexf.treatmentcancerous vs sexm.treatmentcancerous
734.544	-2.85003	1.09641	-2.59943	0.009338	0.336755	ENSG00000111058	ACSS3	protein_coding	acyl-CoA synthetase short chain family member 3 [Source:HGNC Symbol;Acc:HGNC:24723]	log2 fold change (MLE): sexf.treatmentcancerous vs sexm.treatmentcancerous
631.989	-1.88776	0.726425	-2.5987	0.00935769	0.336755	ENSG00000125733	TRIP10	protein_coding	thyroid hormone receptor interactor 10 [Source:HGNC Symbol;Acc:HGNC:12304]	log2 fold change (MLE): sexf.treatmentcancerous vs sexm.treatmentcancerous
153.919	3.52195	1.3533	2.6025	0.00925477	0.336755	ENSG00000013016	EHD3	protein_coding	EH domain containing 3 [Source:HGNC Symbol;Acc:HGNC:3244]	log2 fold change (MLE): sexf.treatmentcancerous vs sexm.treatmentcancerous
64.1064	2.97958	1.14714	2.59739	0.00939348	0.336755	ENSG00000166503	HDGFL3	protein_coding	HDGF like 3 [Source:HGNC Symbol;Acc:HGNC:24937]	log2 fold change (MLE): sexf.treatmentcancerous vs sexm.treatmentcancerous
47.7488	-3.18859	1.22401	-2.60504	0.00918627	0.336755	ENSG00000245970	AP003352.1	antisense	novel transcript	log2 fold change (MLE): sexf.treatmentcancerous vs sexm.treatmentcancerous
38.9826	4.21884	1.62256	2.60011	0.0093194	0.336755	ENSG00000283196	AC006453.2	transcribed_unprocessed_pseudogene	uncharacterized LOC107985911 [Source:NCBI gene;Acc:107985911]	log2 fold change (MLE): sexf.treatmentcancerous vs sexm.treatmentcancerous
27.2629	-3.86131	1.48327	-2.60324	0.00923464	0.336755	ENSG00000279605	AC067930.6	TEC	TEC	log2 fold change (MLE): sexf.treatmentcancerous vs sexm.treatmentcancerous
30.814	4.57112	1.75675	2.60203	0.00926748	0.336755	ENSG00000166292	TMEM100	protein_coding	transmembrane protein 100 [Source:HGNC Symbol;Acc:HGNC:25607]	log2 fold change (MLE): sexf.treatmentcancerous vs sexm.treatmentcancerous
19.7585	-5.13105	1.97327	-2.60027	0.00931501	0.336755	ENSG00000230163	AL122010.1	antisense	novel transcript	log2 fold change (MLE): sexf.treatmentcancerous vs sexm.treatmentcancerous
164.565	-2.26182	0.87176	-2.59455	0.00947146	0.338768	ENSG00000169991	IFFO2	protein_coding	intermediate filament family orphan 2 [Source:HGNC Symbol;Acc:HGNC:27006]	log2 fold change (MLE): sexf.treatmentcancerous vs sexm.treatmentcancerous
50.9551	4.10976	1.58492	2.59303	0.00951331	0.339084	ENSG00000178163	ZNF518B	protein_coding	zinc finger protein 518B [Source:HGNC Symbol;Acc:HGNC:29365]	log2 fold change (MLE): sexf.treatmentcancerous vs sexm.treatmentcancerous
31.1516	-6.22807	2.4022	-2.59265	0.00952396	0.339084	ENSG00000138795	LEF1	protein_coding	lymphoid enhancer binding factor 1 [Source:HGNC Symbol;Acc:HGNC:6551]	log2 fold change (MLE): sexf.treatmentcancerous vs sexm.treatmentcancerous
52.9026	5.27479	2.04086	2.5846	0.00974934	0.345523	ENSG00000139211	AMIGO2	protein_coding	adhesion molecule with Ig like domain 2 [Source:HGNC Symbol;Acc:HGNC:24073]	log2 fold change (MLE): sexf.treatmentcancerous vs sexm.treatmentcancerous
12.7419	6.44657	2.49408	2.58475	0.00974495	0.345523	ENSG00000127903	ZNF835	protein_coding	zinc finger protein 835 [Source:HGNC Symbol;Acc:HGNC:34332]	log2 fold change (MLE): sexf.treatmentcancerous vs sexm.treatmentcancerous
52.7955	3.95914	1.53244	2.58355	0.00977888	0.34578	ENSG00000280143	AP000892.3	TEC	novel transcript	log2 fold change (MLE): sexf.treatmentcancerous vs sexm.treatmentcancerous
161.131	-4.63266	1.79521	-2.58058	0.00986356	0.347193	ENSG00000009694	TENM1	protein_coding	teneurin transmembrane protein 1 [Source:HGNC Symbol;Acc:HGNC:8117]	log2 fold change (MLE): sexf.treatmentcancerous vs sexm.treatmentcancerous
17.4733	-5.85927	2.27023	-2.58092	0.00985378	0.347193	ENSG00000183444	OR7E38P	unprocessed_pseudogene	olfactory receptor family 7 subfamily E member 38 pseudogene [Source:HGNC Symbol;Acc:HGNC:8411]	log2 fold change (MLE): sexf.treatmentcancerous vs sexm.treatmentcancerous
39.5504	3.94325	1.52887	2.5792	0.00990305	0.347794	ENSG00000104381	GDAP1	protein_coding	ganglioside induced differentiation associated protein 1 [Source:HGNC Symbol;Acc:HGNC:15968]	log2 fold change (MLE): sexf.treatmentcancerous vs sexm.treatmentcancerous
572.044	-1.86331	0.723831	-2.57423	0.0100464	0.352031	ENSG00000204371	EHMT2	protein_coding	euchromatic histone lysine methyltransferase 2 [Source:HGNC Symbol;Acc:HGNC:14129]	log2 fold change (MLE): sexf.treatmentcancerous vs sexm.treatmentcancerous
159.383	2.26385	0.880369	2.57148	0.0101266	0.354043	ENSG00000246082	NUDT16P1	transcribed_unitary_pseudogene	nudix hydrolase 16 pseudogene 1 [Source:HGNC Symbol;Acc:HGNC:27189]	log2 fold change (MLE): sexf.treatmentcancerous vs sexm.treatmentcancerous
21207.5	1.96327	0.764485	2.56809	0.0102259	0.355703	ENSG00000117984	CTSD	protein_coding	cathepsin D [Source:HGNC Symbol;Acc:HGNC:2529]	log2 fold change (MLE): sexf.treatmentcancerous vs sexm.treatmentcancerous
16697.5	2.43291	0.947632	2.56736	0.0102475	0.355703	ENSG00000243955	GSTA1	protein_coding	glutathione S-transferase alpha 1 [Source:HGNC Symbol;Acc:HGNC:4626]	log2 fold change (MLE): sexf.treatmentcancerous vs sexm.treatmentcancerous
4624.17	2.06596	0.804611	2.56766	0.0102389	0.355703	ENSG00000139209	SLC38A4	protein_coding	solute carrier family 38 member 4 [Source:HGNC Symbol;Acc:HGNC:14679]	log2 fold change (MLE): sexf.treatmentcancerous vs sexm.treatmentcancerous
93.4646	-3.84471	1.4988	-2.5652	0.0103117	0.355703	ENSG00000260105	AOC4P	transcribed_unprocessed_pseudogene	amine oxidase, copper containing 4, pseudogene [Source:HGNC Symbol;Acc:HGNC:48869]	log2 fold change (MLE): sexf.treatmentcancerous vs sexm.treatmentcancerous
59.6055	4.84402	1.88848	2.56504	0.0103164	0.355703	ENSG00000021300	PLEKHB1	protein_coding	pleckstrin homology domain containing B1 [Source:HGNC Symbol;Acc:HGNC:19079]	log2 fold change (MLE): sexf.treatmentcancerous vs sexm.treatmentcancerous
35.9849	4.71847	1.83925	2.56543	0.0103048	0.355703	ENSG00000185527	PDE6G	protein_coding	phosphodiesterase 6G [Source:HGNC Symbol;Acc:HGNC:8789]	log2 fold change (MLE): sexf.treatmentcancerous vs sexm.treatmentcancerous
19.4163	-5.49559	2.143	-2.56443	0.0103345	0.355703	ENSG00000255328	AC136475.5	lincRNA	novel transcript	log2 fold change (MLE): sexf.treatmentcancerous vs sexm.treatmentcancerous
162.725	-2.25635	0.881048	-2.56098	0.0104377	0.35846	ENSG00000161914	ZNF653	protein_coding	zinc finger protein 653 [Source:HGNC Symbol;Acc:HGNC:25196]	log2 fold change (MLE): sexf.treatmentcancerous vs sexm.treatmentcancerous
201.623	2.32917	0.909829	2.56001	0.010467	0.358674	ENSG00000173727	AP000769.1	transcribed_unprocessed_pseudogene	Finkel-Biskis-Reilly murine sarcoma virus (FBR-MuSV) ubiquitously expressed (FAU) pseudogene	log2 fold change (MLE): sexf.treatmentcancerous vs sexm.treatmentcancerous
31.8506	4.21917	1.64888	2.55881	0.010503	0.359116	ENSG00000174939	ASPHD1	protein_coding	aspartate beta-hydroxylase domain containing 1 [Source:HGNC Symbol;Acc:HGNC:27380]	log2 fold change (MLE): sexf.treatmentcancerous vs sexm.treatmentcancerous
48.2089	3.2607	1.27496	2.5575	0.0105428	0.359683	ENSG00000116985	BMP8B	protein_coding	bone morphogenetic protein 8b [Source:HGNC Symbol;Acc:HGNC:1075]	log2 fold change (MLE): sexf.treatmentcancerous vs sexm.treatmentcancerous
101.734	4.81592	1.8849	2.555	0.0106187	0.361478	ENSG00000154310	TNIK	protein_coding	TRAF2 and NCK interacting kinase [Source:HGNC Symbol;Acc:HGNC:30765]	log2 fold change (MLE): sexf.treatmentcancerous vs sexm.treatmentcancerous
233.915	-3.84643	1.50641	-2.55337	0.0106686	0.362381	ENSG00000184110	EIF3C	protein_coding	eukaryotic translation initiation factor 3 subunit C [Source:HGNC Symbol;Acc:HGNC:3279]	log2 fold change (MLE): sexf.treatmentcancerous vs sexm.treatmentcancerous
109.512	-2.78221	1.09023	-2.55194	0.0107124	0.363077	ENSG00000169252	ADRB2	protein_coding	adrenoceptor beta 2 [Source:HGNC Symbol;Acc:HGNC:286]	log2 fold change (MLE): sexf.treatmentcancerous vs sexm.treatmentcancerous
662.297	2.92246	1.1463	2.54948	0.0107883	0.363271	ENSG00000103154	NECAB2	protein_coding	N-terminal EF-hand calcium binding protein 2 [Source:HGNC Symbol;Acc:HGNC:23746]	log2 fold change (MLE): sexf.treatmentcancerous vs sexm.treatmentcancerous
58.1854	4.65008	1.8237	2.54981	0.010778	0.363271	ENSG00000177570	SAMD12	protein_coding	sterile alpha motif domain containing 12 [Source:HGNC Symbol;Acc:HGNC:31750]	log2 fold change (MLE): sexf.treatmentcancerous vs sexm.treatmentcancerous
34.6871	3.30838	1.29767	2.54948	0.0107884	0.363271	ENSG00000181938	GINS3	protein_coding	GINS complex subunit 3 [Source:HGNC Symbol;Acc:HGNC:25851]	log2 fold change (MLE): sexf.treatmentcancerous vs sexm.treatmentcancerous
115.743	-5.02215	1.97281	-2.54568	0.0109064	0.36645	ENSG00000137875	BCL2L10	protein_coding	BCL2 like 10 [Source:HGNC Symbol;Acc:HGNC:993]	log2 fold change (MLE): sexf.treatmentcancerous vs sexm.treatmentcancerous
721.982	-1.67225	0.657912	-2.54176	0.0110296	0.3682	ENSG00000100151	PICK1	protein_coding	protein interacting with PRKCA 1 [Source:HGNC Symbol;Acc:HGNC:9394]	log2 fold change (MLE): sexf.treatmentcancerous vs sexm.treatmentcancerous
259.592	1.88401	0.741194	2.54186	0.0110264	0.3682	ENSG00000140545	MFGE8	protein_coding	milk fat globule-EGF factor 8 protein [Source:HGNC Symbol;Acc:HGNC:7036]	log2 fold change (MLE): sexf.treatmentcancerous vs sexm.treatmentcancerous
269.456	3.83055	1.50637	2.54291	0.0109935	0.3682	ENSG00000174938	SEZ6L2	protein_coding	seizure related 6 homolog like 2 [Source:HGNC Symbol;Acc:HGNC:30844]	log2 fold change (MLE): sexf.treatmentcancerous vs sexm.treatmentcancerous
1916.03	-3.38347	1.33215	-2.53986	0.0110897	0.36941	ENSG00000132677	RHBG	protein_coding	Rh family B glycoprotein (gene/pseudogene) [Source:HGNC Symbol;Acc:HGNC:14572]	log2 fold change (MLE): sexf.treatmentcancerous vs sexm.treatmentcancerous
6678.93	2.27244	0.895683	2.5371	0.0111775	0.370745	ENSG00000176974	SHMT1	protein_coding	serine hydroxymethyltransferase 1 [Source:HGNC Symbol;Acc:HGNC:10850]	log2 fold change (MLE): sexf.treatmentcancerous vs sexm.treatmentcancerous
178.465	3.6633	1.44347	2.53783	0.0111541	0.370745	ENSG00000142677	IL22RA1	protein_coding	interleukin 22 receptor subunit alpha 1 [Source:HGNC Symbol;Acc:HGNC:13700]	log2 fold change (MLE): sexf.treatmentcancerous vs sexm.treatmentcancerous
36.7309	-5.56504	2.19724	-2.53275	0.0113173	0.374582	ENSG00000111863	ADTRP	protein_coding	androgen dependent TFPI regulating protein [Source:HGNC Symbol;Acc:HGNC:21214]	log2 fold change (MLE): sexf.treatmentcancerous vs sexm.treatmentcancerous
921.092	-2.09761	0.829412	-2.52904	0.0114375	0.377453	ENSG00000198517	MAFK	protein_coding	MAF bZIP transcription factor K [Source:HGNC Symbol;Acc:HGNC:6782]	log2 fold change (MLE): sexf.treatmentcancerous vs sexm.treatmentcancerous
772.405	-2.14084	0.84682	-2.52809	0.0114685	0.377453	ENSG00000134285	FKBP11	protein_coding	FK506 binding protein 11 [Source:HGNC Symbol;Acc:HGNC:18624]	log2 fold change (MLE): sexf.treatmentcancerous vs sexm.treatmentcancerous
38.8574	-5.49604	2.17421	-2.52783	0.011477	0.377453	ENSG00000111404	RERGL	protein_coding	RERG like [Source:HGNC Symbol;Acc:HGNC:26213]	log2 fold change (MLE): sexf.treatmentcancerous vs sexm.treatmentcancerous
143.226	3.64447	1.44274	2.52607	0.0115345	0.377743	ENSG00000167105	TMEM92	protein_coding	transmembrane protein 92 [Source:HGNC Symbol;Acc:HGNC:26579]	log2 fold change (MLE): sexf.treatmentcancerous vs sexm.treatmentcancerous
41.4425	2.96299	1.1727	2.52664	0.011516	0.377743	ENSG00000164294	GPX8	protein_coding	glutathione peroxidase 8 (putative) [Source:HGNC Symbol;Acc:HGNC:33100]	log2 fold change (MLE): sexf.treatmentcancerous vs sexm.treatmentcancerous
133.356	2.46956	0.978031	2.52503	0.0115687	0.378066	ENSG00000149218	ENDOD1	protein_coding	endonuclease domain containing 1 [Source:HGNC Symbol;Acc:HGNC:29129]	log2 fold change (MLE): sexf.treatmentcancerous vs sexm.treatmentcancerous
37.2642	-4.71788	1.87155	-2.52084	0.0117074	0.381795	ENSG00000241224	C3orf85	protein_coding	chromosome 3 open reading frame 85 [Source:HGNC Symbol;Acc:HGNC:53432]	log2 fold change (MLE): sexf.treatmentcancerous vs sexm.treatmentcancerous
1331.4	-1.58429	0.629735	-2.51581	0.011876	0.383265	ENSG00000051620	HEBP2	protein_coding	heme binding protein 2 [Source:HGNC Symbol;Acc:HGNC:15716]	log2 fold change (MLE): sexf.treatmentcancerous vs sexm.treatmentcancerous
142.886	-2.178	0.865219	-2.51728	0.0118266	0.383265	ENSG00000158106	RHPN1	protein_coding	rhophilin Rho GTPase binding protein 1 [Source:HGNC Symbol;Acc:HGNC:19973]	log2 fold change (MLE): sexf.treatmentcancerous vs sexm.treatmentcancerous
85.63	-4.70299	1.86897	-2.51636	0.0118575	0.383265	ENSG00000169031	COL4A3	protein_coding	collagen type IV alpha 3 chain [Source:HGNC Symbol;Acc:HGNC:2204]	log2 fold change (MLE): sexf.treatmentcancerous vs sexm.treatmentcancerous
39.3895	2.88655	1.14728	2.516	0.0118696	0.383265	ENSG00000243244	STON1	protein_coding	stonin 1 [Source:HGNC Symbol;Acc:HGNC:17003]	log2 fold change (MLE): sexf.treatmentcancerous vs sexm.treatmentcancerous
30.1459	-5.59671	2.22415	-2.51634	0.0118581	0.383265	ENSG00000151778	SERP2	protein_coding	stress associated endoplasmic reticulum protein family member 2 [Source:HGNC Symbol;Acc:HGNC:20607]	log2 fold change (MLE): sexf.treatmentcancerous vs sexm.treatmentcancerous
8430.13	-1.58308	0.632393	-2.50332	0.0123034	0.385815	ENSG00000173531	MST1	protein_coding	macrophage stimulating 1 [Source:HGNC Symbol;Acc:HGNC:7380]	log2 fold change (MLE): sexf.treatmentcancerous vs sexm.treatmentcancerous
3117.45	-2.3415	0.932894	-2.50993	0.0120755	0.385815	ENSG00000164403	SHROOM1	protein_coding	shroom family member 1 [Source:HGNC Symbol;Acc:HGNC:24084]	log2 fold change (MLE): sexf.treatmentcancerous vs sexm.treatmentcancerous
2430.2	-2.2196	0.886368	-2.50415	0.0122747	0.385815	ENSG00000104408	EIF3E	protein_coding	eukaryotic translation initiation factor 3 subunit E [Source:HGNC Symbol;Acc:HGNC:3277]	log2 fold change (MLE): sexf.treatmentcancerous vs sexm.treatmentcancerous
1823.47	-2.52415	1.00518	-2.51114	0.0120342	0.385815	ENSG00000132329	RAMP1	protein_coding	receptor activity modifying protein 1 [Source:HGNC Symbol;Acc:HGNC:9843]	log2 fold change (MLE): sexf.treatmentcancerous vs sexm.treatmentcancerous
1358.33	-1.63008	0.651578	-2.50174	0.0123585	0.385815	ENSG00000105726	ATP13A1	protein_coding	ATPase 13A1 [Source:HGNC Symbol;Acc:HGNC:24215]	log2 fold change (MLE): sexf.treatmentcancerous vs sexm.treatmentcancerous
1236.92	-1.74364	0.695965	-2.50536	0.0122326	0.385815	ENSG00000165802	NSMF	protein_coding	NMDA receptor synaptonuclear signaling and neuronal migration factor [Source:HGNC Symbol;Acc:HGNC:29843]	log2 fold change (MLE): sexf.treatmentcancerous vs sexm.treatmentcancerous
468.855	-2.02971	0.808524	-2.51039	0.0120599	0.385815	ENSG00000127952	STYXL1	protein_coding	serine/threonine/tyrosine interacting like 1 [Source:HGNC Symbol;Acc:HGNC:18165]	log2 fold change (MLE): sexf.treatmentcancerous vs sexm.treatmentcancerous
442.191	-2.01004	0.801727	-2.50713	0.0121715	0.385815	ENSG00000129667	RHBDF2	protein_coding	rhomboid 5 homolog 2 [Source:HGNC Symbol;Acc:HGNC:20788]	log2 fold change (MLE): sexf.treatmentcancerous vs sexm.treatmentcancerous
428.304	-3.31734	1.32544	-2.50282	0.0123207	0.385815	ENSG00000141338	ABCA8	protein_coding	ATP binding cassette subfamily A member 8 [Source:HGNC Symbol;Acc:HGNC:38]	log2 fold change (MLE): sexf.treatmentcancerous vs sexm.treatmentcancerous
353.669	-2.08582	0.833929	-2.5012	0.0123775	0.385815	ENSG00000162572	SCNN1D	protein_coding	sodium channel epithelial 1 delta subunit [Source:HGNC Symbol;Acc:HGNC:10601]	log2 fold change (MLE): sexf.treatmentcancerous vs sexm.treatmentcancerous
338.49	-3.03147	1.21097	-2.50334	0.0123027	0.385815	ENSG00000179041	RRS1	protein_coding	ribosome biogenesis regulator homolog [Source:HGNC Symbol;Acc:HGNC:17083]	log2 fold change (MLE): sexf.treatmentcancerous vs sexm.treatmentcancerous
273.238	-2.25034	0.897992	-2.50597	0.0122115	0.385815	ENSG00000164818	DNAAF5	protein_coding	dynein axonemal assembly factor 5 [Source:HGNC Symbol;Acc:HGNC:26013]	log2 fold change (MLE): sexf.treatmentcancerous vs sexm.treatmentcancerous
234.446	-2.13857	0.851428	-2.51174	0.0120137	0.385815	ENSG00000243156	MICAL3	protein_coding	microtubule associated monooxygenase, calponin and LIM domain containing 3 [Source:HGNC Symbol;Acc:HGNC:24694]	log2 fold change (MLE): sexf.treatmentcancerous vs sexm.treatmentcancerous
207.731	-2.71864	1.08672	-2.5017	0.0123598	0.385815	ENSG00000103056	SMPD3	protein_coding	sphingomyelin phosphodiesterase 3 [Source:HGNC Symbol;Acc:HGNC:14240]	log2 fold change (MLE): sexf.treatmentcancerous vs sexm.treatmentcancerous
49.4099	-3.67072	1.46588	-2.50411	0.012276	0.385815	ENSG00000164929	BAALC	protein_coding	BAALC, MAP3K1 and KLF4 binding [Source:HGNC Symbol;Acc:HGNC:14333]	log2 fold change (MLE): sexf.treatmentcancerous vs sexm.treatmentcancerous
41.6852	5.2196	2.08331	2.50543	0.0122301	0.385815	ENSG00000106689	LHX2	protein_coding	LIM homeobox 2 [Source:HGNC Symbol;Acc:HGNC:6594]	log2 fold change (MLE): sexf.treatmentcancerous vs sexm.treatmentcancerous
25.8191	-5.44917	2.17646	-2.50368	0.0122909	0.385815	ENSG00000253549	CA3-AS1	antisense	CA3 antisense RNA 1 [Source:HGNC Symbol;Acc:HGNC:51657]	log2 fold change (MLE): sexf.treatmentcancerous vs sexm.treatmentcancerous
56.3548	-3.29736	1.31871	-2.50045	0.0124035	0.385851	ENSG00000143590	EFNA3	protein_coding	ephrin A3 [Source:HGNC Symbol;Acc:HGNC:3223]	log2 fold change (MLE): sexf.treatmentcancerous vs sexm.treatmentcancerous
1070.6	-1.71564	0.686763	-2.49815	0.0124844	0.386816	ENSG00000128159	TUBGCP6	protein_coding	tubulin gamma complex associated protein 6 [Source:HGNC Symbol;Acc:HGNC:18127]	log2 fold change (MLE): sexf.treatmentcancerous vs sexm.treatmentcancerous
729.084	-1.72987	0.692301	-2.49873	0.0124639	0.386816	ENSG00000104907	TRMT1	protein_coding	tRNA methyltransferase 1 [Source:HGNC Symbol;Acc:HGNC:25980]	log2 fold change (MLE): sexf.treatmentcancerous vs sexm.treatmentcancerous
2804.2	-1.67637	0.671388	-2.49687	0.0125296	0.387092	ENSG00000204469	PRRC2A	protein_coding	proline rich coiled-coil 2A [Source:HGNC Symbol;Acc:HGNC:13918]	log2 fold change (MLE): sexf.treatmentcancerous vs sexm.treatmentcancerous
75.7188	-2.90047	1.16182	-2.49648	0.0125432	0.387092	ENSG00000147799	ARHGAP39	protein_coding	Rho GTPase activating protein 39 [Source:HGNC Symbol;Acc:HGNC:29351]	log2 fold change (MLE): sexf.treatmentcancerous vs sexm.treatmentcancerous
2741.58	3.32795	1.33383	2.49503	0.0125946	0.387908	ENSG00000084110	HAL	protein_coding	histidine ammonia-lyase [Source:HGNC Symbol;Acc:HGNC:4806]	log2 fold change (MLE): sexf.treatmentcancerous vs sexm.treatmentcancerous
16327.1	-1.96334	0.788327	-2.49051	0.012756	0.392101	ENSG00000072778	ACADVL	protein_coding	acyl-CoA dehydrogenase very long chain [Source:HGNC Symbol;Acc:HGNC:92]	log2 fold change (MLE): sexf.treatmentcancerous vs sexm.treatmentcancerous
29.4509	-3.35839	1.34915	-2.48926	0.012801	0.392706	ENSG00000245149	RNF139-AS1	lincRNA	RNF139 antisense RNA 1 (head to head) [Source:HGNC Symbol;Acc:HGNC:48940]	log2 fold change (MLE): sexf.treatmentcancerous vs sexm.treatmentcancerous
454.954	-2.48633	0.999465	-2.48766	0.0128587	0.393698	ENSG00000085563	ABCB1	protein_coding	ATP binding cassette subfamily B member 1 [Source:HGNC Symbol;Acc:HGNC:40]	log2 fold change (MLE): sexf.treatmentcancerous vs sexm.treatmentcancerous
684.892	3.57033	1.43653	2.48538	0.0129414	0.395451	ENSG00000188783	PRELP	protein_coding	proline and arginine rich end leucine rich repeat protein [Source:HGNC Symbol;Acc:HGNC:9357]	log2 fold change (MLE): sexf.treatmentcancerous vs sexm.treatmentcancerous
2582.67	8.52692	3.43183	2.48465	0.0129677	0.395477	ENSG00000211677	IGLC2	IG_C_gene	immunoglobulin lambda constant 2 [Source:HGNC Symbol;Acc:HGNC:5856]	log2 fold change (MLE): sexf.treatmentcancerous vs sexm.treatmentcancerous
454.946	-3.90825	1.57487	-2.48164	0.013078	0.398059	ENSG00000100867	DHRS2	protein_coding	dehydrogenase/reductase 2 [Source:HGNC Symbol;Acc:HGNC:18349]	log2 fold change (MLE): sexf.treatmentcancerous vs sexm.treatmentcancerous
16.4776	-5.30555	2.13933	-2.48	0.0131382	0.399107	ENSG00000225051	HMGB3P22	transcribed_processed_pseudogene	high mobility group box 3 pseudogene 22 [Source:HGNC Symbol;Acc:HGNC:39314]	log2 fold change (MLE): sexf.treatmentcancerous vs sexm.treatmentcancerous
782.632	-1.85156	0.746844	-2.47917	0.0131687	0.399254	ENSG00000137221	TJAP1	protein_coding	tight junction associated protein 1 [Source:HGNC Symbol;Acc:HGNC:17949]	log2 fold change (MLE): sexf.treatmentcancerous vs sexm.treatmentcancerous
695.467	-1.75996	0.710263	-2.4779	0.013216	0.399905	ENSG00000125877	ITPA	protein_coding	inosine triphosphatase [Source:HGNC Symbol;Acc:HGNC:6176]	log2 fold change (MLE): sexf.treatmentcancerous vs sexm.treatmentcancerous
64.5725	3.83112	1.54724	2.47611	0.0132825	0.401135	ENSG00000119865	CNRIP1	protein_coding	cannabinoid receptor interacting protein 1 [Source:HGNC Symbol;Acc:HGNC:24546]	log2 fold change (MLE): sexf.treatmentcancerous vs sexm.treatmentcancerous
10023.1	-2.33129	0.945211	-2.46642	0.0136471	0.401942	ENSG00000135929	CYP27A1	protein_coding	cytochrome P450 family 27 subfamily A member 1 [Source:HGNC Symbol;Acc:HGNC:2605]	log2 fold change (MLE): sexf.treatmentcancerous vs sexm.treatmentcancerous
2206.42	-1.92477	0.778487	-2.47246	0.0134188	0.401942	ENSG00000166840	GLYATL1	protein_coding	glycine-N-acyltransferase like 1 [Source:HGNC Symbol;Acc:HGNC:30519]	log2 fold change (MLE): sexf.treatmentcancerous vs sexm.treatmentcancerous
1379.19	-2.06279	0.836332	-2.46648	0.0136449	0.401942	ENSG00000173156	RHOD	protein_coding	ras homolog family member D [Source:HGNC Symbol;Acc:HGNC:670]	log2 fold change (MLE): sexf.treatmentcancerous vs sexm.treatmentcancerous
1297.48	-1.68921	0.683182	-2.47256	0.0134147	0.401942	ENSG00000133612	AGAP3	protein_coding	ArfGAP with GTPase domain, ankyrin repeat and PH domain 3 [Source:HGNC Symbol;Acc:HGNC:16923]	log2 fold change (MLE): sexf.treatmentcancerous vs sexm.treatmentcancerous
534.029	-1.9009	0.769597	-2.47	0.0135115	0.401942	ENSG00000204536	CCHCR1	protein_coding	coiled-coil alpha-helical rod protein 1 [Source:HGNC Symbol;Acc:HGNC:13930]	log2 fold change (MLE): sexf.treatmentcancerous vs sexm.treatmentcancerous
536.328	-2.32683	0.943643	-2.4658	0.0136708	0.401942	ENSG00000132382	MYBBP1A	protein_coding	MYB binding protein 1a [Source:HGNC Symbol;Acc:HGNC:7546]	log2 fold change (MLE): sexf.treatmentcancerous vs sexm.treatmentcancerous
525.238	-2.39625	0.971533	-2.46646	0.0136455	0.401942	ENSG00000166582	CENPV	protein_coding	centromere protein V [Source:HGNC Symbol;Acc:HGNC:29920]	log2 fold change (MLE): sexf.treatmentcancerous vs sexm.treatmentcancerous
312.872	-7.07771	2.86467	-2.47069	0.0134853	0.401942	ENSG00000248709	AC008549.1	lincRNA	novel transcript	log2 fold change (MLE): sexf.treatmentcancerous vs sexm.treatmentcancerous
131.849	-2.45792	0.994328	-2.47194	0.0134381	0.401942	ENSG00000140548	ZNF710	protein_coding	zinc finger protein 710 [Source:HGNC Symbol;Acc:HGNC:25352]	log2 fold change (MLE): sexf.treatmentcancerous vs sexm.treatmentcancerous
73.6484	-3.09091	1.25286	-2.46709	0.0136217	0.401942	ENSG00000079150	FKBP7	protein_coding	FK506 binding protein 7 [Source:HGNC Symbol;Acc:HGNC:3723]	log2 fold change (MLE): sexf.treatmentcancerous vs sexm.treatmentcancerous
68.3	-3.03419	1.2287	-2.46944	0.0135325	0.401942	ENSG00000269352	PTOV1-AS2	antisense	PTOV1 antisense RNA 2 [Source:HGNC Symbol;Acc:HGNC:51284]	log2 fold change (MLE): sexf.treatmentcancerous vs sexm.treatmentcancerous
68.4722	-3.09614	1.25139	-2.47416	0.0133551	0.401942	ENSG00000105792	CFAP69	protein_coding	cilia and flagella associated protein 69 [Source:HGNC Symbol;Acc:HGNC:26107]	log2 fold change (MLE): sexf.treatmentcancerous vs sexm.treatmentcancerous
37.8175	2.88345	1.16763	2.46948	0.0135308	0.401942	ENSG00000236283	AC019197.1	antisense	novel transcript, antisense to SLC38A11 and SCN3A	log2 fold change (MLE): sexf.treatmentcancerous vs sexm.treatmentcancerous
13.222	-5.36083	2.1741	-2.46578	0.0136717	0.401942	ENSG00000199906	RNU5B-2P	snRNA	RNA, U5B small nuclear 2, pseudogene [Source:HGNC Symbol;Acc:HGNC:34182]	log2 fold change (MLE): sexf.treatmentcancerous vs sexm.treatmentcancerous
547.2	-1.81312	0.735564	-2.46493	0.0137038	0.402126	ENSG00000109065	NAT9	protein_coding	N-acetyltransferase 9 (putative) [Source:HGNC Symbol;Acc:HGNC:23133]	log2 fold change (MLE): sexf.treatmentcancerous vs sexm.treatmentcancerous
154.332	2.89007	1.17324	2.46333	0.0137654	0.402412	ENSG00000235098	ANKRD65	protein_coding	ankyrin repeat domain 65 [Source:HGNC Symbol;Acc:HGNC:42950]	log2 fold change (MLE): sexf.treatmentcancerous vs sexm.treatmentcancerous
32.286	-3.66791	1.48891	-2.46349	0.0137592	0.402412	ENSG00000164776	PHKG1	protein_coding	phosphorylase kinase catalytic subunit gamma 1 [Source:HGNC Symbol;Acc:HGNC:8930]	log2 fold change (MLE): sexf.treatmentcancerous vs sexm.treatmentcancerous
1048.86	-2.21091	0.898425	-2.46087	0.0138601	0.404418	ENSG00000165215	CLDN3	protein_coding	claudin 3 [Source:HGNC Symbol;Acc:HGNC:2045]	log2 fold change (MLE): sexf.treatmentcancerous vs sexm.treatmentcancerous
1375.27	-2.83872	1.15491	-2.45796	0.013973	0.40467	ENSG00000183971	NPW	protein_coding	neuropeptide W [Source:HGNC Symbol;Acc:HGNC:30509]	log2 fold change (MLE): sexf.treatmentcancerous vs sexm.treatmentcancerous
111.461	-3.76925	1.53314	-2.45851	0.0139514	0.40467	ENSG00000138131	LOXL4	protein_coding	lysyl oxidase like 4 [Source:HGNC Symbol;Acc:HGNC:17171]	log2 fold change (MLE): sexf.treatmentcancerous vs sexm.treatmentcancerous
74.9845	4.52845	1.84188	2.45861	0.0139477	0.40467	ENSG00000174640	SLCO2A1	protein_coding	solute carrier organic anion transporter family member 2A1 [Source:HGNC Symbol;Acc:HGNC:10955]	log2 fold change (MLE): sexf.treatmentcancerous vs sexm.treatmentcancerous
33.233	-4.97406	2.02202	-2.45995	0.0138957	0.40467	ENSG00000165478	HEPACAM	protein_coding	hepatic and glial cell adhesion molecule [Source:HGNC Symbol;Acc:HGNC:26361]	log2 fold change (MLE): sexf.treatmentcancerous vs sexm.treatmentcancerous
734.146	-4.00186	1.62911	-2.45647	0.0140308	0.405587	ENSG00000162896	PIGR	protein_coding	polymeric immunoglobulin receptor [Source:HGNC Symbol;Acc:HGNC:8968]	log2 fold change (MLE): sexf.treatmentcancerous vs sexm.treatmentcancerous
991.381	-1.55039	0.631742	-2.45415	0.0141217	0.406695	ENSG00000141503	MINK1	protein_coding	misshapen like kinase 1 [Source:HGNC Symbol;Acc:HGNC:17565]	log2 fold change (MLE): sexf.treatmentcancerous vs sexm.treatmentcancerous
43.5465	4.62489	1.88486	2.45371	0.0141391	0.406695	ENSG00000249267	LINC00939	lincRNA	long intergenic non-protein coding RNA 939 [Source:HGNC Symbol;Acc:HGNC:48631]	log2 fold change (MLE): sexf.treatmentcancerous vs sexm.treatmentcancerous
51.0969	5.10929	2.08246	2.45349	0.0141477	0.406695	ENSG00000163923	RPL39L	protein_coding	ribosomal protein L39 like [Source:HGNC Symbol;Acc:HGNC:17094]	log2 fold change (MLE): sexf.treatmentcancerous vs sexm.treatmentcancerous
3189.96	2.86126	1.16841	2.44885	0.0143313	0.410654	ENSG00000165949	IFI27	protein_coding	interferon alpha inducible protein 27 [Source:HGNC Symbol;Acc:HGNC:5397]	log2 fold change (MLE): sexf.treatmentcancerous vs sexm.treatmentcancerous
1656.02	-1.52812	0.624062	-2.44867	0.0143384	0.410654	ENSG00000122515	ZMIZ2	protein_coding	zinc finger MIZ-type containing 2 [Source:HGNC Symbol;Acc:HGNC:22229]	log2 fold change (MLE): sexf.treatmentcancerous vs sexm.treatmentcancerous
249.359	-2.50273	1.02254	-2.44755	0.0143831	0.411176	ENSG00000121716	PILRB	protein_coding	paired immunoglobin-like type 2 receptor beta [Source:HGNC Symbol;Acc:HGNC:18297]	log2 fold change (MLE): sexf.treatmentcancerous vs sexm.treatmentcancerous
84.9192	3.15768	1.29105	2.44582	0.0144522	0.412392	ENSG00000082458	DLG3	protein_coding	discs large MAGUK scaffold protein 3 [Source:HGNC Symbol;Acc:HGNC:2902]	log2 fold change (MLE): sexf.treatmentcancerous vs sexm.treatmentcancerous
410.494	-1.78111	0.728523	-2.44482	0.0144926	0.412786	ENSG00000164068	RNF123	protein_coding	ring finger protein 123 [Source:HGNC Symbol;Acc:HGNC:21148]	log2 fold change (MLE): sexf.treatmentcancerous vs sexm.treatmentcancerous
1017.66	2.73094	1.11758	2.44361	0.0145411	0.413411	ENSG00000173511	VEGFB	protein_coding	vascular endothelial growth factor B [Source:HGNC Symbol;Acc:HGNC:12681]	log2 fold change (MLE): sexf.treatmentcancerous vs sexm.treatmentcancerous
7203.7	-3.55111	1.45422	-2.44194	0.0146085	0.4136	ENSG00000141485	SLC13A5	protein_coding	solute carrier family 13 member 5 [Source:HGNC Symbol;Acc:HGNC:23089]	log2 fold change (MLE): sexf.treatmentcancerous vs sexm.treatmentcancerous
489.074	-2.79556	1.14509	-2.44134	0.0146328	0.4136	ENSG00000230882	AC005077.4	processed_pseudogene	hypothetical protein LOC285908 (LOC285908) pseudogene	log2 fold change (MLE): sexf.treatmentcancerous vs sexm.treatmentcancerous
47.3915	-2.7261	1.11688	-2.44081	0.0146544	0.4136	ENSG00000254996	ANKHD1-EIF4EBP3	protein_coding	ANKHD1-EIF4EBP3 readthrough [Source:HGNC Symbol;Acc:HGNC:33530]	log2 fold change (MLE): sexf.treatmentcancerous vs sexm.treatmentcancerous
26.2787	3.84002	1.5729	2.44137	0.0146315	0.4136	ENSG00000277383	AC010331.1	antisense	novel transcript, antisense to GLTSCR1	log2 fold change (MLE): sexf.treatmentcancerous vs sexm.treatmentcancerous
5064.32	-2.15747	0.884758	-2.43849	0.0147488	0.414087	ENSG00000157557	ETS2	protein_coding	ETS proto-oncogene 2, transcription factor [Source:HGNC Symbol;Acc:HGNC:3489]	log2 fold change (MLE): sexf.treatmentcancerous vs sexm.treatmentcancerous
3050.23	-1.50763	0.618625	-2.43706	0.0148072	0.414087	ENSG00000101940	WDR13	protein_coding	WD repeat domain 13 [Source:HGNC Symbol;Acc:HGNC:14352]	log2 fold change (MLE): sexf.treatmentcancerous vs sexm.treatmentcancerous
1252.62	2.94953	1.21067	2.43628	0.0148392	0.414087	ENSG00000106624	AEBP1	protein_coding	AE binding protein 1 [Source:HGNC Symbol;Acc:HGNC:303]	log2 fold change (MLE): sexf.treatmentcancerous vs sexm.treatmentcancerous
665.304	-1.66033	0.681474	-2.43638	0.0148349	0.414087	ENSG00000033100	CHPF2	protein_coding	chondroitin polymerizing factor 2 [Source:HGNC Symbol;Acc:HGNC:29270]	log2 fold change (MLE): sexf.treatmentcancerous vs sexm.treatmentcancerous
451.194	-2.56659	1.05228	-2.43908	0.0147246	0.414087	ENSG00000164690	SHH	protein_coding	sonic hedgehog [Source:HGNC Symbol;Acc:HGNC:10848]	log2 fold change (MLE): sexf.treatmentcancerous vs sexm.treatmentcancerous
296.224	2.61041	1.07208	2.43491	0.0148956	0.414087	ENSG00000141574	SECTM1	protein_coding	secreted and transmembrane 1 [Source:HGNC Symbol;Acc:HGNC:10707]	log2 fold change (MLE): sexf.treatmentcancerous vs sexm.treatmentcancerous
66.9207	3.02039	1.24065	2.43452	0.0149117	0.414087	ENSG00000078596	ITM2A	protein_coding	integral membrane protein 2A [Source:HGNC Symbol;Acc:HGNC:6173]	log2 fold change (MLE): sexf.treatmentcancerous vs sexm.treatmentcancerous
38.8238	5.33893	2.19061	2.43719	0.014802	0.414087	ENSG00000163235	TGFA	protein_coding	transforming growth factor alpha [Source:HGNC Symbol;Acc:HGNC:11765]	log2 fold change (MLE): sexf.treatmentcancerous vs sexm.treatmentcancerous
28.5995	4.59315	1.88606	2.43531	0.0148791	0.414087	ENSG00000196932	TMEM26	protein_coding	transmembrane protein 26 [Source:HGNC Symbol;Acc:HGNC:28550]	log2 fold change (MLE): sexf.treatmentcancerous vs sexm.treatmentcancerous
152.791	2.54221	1.04472	2.43338	0.0149587	0.41465	ENSG00000107099	DOCK8	protein_coding	dedicator of cytokinesis 8 [Source:HGNC Symbol;Acc:HGNC:19191]	log2 fold change (MLE): sexf.treatmentcancerous vs sexm.treatmentcancerous
394.463	-2.24652	0.92383	-2.43174	0.0150264	0.41475	ENSG00000136811	ODF2	protein_coding	outer dense fiber of sperm tails 2 [Source:HGNC Symbol;Acc:HGNC:8114]	log2 fold change (MLE): sexf.treatmentcancerous vs sexm.treatmentcancerous
100.237	-2.12104	0.872437	-2.43116	0.0150505	0.41475	ENSG00000102078	SLC25A14	protein_coding	solute carrier family 25 member 14 [Source:HGNC Symbol;Acc:HGNC:10984]	log2 fold change (MLE): sexf.treatmentcancerous vs sexm.treatmentcancerous
94.2641	-2.43818	1.00267	-2.4317	0.0150282	0.41475	ENSG00000116117	PARD3B	protein_coding	par-3 family cell polarity regulator beta [Source:HGNC Symbol;Acc:HGNC:14446]	log2 fold change (MLE): sexf.treatmentcancerous vs sexm.treatmentcancerous
32.3043	-3.89788	1.60402	-2.43007	0.0150959	0.41475	ENSG00000272644	AC097468.3	lincRNA	novel transcript	log2 fold change (MLE): sexf.treatmentcancerous vs sexm.treatmentcancerous
26.8633	-3.54999	1.46065	-2.43042	0.0150815	0.41475	ENSG00000268471	MIR4453HG	bidirectional_promoter_lncRNA	MIR4453 host gene [Source:HGNC Symbol;Acc:HGNC:25288]	log2 fold change (MLE): sexf.treatmentcancerous vs sexm.treatmentcancerous
544.832	-2.08043	0.856473	-2.42907	0.0151377	0.415164	ENSG00000155849	ELMO1	protein_coding	engulfment and cell motility 1 [Source:HGNC Symbol;Acc:HGNC:16286]	log2 fold change (MLE): sexf.treatmentcancerous vs sexm.treatmentcancerous
3141.04	-2.25452	0.928899	-2.42708	0.0152208	0.416705	ENSG00000003436	TFPI	protein_coding	tissue factor pathway inhibitor [Source:HGNC Symbol;Acc:HGNC:11760]	log2 fold change (MLE): sexf.treatmentcancerous vs sexm.treatmentcancerous
135.84	-2.17036	0.895845	-2.42269	0.015406	0.419356	ENSG00000242861	AL591895.1	antisense	novel transcript	log2 fold change (MLE): sexf.treatmentcancerous vs sexm.treatmentcancerous
107.677	-2.27746	0.940018	-2.42278	0.0154022	0.419356	ENSG00000107815	TWNK	protein_coding	twinkle mtDNA helicase [Source:HGNC Symbol;Acc:HGNC:1160]	log2 fold change (MLE): sexf.treatmentcancerous vs sexm.treatmentcancerous
60.272	-3.88912	1.60478	-2.42346	0.0153734	0.419356	ENSG00000078401	EDN1	protein_coding	endothelin 1 [Source:HGNC Symbol;Acc:HGNC:3176]	log2 fold change (MLE): sexf.treatmentcancerous vs sexm.treatmentcancerous
30.2684	-5.20875	2.1504	-2.42223	0.0154256	0.419356	ENSG00000259503	AC048383.1	lincRNA	novel transcript	log2 fold change (MLE): sexf.treatmentcancerous vs sexm.treatmentcancerous
2153.02	7.67886	3.17122	2.42142	0.0154598	0.419551	ENSG00000211893	IGHG2	IG_C_gene	immunoglobulin heavy constant gamma 2 (G2m marker) [Source:HGNC Symbol;Acc:HGNC:5526]	log2 fold change (MLE): sexf.treatmentcancerous vs sexm.treatmentcancerous
5876.39	-1.60913	0.664969	-2.41985	0.0155268	0.420634	ENSG00000173599	PC	protein_coding	pyruvate carboxylase [Source:HGNC Symbol;Acc:HGNC:8636]	log2 fold change (MLE): sexf.treatmentcancerous vs sexm.treatmentcancerous
901.479	-2.12933	0.881409	-2.41583	0.0156995	0.424014	ENSG00000182197	EXT1	protein_coding	exostosin glycosyltransferase 1 [Source:HGNC Symbol;Acc:HGNC:3512]	log2 fold change (MLE): sexf.treatmentcancerous vs sexm.treatmentcancerous
23.4482	-4.11472	1.70334	-2.41567	0.0157063	0.424014	ENSG00000261159	AC112484.3	lincRNA	novel transcript	log2 fold change (MLE): sexf.treatmentcancerous vs sexm.treatmentcancerous
2053.53	3.06356	1.26965	2.41292	0.0158255	0.426492	ENSG00000004799	PDK4	protein_coding	pyruvate dehydrogenase kinase 4 [Source:HGNC Symbol;Acc:HGNC:8812]	log2 fold change (MLE): sexf.treatmentcancerous vs sexm.treatmentcancerous
38.6242	-4.32709	1.79392	-2.41208	0.0158618	0.426729	ENSG00000242220	TCP10L	protein_coding	t-complex 10 like [Source:HGNC Symbol;Acc:HGNC:11657]	log2 fold change (MLE): sexf.treatmentcancerous vs sexm.treatmentcancerous
601.645	-1.77921	0.738424	-2.40947	0.0159758	0.427652	ENSG00000143499	SMYD2	protein_coding	SET and MYND domain containing 2 [Source:HGNC Symbol;Acc:HGNC:20982]	log2 fold change (MLE): sexf.treatmentcancerous vs sexm.treatmentcancerous
325.508	-1.74534	0.724382	-2.40941	0.0159783	0.427652	ENSG00000125459	MSTO1	protein_coding	misato 1, mitochondrial distribution and morphology regulator [Source:HGNC Symbol;Acc:HGNC:29678]	log2 fold change (MLE): sexf.treatmentcancerous vs sexm.treatmentcancerous
49.2932	3.95769	1.64261	2.4094	0.0159787	0.427652	ENSG00000156886	ITGAD	protein_coding	integrin subunit alpha D [Source:HGNC Symbol;Acc:HGNC:6146]	log2 fold change (MLE): sexf.treatmentcancerous vs sexm.treatmentcancerous
482.263	-1.90753	0.793326	-2.40447	0.0161958	0.432715	ENSG00000173137	ADCK5	protein_coding	aarF domain containing kinase 5 [Source:HGNC Symbol;Acc:HGNC:21738]	log2 fold change (MLE): sexf.treatmentcancerous vs sexm.treatmentcancerous
1807.13	-1.74347	0.725846	-2.40198	0.0163066	0.434926	ENSG00000084734	GCKR	protein_coding	glucokinase regulator [Source:HGNC Symbol;Acc:HGNC:4196]	log2 fold change (MLE): sexf.treatmentcancerous vs sexm.treatmentcancerous
49.0162	-3.33395	1.38892	-2.40038	0.0163781	0.436084	ENSG00000280063	AC012676.5	TEC	tec	log2 fold change (MLE): sexf.treatmentcancerous vs sexm.treatmentcancerous
72.4159	5.13449	2.14044	2.3988	0.0164488	0.436469	ENSG00000132821	VSTM2L	protein_coding	V-set and transmembrane domain containing 2 like [Source:HGNC Symbol;Acc:HGNC:16096]	log2 fold change (MLE): sexf.treatmentcancerous vs sexm.treatmentcancerous
48.5688	3.20825	1.33735	2.39897	0.0164415	0.436469	ENSG00000111752	PHC1	protein_coding	polyhomeotic homolog 1 [Source:HGNC Symbol;Acc:HGNC:3182]	log2 fold change (MLE): sexf.treatmentcancerous vs sexm.treatmentcancerous
119.059	-3.44751	1.43832	-2.3969	0.0165346	0.436565	ENSG00000101230	ISM1	protein_coding	isthmin 1 [Source:HGNC Symbol;Acc:HGNC:16213]	log2 fold change (MLE): sexf.treatmentcancerous vs sexm.treatmentcancerous
89.3852	-3.65645	1.52529	-2.39721	0.0165205	0.436565	ENSG00000228812	LAMA5-AS1	antisense	LAMA5 antisense RNA 1 [Source:HGNC Symbol;Acc:HGNC:40334]	log2 fold change (MLE): sexf.treatmentcancerous vs sexm.treatmentcancerous
63.2981	4.69647	1.95944	2.39685	0.0165368	0.436565	ENSG00000160460	SPTBN4	protein_coding	spectrin beta, non-erythrocytic 4 [Source:HGNC Symbol;Acc:HGNC:14896]	log2 fold change (MLE): sexf.treatmentcancerous vs sexm.treatmentcancerous
88.5973	4.11708	1.71839	2.3959	0.0165797	0.436956	ENSG00000182379	NXPH4	protein_coding	neurexophilin 4 [Source:HGNC Symbol;Acc:HGNC:8078]	log2 fold change (MLE): sexf.treatmentcancerous vs sexm.treatmentcancerous
2064.02	-1.81654	0.759318	-2.39233	0.0167419	0.437003	ENSG00000107331	ABCA2	protein_coding	ATP binding cassette subfamily A member 2 [Source:HGNC Symbol;Acc:HGNC:32]	log2 fold change (MLE): sexf.treatmentcancerous vs sexm.treatmentcancerous
631.116	-1.63462	0.683858	-2.39029	0.0168349	0.437003	ENSG00000165684	SNAPC4	protein_coding	small nuclear RNA activating complex polypeptide 4 [Source:HGNC Symbol;Acc:HGNC:11137]	log2 fold change (MLE): sexf.treatmentcancerous vs sexm.treatmentcancerous
436.963	-1.83055	0.764485	-2.39448	0.0166438	0.437003	ENSG00000059588	TARBP1	protein_coding	TAR (HIV-1) RNA binding protein 1 [Source:HGNC Symbol;Acc:HGNC:11568]	log2 fold change (MLE): sexf.treatmentcancerous vs sexm.treatmentcancerous
383.539	-2.2482	0.940075	-2.39151	0.0167791	0.437003	ENSG00000135912	TTLL4	protein_coding	tubulin tyrosine ligase like 4 [Source:HGNC Symbol;Acc:HGNC:28976]	log2 fold change (MLE): sexf.treatmentcancerous vs sexm.treatmentcancerous
241.128	-2.27081	0.94953	-2.39151	0.0167792	0.437003	ENSG00000125630	POLR1B	protein_coding	RNA polymerase I subunit B [Source:HGNC Symbol;Acc:HGNC:20454]	log2 fold change (MLE): sexf.treatmentcancerous vs sexm.treatmentcancerous
91.2598	3.05008	1.27414	2.39383	0.0166734	0.437003	ENSG00000131094	C1QL1	protein_coding	complement C1q like 1 [Source:HGNC Symbol;Acc:HGNC:24182]	log2 fold change (MLE): sexf.treatmentcancerous vs sexm.treatmentcancerous
68.4076	2.93574	1.22807	2.39052	0.0168244	0.437003	ENSG00000237172	B3GNT9	protein_coding	UDP-GlcNAc:betaGal beta-1,3-N-acetylglucosaminyltransferase 9 [Source:HGNC Symbol;Acc:HGNC:28714]	log2 fold change (MLE): sexf.treatmentcancerous vs sexm.treatmentcancerous
49.3645	-3.23692	1.35321	-2.39203	0.0167555	0.437003	ENSG00000132530	XAF1	protein_coding	XIAP associated factor 1 [Source:HGNC Symbol;Acc:HGNC:30932]	log2 fold change (MLE): sexf.treatmentcancerous vs sexm.treatmentcancerous
49.8337	4.15438	1.73796	2.39038	0.016831	0.437003	ENSG00000185070	FLRT2	protein_coding	fibronectin leucine rich transmembrane protein 2 [Source:HGNC Symbol;Acc:HGNC:3761]	log2 fold change (MLE): sexf.treatmentcancerous vs sexm.treatmentcancerous
1118.45	-1.69109	0.708313	-2.38749	0.0169639	0.437427	ENSG00000205903	ZNF316	protein_coding	zinc finger protein 316 [Source:HGNC Symbol;Acc:HGNC:13843]	log2 fold change (MLE): sexf.treatmentcancerous vs sexm.treatmentcancerous
624.55	-1.67287	0.700541	-2.38798	0.0169415	0.437427	ENSG00000108509	CAMTA2	protein_coding	calmodulin binding transcription activator 2 [Source:HGNC Symbol;Acc:HGNC:18807]	log2 fold change (MLE): sexf.treatmentcancerous vs sexm.treatmentcancerous
115.242	2.17629	0.91107	2.38872	0.0169074	0.437427	ENSG00000203896	LIME1	protein_coding	Lck interacting transmembrane adaptor 1 [Source:HGNC Symbol;Acc:HGNC:26016]	log2 fold change (MLE): sexf.treatmentcancerous vs sexm.treatmentcancerous
47.2637	-3.6894	1.54486	-2.38817	0.0169324	0.437427	ENSG00000256806	C17orf100	protein_coding	chromosome 17 open reading frame 100 [Source:HGNC Symbol;Acc:HGNC:34494]	log2 fold change (MLE): sexf.treatmentcancerous vs sexm.treatmentcancerous
118.865	4.14864	1.73814	2.38683	0.0169943	0.437483	ENSG00000163815	CLEC3B	protein_coding	C-type lectin domain family 3 member B [Source:HGNC Symbol;Acc:HGNC:11891]	log2 fold change (MLE): sexf.treatmentcancerous vs sexm.treatmentcancerous
49.3158	-3.35323	1.4057	-2.38545	0.0170583	0.438404	ENSG00000121410	A1BG	protein_coding	alpha-1-B glycoprotein [Source:HGNC Symbol;Acc:HGNC:5]	log2 fold change (MLE): sexf.treatmentcancerous vs sexm.treatmentcancerous
139.264	2.80096	1.17486	2.38408	0.0171217	0.439306	ENSG00000145685	LHFPL2	protein_coding	LHFPL tetraspan subfamily member 2 [Source:HGNC Symbol;Acc:HGNC:6588]	log2 fold change (MLE): sexf.treatmentcancerous vs sexm.treatmentcancerous
274.031	-1.91255	0.802433	-2.38343	0.017152	0.439357	ENSG00000204576	PRR3	protein_coding	proline rich 3 [Source:HGNC Symbol;Acc:HGNC:21149]	log2 fold change (MLE): sexf.treatmentcancerous vs sexm.treatmentcancerous
19.1402	-3.46	1.45247	-2.38215	0.0172119	0.440165	ENSG00000285184	AC244033.2	bidirectional_promoter_lncRNA	novel transcript	log2 fold change (MLE): sexf.treatmentcancerous vs sexm.treatmentcancerous
1144.32	-1.60159	0.673747	-2.37713	0.0174478	0.445465	ENSG00000116337	AMPD2	protein_coding	adenosine monophosphate deaminase 2 [Source:HGNC Symbol;Acc:HGNC:469]	log2 fold change (MLE): sexf.treatmentcancerous vs sexm.treatmentcancerous
1444.62	-3.45692	1.45623	-2.37389	0.0176019	0.446461	ENSG00000275993	SIK1B	protein_coding	salt inducible kinase 1B (putative) [Source:HGNC Symbol;Acc:HGNC:52389]	log2 fold change (MLE): sexf.treatmentcancerous vs sexm.treatmentcancerous
1133.35	-1.76224	0.742203	-2.37433	0.0175807	0.446461	ENSG00000171163	ZNF692	protein_coding	zinc finger protein 692 [Source:HGNC Symbol;Acc:HGNC:26049]	log2 fold change (MLE): sexf.treatmentcancerous vs sexm.treatmentcancerous
887.279	-1.61756	0.681089	-2.37497	0.0175506	0.446461	ENSG00000234906	APOC2	protein_coding	apolipoprotein C2 [Source:HGNC Symbol;Acc:HGNC:609]	log2 fold change (MLE): sexf.treatmentcancerous vs sexm.treatmentcancerous
176.844	7.96505	3.35394	2.37484	0.0175567	0.446461	ENSG00000162747	FCGR3B	protein_coding	Fc fragment of IgG receptor IIIb [Source:HGNC Symbol;Acc:HGNC:3620]	log2 fold change (MLE): sexf.treatmentcancerous vs sexm.treatmentcancerous
995.924	-2.03332	0.856885	-2.37292	0.0176481	0.446903	ENSG00000123124	WWP1	protein_coding	WW domain containing E3 ubiquitin protein ligase 1 [Source:HGNC Symbol;Acc:HGNC:17004]	log2 fold change (MLE): sexf.treatmentcancerous vs sexm.treatmentcancerous
165.513	-2.78715	1.17504	-2.37196	0.0176938	0.447331	ENSG00000154263	ABCA10	protein_coding	ATP binding cassette subfamily A member 10 [Source:HGNC Symbol;Acc:HGNC:30]	log2 fold change (MLE): sexf.treatmentcancerous vs sexm.treatmentcancerous
78.6889	2.87971	1.21533	2.3695	0.0178124	0.448866	ENSG00000090376	IRAK3	protein_coding	interleukin 1 receptor associated kinase 3 [Source:HGNC Symbol;Acc:HGNC:17020]	log2 fold change (MLE): sexf.treatmentcancerous vs sexm.treatmentcancerous
44.2267	4.26259	1.79878	2.36972	0.0178017	0.448866	ENSG00000268686	AC010643.1	antisense	uncharacterized LOC101928295 [Source:NCBI gene;Acc:101928295]	log2 fold change (MLE): sexf.treatmentcancerous vs sexm.treatmentcancerous
45.0704	-3.61855	1.52772	-2.36859	0.0178559	0.449235	ENSG00000242252	BGLAP	protein_coding	bone gamma-carboxyglutamate protein [Source:HGNC Symbol;Acc:HGNC:1043]	log2 fold change (MLE): sexf.treatmentcancerous vs sexm.treatmentcancerous
28.1752	-5.75126	2.42876	-2.36799	0.0178852	0.449244	ENSG00000113749	HRH2	protein_coding	histamine receptor H2 [Source:HGNC Symbol;Acc:HGNC:5183]	log2 fold change (MLE): sexf.treatmentcancerous vs sexm.treatmentcancerous
864.41	-1.76634	0.746778	-2.36528	0.0180164	0.450749	ENSG00000099204	ABLIM1	protein_coding	actin binding LIM protein 1 [Source:HGNC Symbol;Acc:HGNC:78]	log2 fold change (MLE): sexf.treatmentcancerous vs sexm.treatmentcancerous
78.0163	4.53855	1.91909	2.36495	0.0180323	0.450749	ENSG00000274173	AL035661.1	lincRNA	novel transcript	log2 fold change (MLE): sexf.treatmentcancerous vs sexm.treatmentcancerous
16.8344	5.2414	2.21518	2.36613	0.0179752	0.450749	ENSG00000124249	KCNK15	protein_coding	potassium two pore domain channel subfamily K member 15 [Source:HGNC Symbol;Acc:HGNC:13814]	log2 fold change (MLE): sexf.treatmentcancerous vs sexm.treatmentcancerous
528.42	2.00196	0.847554	2.36205	0.0181743	0.45139	ENSG00000173207	CKS1B	protein_coding	CDC28 protein kinase regulatory subunit 1B [Source:HGNC Symbol;Acc:HGNC:19083]	log2 fold change (MLE): sexf.treatmentcancerous vs sexm.treatmentcancerous
448.583	-4.14418	1.75403	-2.36267	0.0181439	0.45139	ENSG00000258498	DIO3OS	lincRNA	DIO3 opposite strand upstream RNA [Source:HGNC Symbol;Acc:HGNC:20348]	log2 fold change (MLE): sexf.treatmentcancerous vs sexm.treatmentcancerous
288.012	-1.93778	0.820377	-2.36206	0.0181736	0.45139	ENSG00000130299	GTPBP3	protein_coding	GTP binding protein 3, mitochondrial [Source:HGNC Symbol;Acc:HGNC:14880]	log2 fold change (MLE): sexf.treatmentcancerous vs sexm.treatmentcancerous
187.345	2.20884	0.935084	2.36219	0.0181675	0.45139	ENSG00000204577	LILRB3	protein_coding	leukocyte immunoglobulin like receptor B3 [Source:HGNC Symbol;Acc:HGNC:6607]	log2 fold change (MLE): sexf.treatmentcancerous vs sexm.treatmentcancerous
33.8944	-4.80282	2.03392	-2.36137	0.0182077	0.451499	ENSG00000254681	PKD1P5	transcribed_unprocessed_pseudogene	polycystin 1, transient receptor potential channel interacting pseudogene 5 [Source:HGNC Symbol;Acc:HGNC:30069]	log2 fold change (MLE): sexf.treatmentcancerous vs sexm.treatmentcancerous
21.0362	-4.40874	1.86786	-2.36032	0.0182591	0.452052	ENSG00000271254	AC240274.1	protein_coding	neuroblastoma breakpoint family member 1 [Source:NCBI gene;Acc:102724250]	log2 fold change (MLE): sexf.treatmentcancerous vs sexm.treatmentcancerous
2482.82	-3.11158	1.31883	-2.35934	0.0183073	0.452524	ENSG00000139289	PHLDA1	protein_coding	pleckstrin homology like domain family A member 1 [Source:HGNC Symbol;Acc:HGNC:8933]	log2 fold change (MLE): sexf.treatmentcancerous vs sexm.treatmentcancerous
119.27	-2.21942	0.94146	-2.35743	0.018402	0.453518	ENSG00000256087	ZNF432	protein_coding	zinc finger protein 432 [Source:HGNC Symbol;Acc:HGNC:20810]	log2 fold change (MLE): sexf.treatmentcancerous vs sexm.treatmentcancerous
55.9694	-4.00194	1.69765	-2.35735	0.018406	0.453518	ENSG00000135749	PCNX2	protein_coding	pecanex 2 [Source:HGNC Symbol;Acc:HGNC:8736]	log2 fold change (MLE): sexf.treatmentcancerous vs sexm.treatmentcancerous
151.854	-1.99895	0.848324	-2.35635	0.0184556	0.45402	ENSG00000260404	AC110079.1	transcribed_unprocessed_pseudogene	uncharacterized LOC729218 [Source:NCBI gene;Acc:729218]	log2 fold change (MLE): sexf.treatmentcancerous vs sexm.treatmentcancerous
16.7892	4.85698	2.06258	2.35481	0.0185322	0.455183	ENSG00000153832	FBXO36	protein_coding	F-box protein 36 [Source:HGNC Symbol;Acc:HGNC:27020]	log2 fold change (MLE): sexf.treatmentcancerous vs sexm.treatmentcancerous
64.5304	-2.81074	1.19416	-2.35373	0.0185861	0.455785	ENSG00000284730	AC068987.5	protein_coding	Uncharacterized protein C12orf81 [Source:UniProtKB/Swiss-Prot;Acc:P0DPE3]	log2 fold change (MLE): sexf.treatmentcancerous vs sexm.treatmentcancerous
342.347	-2.04073	0.867737	-2.35178	0.0186838	0.457458	ENSG00000164934	DCAF13	protein_coding	DDB1 and CUL4 associated factor 13 [Source:HGNC Symbol;Acc:HGNC:24535]	log2 fold change (MLE): sexf.treatmentcancerous vs sexm.treatmentcancerous
2678.47	-2.18108	0.927864	-2.35065	0.0187406	0.458126	ENSG00000166035	LIPC	protein_coding	lipase C, hepatic type [Source:HGNC Symbol;Acc:HGNC:6619]	log2 fold change (MLE): sexf.treatmentcancerous vs sexm.treatmentcancerous
5474.08	1.84387	0.784715	2.34973	0.0187869	0.458537	ENSG00000160932	LY6E	protein_coding	lymphocyte antigen 6 family member E [Source:HGNC Symbol;Acc:HGNC:6727]	log2 fold change (MLE): sexf.treatmentcancerous vs sexm.treatmentcancerous
179.458	3.10923	1.32455	2.34739	0.0189053	0.460702	ENSG00000158186	MRAS	protein_coding	muscle RAS oncogene homolog [Source:HGNC Symbol;Acc:HGNC:7227]	log2 fold change (MLE): sexf.treatmentcancerous vs sexm.treatmentcancerous
122.54	-3.90022	1.66232	-2.34626	0.018963	0.461383	ENSG00000013297	CLDN11	protein_coding	claudin 11 [Source:HGNC Symbol;Acc:HGNC:8514]	log2 fold change (MLE): sexf.treatmentcancerous vs sexm.treatmentcancerous
34.7491	4.47442	1.90802	2.34506	0.0190239	0.462142	ENSG00000113805	CNTN3	protein_coding	contactin 3 [Source:HGNC Symbol;Acc:HGNC:2173]	log2 fold change (MLE): sexf.treatmentcancerous vs sexm.treatmentcancerous
209.476	1.87757	0.801071	2.34382	0.0190873	0.462957	ENSG00000158092	NCK1	protein_coding	NCK adaptor protein 1 [Source:HGNC Symbol;Acc:HGNC:7664]	log2 fold change (MLE): sexf.treatmentcancerous vs sexm.treatmentcancerous
63.8397	2.71906	1.16098	2.34203	0.019179	0.464058	ENSG00000105928	GSDME	protein_coding	gasdermin E [Source:HGNC Symbol;Acc:HGNC:2810]	log2 fold change (MLE): sexf.treatmentcancerous vs sexm.treatmentcancerous
54.8762	-2.5789	1.10126	-2.34177	0.0191925	0.464058	ENSG00000204623	ZNRD1ASP	transcribed_unitary_pseudogene	zinc ribbon domain containing 1 antisense, pseudogene [Source:HGNC Symbol;Acc:HGNC:13924]	log2 fold change (MLE): sexf.treatmentcancerous vs sexm.treatmentcancerous
65.2674	2.80536	1.19913	2.33949	0.0193102	0.465121	ENSG00000198538	ZNF28	protein_coding	zinc finger protein 28 [Source:HGNC Symbol;Acc:HGNC:13073]	log2 fold change (MLE): sexf.treatmentcancerous vs sexm.treatmentcancerous
48.7545	-2.77683	1.18687	-2.33961	0.0193038	0.465121	ENSG00000004139	SARM1	protein_coding	sterile alpha and TIR motif containing 1 [Source:HGNC Symbol;Acc:HGNC:17074]	log2 fold change (MLE): sexf.treatmentcancerous vs sexm.treatmentcancerous
51.6522	3.42133	1.46262	2.33918	0.0193264	0.465121	ENSG00000197951	ZNF71	protein_coding	zinc finger protein 71 [Source:HGNC Symbol;Acc:HGNC:13141]	log2 fold change (MLE): sexf.treatmentcancerous vs sexm.treatmentcancerous
34453.4	5.95035	2.54536	2.33772	0.0194015	0.465346	ENSG00000211895	IGHA1	IG_C_gene	immunoglobulin heavy constant alpha 1 [Source:HGNC Symbol;Acc:HGNC:5478]	log2 fold change (MLE): sexf.treatmentcancerous vs sexm.treatmentcancerous
6229.52	-1.87363	0.801753	-2.33691	0.0194438	0.465346	ENSG00000070756	PABPC1	protein_coding	poly(A) binding protein cytoplasmic 1 [Source:HGNC Symbol;Acc:HGNC:8554]	log2 fold change (MLE): sexf.treatmentcancerous vs sexm.treatmentcancerous
921.617	-1.83321	0.784727	-2.33611	0.0194856	0.465346	ENSG00000007392	LUC7L	protein_coding	LUC7 like [Source:HGNC Symbol;Acc:HGNC:6723]	log2 fold change (MLE): sexf.treatmentcancerous vs sexm.treatmentcancerous
917.458	2.73867	1.17155	2.33765	0.0194056	0.465346	ENSG00000203747	FCGR3A	protein_coding	Fc fragment of IgG receptor IIIa [Source:HGNC Symbol;Acc:HGNC:3619]	log2 fold change (MLE): sexf.treatmentcancerous vs sexm.treatmentcancerous
229.989	2.46904	1.05676	2.33643	0.0194688	0.465346	ENSG00000197355	UAP1L1	protein_coding	UDP-N-acetylglucosamine pyrophosphorylase 1 like 1 [Source:HGNC Symbol;Acc:HGNC:28082]	log2 fold change (MLE): sexf.treatmentcancerous vs sexm.treatmentcancerous
2897.32	2.52769	1.08547	2.32867	0.0198768	0.465381	ENSG00000143845	ETNK2	protein_coding	ethanolamine kinase 2 [Source:HGNC Symbol;Acc:HGNC:25575]	log2 fold change (MLE): sexf.treatmentcancerous vs sexm.treatmentcancerous
1310.18	-1.95	0.836995	-2.32977	0.0198186	0.465381	ENSG00000180921	FAM83H	protein_coding	family with sequence similarity 83 member H [Source:HGNC Symbol;Acc:HGNC:24797]	log2 fold change (MLE): sexf.treatmentcancerous vs sexm.treatmentcancerous
969.955	-1.96852	0.844126	-2.33203	0.0196993	0.465381	ENSG00000125089	SH3TC1	protein_coding	SH3 domain and tetratricopeptide repeats 1 [Source:HGNC Symbol;Acc:HGNC:26009]	log2 fold change (MLE): sexf.treatmentcancerous vs sexm.treatmentcancerous
602.473	1.62154	0.695169	2.33258	0.01967	0.465381	ENSG00000174574	AKIRIN1	protein_coding	akirin 1 [Source:HGNC Symbol;Acc:HGNC:25744]	log2 fold change (MLE): sexf.treatmentcancerous vs sexm.treatmentcancerous
284.405	-1.83283	0.78592	-2.33209	0.019696	0.465381	ENSG00000172175	MALT1	protein_coding	MALT1 paracaspase [Source:HGNC Symbol;Acc:HGNC:6819]	log2 fold change (MLE): sexf.treatmentcancerous vs sexm.treatmentcancerous
214.973	-2.11211	0.906514	-2.32993	0.0198099	0.465381	ENSG00000077454	LRCH4	protein_coding	leucine rich repeats and calponin homology domain containing 4 [Source:HGNC Symbol;Acc:HGNC:6691]	log2 fold change (MLE): sexf.treatmentcancerous vs sexm.treatmentcancerous
107.547	-2.02311	0.868298	-2.32997	0.0198075	0.465381	ENSG00000176809	LRRC37A3	protein_coding	leucine rich repeat containing 37 member A3 [Source:HGNC Symbol;Acc:HGNC:32427]	log2 fold change (MLE): sexf.treatmentcancerous vs sexm.treatmentcancerous
103.611	-2.21576	0.949654	-2.33322	0.0196364	0.465381	ENSG00000204531	POU5F1	protein_coding	POU class 5 homeobox 1 [Source:HGNC Symbol;Acc:HGNC:9221]	log2 fold change (MLE): sexf.treatmentcancerous vs sexm.treatmentcancerous
66.0279	-2.52371	1.08059	-2.33548	0.0195182	0.465381	ENSG00000170448	NFXL1	protein_coding	nuclear transcription factor, X-box binding like 1 [Source:HGNC Symbol;Acc:HGNC:18726]	log2 fold change (MLE): sexf.treatmentcancerous vs sexm.treatmentcancerous
42.0592	2.86464	1.2301	2.32878	0.0198706	0.465381	ENSG00000189058	APOD	protein_coding	apolipoprotein D [Source:HGNC Symbol;Acc:HGNC:612]	log2 fold change (MLE): sexf.treatmentcancerous vs sexm.treatmentcancerous
56.7034	4.37979	1.87669	2.33379	0.019607	0.465381	ENSG00000133055	MYBPH	protein_coding	myosin binding protein H [Source:HGNC Symbol;Acc:HGNC:7552]	log2 fold change (MLE): sexf.treatmentcancerous vs sexm.treatmentcancerous
45.3457	-3.35963	1.44174	-2.33026	0.0197924	0.465381	ENSG00000272669	AL021707.6	antisense	novel transcript, antisense to SUN2	log2 fold change (MLE): sexf.treatmentcancerous vs sexm.treatmentcancerous
31.4211	5.0388	2.15823	2.33469	0.0195594	0.465381	ENSG00000261051	AC107021.2	sense_overlapping	novel transcript, overlapping to PLOD2	log2 fold change (MLE): sexf.treatmentcancerous vs sexm.treatmentcancerous
457.862	-1.73428	0.745375	-2.32673	0.0199798	0.4668	ENSG00000133422	MORC2	protein_coding	MORC family CW-type zinc finger 2 [Source:HGNC Symbol;Acc:HGNC:23573]	log2 fold change (MLE): sexf.treatmentcancerous vs sexm.treatmentcancerous
96.66	4.9769	2.13932	2.32639	0.0199975	0.4668	ENSG00000135549	PKIB	protein_coding	cAMP-dependent protein kinase inhibitor beta [Source:HGNC Symbol;Acc:HGNC:9018]	log2 fold change (MLE): sexf.treatmentcancerous vs sexm.treatmentcancerous
24.7887	-4.22914	1.81924	-2.32467	0.0200896	0.468244	ENSG00000234028	AC062029.1	antisense	uncharacterized LOC101928403 [Source:NCBI gene;Acc:101928403]	log2 fold change (MLE): sexf.treatmentcancerous vs sexm.treatmentcancerous
1293.95	-1.65214	0.711383	-2.32243	0.0202098	0.469632	ENSG00000179271	GADD45GIP1	protein_coding	GADD45G interacting protein 1 [Source:HGNC Symbol;Acc:HGNC:29996]	log2 fold change (MLE): sexf.treatmentcancerous vs sexm.treatmentcancerous
39.1137	3.9133	1.68508	2.32232	0.0202157	0.469632	ENSG00000133110	POSTN	protein_coding	periostin [Source:HGNC Symbol;Acc:HGNC:16953]	log2 fold change (MLE): sexf.treatmentcancerous vs sexm.treatmentcancerous
32.0376	3.67677	1.58354	2.32187	0.0202399	0.469632	ENSG00000157833	GAREM2	protein_coding	GRB2 associated regulator of MAPK1 subtype 2 [Source:HGNC Symbol;Acc:HGNC:27172]	log2 fold change (MLE): sexf.treatmentcancerous vs sexm.treatmentcancerous
349.07	-1.69785	0.731635	-2.32063	0.0203069	0.469852	ENSG00000137177	KIF13A	protein_coding	kinesin family member 13A [Source:HGNC Symbol;Acc:HGNC:14566]	log2 fold change (MLE): sexf.treatmentcancerous vs sexm.treatmentcancerous
43.405	-3.46123	1.49154	-2.32057	0.0203099	0.469852	ENSG00000151338	MIPOL1	protein_coding	mirror-image polydactyly 1 [Source:HGNC Symbol;Acc:HGNC:21460]	log2 fold change (MLE): sexf.treatmentcancerous vs sexm.treatmentcancerous
1734.48	-1.77177	0.76453	-2.31746	0.0204789	0.471596	ENSG00000104522	TSTA3	protein_coding	tissue specific transplantation antigen P35B [Source:HGNC Symbol;Acc:HGNC:12390]	log2 fold change (MLE): sexf.treatmentcancerous vs sexm.treatmentcancerous
1315.26	-2.45277	1.05862	-2.31694	0.0205068	0.471596	ENSG00000138075	ABCG5	protein_coding	ATP binding cassette subfamily G member 5 [Source:HGNC Symbol;Acc:HGNC:13886]	log2 fold change (MLE): sexf.treatmentcancerous vs sexm.treatmentcancerous
119.445	4.52752	1.95305	2.31818	0.0204394	0.471596	ENSG00000182636	NDN	protein_coding	necdin, MAGE family member [Source:HGNC Symbol;Acc:HGNC:7675]	log2 fold change (MLE): sexf.treatmentcancerous vs sexm.treatmentcancerous
99.2142	-2.24133	0.967308	-2.31708	0.0204996	0.471596	ENSG00000169246	NPIPB3	protein_coding	nuclear pore complex interacting protein family member B3 [Source:HGNC Symbol;Acc:HGNC:28989]	log2 fold change (MLE): sexf.treatmentcancerous vs sexm.treatmentcancerous
161.362	-2.28076	0.98536	-2.31464	0.0206324	0.472384	ENSG00000260260	SNHG19	lincRNA	small nucleolar RNA host gene 19 [Source:HGNC Symbol;Acc:HGNC:49574]	log2 fold change (MLE): sexf.treatmentcancerous vs sexm.treatmentcancerous
94.9628	3.36874	1.45532	2.31478	0.0206252	0.472384	ENSG00000154760	SLFN13	protein_coding	schlafen family member 13 [Source:HGNC Symbol;Acc:HGNC:26481]	log2 fold change (MLE): sexf.treatmentcancerous vs sexm.treatmentcancerous
47.9001	4.30716	1.86041	2.31516	0.020604	0.472384	ENSG00000134201	GSTM5	protein_coding	glutathione S-transferase mu 5 [Source:HGNC Symbol;Acc:HGNC:4637]	log2 fold change (MLE): sexf.treatmentcancerous vs sexm.treatmentcancerous
43.9782	-3.5997	1.55576	-2.31379	0.0206794	0.472762	ENSG00000135605	TEC	protein_coding	tec protein tyrosine kinase [Source:HGNC Symbol;Acc:HGNC:11719]	log2 fold change (MLE): sexf.treatmentcancerous vs sexm.treatmentcancerous
1420	-1.59093	0.687934	-2.31262	0.0207437	0.473537	ENSG00000275023	MLLT6	protein_coding	MLLT6, PHD finger containing [Source:HGNC Symbol;Acc:HGNC:7138]	log2 fold change (MLE): sexf.treatmentcancerous vs sexm.treatmentcancerous
762.399	-1.74317	0.755565	-2.30711	0.0210487	0.47424	ENSG00000158669	GPAT4	protein_coding	glycerol-3-phosphate acyltransferase 4 [Source:HGNC Symbol;Acc:HGNC:20880]	log2 fold change (MLE): sexf.treatmentcancerous vs sexm.treatmentcancerous
443.12	-1.69515	0.735277	-2.30545	0.0211412	0.47424	ENSG00000179406	LINC00174	processed_transcript	long intergenic non-protein coding RNA 174 [Source:HGNC Symbol;Acc:HGNC:27788]	log2 fold change (MLE): sexf.treatmentcancerous vs sexm.treatmentcancerous
314.086	-3.37347	1.46099	-2.30903	0.0209417	0.47424	ENSG00000230623	AC104461.1	processed_transcript	novel transcript, antisense to ZNF281	log2 fold change (MLE): sexf.treatmentcancerous vs sexm.treatmentcancerous
218.008	-2.00522	0.867627	-2.31115	0.0208245	0.47424	ENSG00000178921	PFAS	protein_coding	phosphoribosylformylglycinamidine synthase [Source:HGNC Symbol;Acc:HGNC:8863]	log2 fold change (MLE): sexf.treatmentcancerous vs sexm.treatmentcancerous
143.163	-3.675	1.59171	-2.30884	0.0209524	0.47424	ENSG00000110723	EXPH5	protein_coding	exophilin 5 [Source:HGNC Symbol;Acc:HGNC:30578]	log2 fold change (MLE): sexf.treatmentcancerous vs sexm.treatmentcancerous
148.61	-2.91229	1.26079	-2.3099	0.020894	0.47424	ENSG00000112293	GPLD1	protein_coding	glycosylphosphatidylinositol specific phospholipase D1 [Source:HGNC Symbol;Acc:HGNC:4459]	log2 fold change (MLE): sexf.treatmentcancerous vs sexm.treatmentcancerous
142.55	-3.12912	1.35691	-2.30606	0.0211074	0.47424	ENSG00000118596	SLC16A7	protein_coding	solute carrier family 16 member 7 [Source:HGNC Symbol;Acc:HGNC:10928]	log2 fold change (MLE): sexf.treatmentcancerous vs sexm.treatmentcancerous
97.1145	2.50717	1.08725	2.30597	0.0211124	0.47424	ENSG00000172716	SLFN11	protein_coding	schlafen family member 11 [Source:HGNC Symbol;Acc:HGNC:26633]	log2 fold change (MLE): sexf.treatmentcancerous vs sexm.treatmentcancerous
89.4524	-2.17306	0.942558	-2.30549	0.0211392	0.47424	ENSG00000196466	ZNF799	protein_coding	zinc finger protein 799 [Source:HGNC Symbol;Acc:HGNC:28071]	log2 fold change (MLE): sexf.treatmentcancerous vs sexm.treatmentcancerous
90.7144	-2.88032	1.24819	-2.3076	0.0210212	0.47424	ENSG00000175556	LONRF3	protein_coding	LON peptidase N-terminal domain and ring finger 3 [Source:HGNC Symbol;Acc:HGNC:21152]	log2 fold change (MLE): sexf.treatmentcancerous vs sexm.treatmentcancerous
44.6256	4.30675	1.86639	2.30753	0.0210251	0.47424	ENSG00000172201	ID4	protein_coding	inhibitor of DNA binding 4, HLH protein [Source:HGNC Symbol;Acc:HGNC:5363]	log2 fold change (MLE): sexf.treatmentcancerous vs sexm.treatmentcancerous
19.6537	5.67945	2.46259	2.30629	0.0210943	0.47424	ENSG00000100448	CTSG	protein_coding	cathepsin G [Source:HGNC Symbol;Acc:HGNC:2532]	log2 fold change (MLE): sexf.treatmentcancerous vs sexm.treatmentcancerous
407.639	-1.64727	0.714795	-2.30454	0.0211925	0.474706	ENSG00000129347	KRI1	protein_coding	KRI1 homolog [Source:HGNC Symbol;Acc:HGNC:25769]	log2 fold change (MLE): sexf.treatmentcancerous vs sexm.treatmentcancerous
1743.55	1.93016	0.839469	2.29927	0.0214897	0.47834	ENSG00000067064	IDI1	protein_coding	isopentenyl-diphosphate delta isomerase 1 [Source:HGNC Symbol;Acc:HGNC:5387]	log2 fold change (MLE): sexf.treatmentcancerous vs sexm.treatmentcancerous
798.129	-1.54335	0.670785	-2.30081	0.0214022	0.47834	ENSG00000243716	NPIPB5	protein_coding	nuclear pore complex interacting protein family member B5 [Source:HGNC Symbol;Acc:HGNC:37233]	log2 fold change (MLE): sexf.treatmentcancerous vs sexm.treatmentcancerous
265.385	-1.86764	0.812395	-2.29893	0.0215088	0.47834	ENSG00000124574	ABCC10	protein_coding	ATP binding cassette subfamily C member 10 [Source:HGNC Symbol;Acc:HGNC:52]	log2 fold change (MLE): sexf.treatmentcancerous vs sexm.treatmentcancerous
56.6901	3.23227	1.40576	2.2993	0.0214881	0.47834	ENSG00000079435	LIPE	protein_coding	lipase E, hormone sensitive type [Source:HGNC Symbol;Acc:HGNC:6621]	log2 fold change (MLE): sexf.treatmentcancerous vs sexm.treatmentcancerous
39.1229	-3.15833	1.37289	-2.30051	0.0214196	0.47834	ENSG00000283050	GTF2IP12	transcribed_unprocessed_pseudogene	general transcription factor IIi pseudogene 12 [Source:HGNC Symbol;Acc:HGNC:51723]	log2 fold change (MLE): sexf.treatmentcancerous vs sexm.treatmentcancerous
1440.81	-1.66262	0.726531	-2.28844	0.022112	0.481407	ENSG00000108773	KAT2A	protein_coding	lysine acetyltransferase 2A [Source:HGNC Symbol;Acc:HGNC:4201]	log2 fold change (MLE): sexf.treatmentcancerous vs sexm.treatmentcancerous
1335.18	-1.73973	0.760755	-2.28684	0.0222049	0.481407	ENSG00000213853	EMP2	protein_coding	epithelial membrane protein 2 [Source:HGNC Symbol;Acc:HGNC:3334]	log2 fold change (MLE): sexf.treatmentcancerous vs sexm.treatmentcancerous
495.68	-2.10366	0.919037	-2.28899	0.0220801	0.481407	ENSG00000007516	BAIAP3	protein_coding	BAI1 associated protein 3 [Source:HGNC Symbol;Acc:HGNC:948]	log2 fold change (MLE): sexf.treatmentcancerous vs sexm.treatmentcancerous
499.138	-1.80934	0.789391	-2.29207	0.0219016	0.481407	ENSG00000160360	GPSM1	protein_coding	G protein signaling modulator 1 [Source:HGNC Symbol;Acc:HGNC:17858]	log2 fold change (MLE): sexf.treatmentcancerous vs sexm.treatmentcancerous
280.105	-1.99123	0.870226	-2.28817	0.0221275	0.481407	ENSG00000156469	MTERF3	protein_coding	mitochondrial transcription termination factor 3 [Source:HGNC Symbol;Acc:HGNC:24258]	log2 fold change (MLE): sexf.treatmentcancerous vs sexm.treatmentcancerous
227.258	2.71319	1.18437	2.29083	0.0219735	0.481407	ENSG00000198794	SCAMP5	protein_coding	secretory carrier membrane protein 5 [Source:HGNC Symbol;Acc:HGNC:30386]	log2 fold change (MLE): sexf.treatmentcancerous vs sexm.treatmentcancerous
196.438	-2.22726	0.970859	-2.29412	0.0217838	0.481407	ENSG00000180190	TDRP	protein_coding	testis development related protein [Source:HGNC Symbol;Acc:HGNC:26951]	log2 fold change (MLE): sexf.treatmentcancerous vs sexm.treatmentcancerous
157.417	-2.17738	0.949682	-2.29274	0.0218628	0.481407	ENSG00000104218	CSPP1	protein_coding	centrosome and spindle pole associated protein 1 [Source:HGNC Symbol;Acc:HGNC:26193]	log2 fold change (MLE): sexf.treatmentcancerous vs sexm.treatmentcancerous
104.538	3.55914	1.55572	2.28777	0.0221508	0.481407	ENSG00000152137	HSPB8	protein_coding	heat shock protein family B (small) member 8 [Source:HGNC Symbol;Acc:HGNC:30171]	log2 fold change (MLE): sexf.treatmentcancerous vs sexm.treatmentcancerous
61.6664	-4.65458	2.0336	-2.28884	0.0220888	0.481407	ENSG00000150722	PPP1R1C	protein_coding	protein phosphatase 1 regulatory inhibitor subunit 1C [Source:HGNC Symbol;Acc:HGNC:14940]	log2 fold change (MLE): sexf.treatmentcancerous vs sexm.treatmentcancerous
55.2182	2.92329	1.27632	2.29042	0.0219972	0.481407	ENSG00000112655	PTK7	protein_coding	protein tyrosine kinase 7 (inactive) [Source:HGNC Symbol;Acc:HGNC:9618]	log2 fold change (MLE): sexf.treatmentcancerous vs sexm.treatmentcancerous
51.0684	2.54891	1.11165	2.2929	0.0218535	0.481407	ENSG00000277075	HIST1H2AE	protein_coding	histone cluster 1 H2A family member e [Source:HGNC Symbol;Acc:HGNC:4724]	log2 fold change (MLE): sexf.treatmentcancerous vs sexm.treatmentcancerous
37.0401	-3.47319	1.51663	-2.29007	0.0220174	0.481407	ENSG00000151006	PRSS53	protein_coding	serine protease 53 [Source:HGNC Symbol;Acc:HGNC:34407]	log2 fold change (MLE): sexf.treatmentcancerous vs sexm.treatmentcancerous
40.1262	-4.8747	2.13124	-2.28726	0.0221806	0.481407	ENSG00000134760	DSG1	protein_coding	desmoglein 1 [Source:HGNC Symbol;Acc:HGNC:3048]	log2 fold change (MLE): sexf.treatmentcancerous vs sexm.treatmentcancerous
35.0241	-5.17682	2.26229	-2.28831	0.0221192	0.481407	ENSG00000139193	CD27	protein_coding	CD27 molecule [Source:HGNC Symbol;Acc:HGNC:11922]	log2 fold change (MLE): sexf.treatmentcancerous vs sexm.treatmentcancerous
27.3991	-3.63309	1.58594	-2.29081	0.0219743	0.481407	ENSG00000156042	CFAP70	protein_coding	cilia and flagella associated protein 70 [Source:HGNC Symbol;Acc:HGNC:30726]	log2 fold change (MLE): sexf.treatmentcancerous vs sexm.treatmentcancerous
25.4801	3.36986	1.47064	2.29143	0.0219387	0.481407	ENSG00000092200	RPGRIP1	protein_coding	RPGR interacting protein 1 [Source:HGNC Symbol;Acc:HGNC:13436]	log2 fold change (MLE): sexf.treatmentcancerous vs sexm.treatmentcancerous
12.3241	-6.37969	2.78347	-2.29199	0.0219061	0.481407	ENSG00000280067	AC023818.1	TEC	novel transcript	log2 fold change (MLE): sexf.treatmentcancerous vs sexm.treatmentcancerous
42.1015	3.62606	1.58611	2.28613	0.0222466	0.481637	ENSG00000091536	MYO15A	protein_coding	myosin XVA [Source:HGNC Symbol;Acc:HGNC:7594]	log2 fold change (MLE): sexf.treatmentcancerous vs sexm.treatmentcancerous
43.2742	-2.86165	1.25365	-2.28266	0.0224502	0.485369	ENSG00000212916	MAP10	protein_coding	microtubule associated protein 10 [Source:HGNC Symbol;Acc:HGNC:29265]	log2 fold change (MLE): sexf.treatmentcancerous vs sexm.treatmentcancerous
86.6856	2.50518	1.09976	2.27794	0.02273	0.490143	ENSG00000157240	FZD1	protein_coding	frizzled class receptor 1 [Source:HGNC Symbol;Acc:HGNC:4038]	log2 fold change (MLE): sexf.treatmentcancerous vs sexm.treatmentcancerous
36.8396	4.60655	2.02231	2.27787	0.0227342	0.490143	ENSG00000115252	PDE1A	protein_coding	phosphodiesterase 1A [Source:HGNC Symbol;Acc:HGNC:8774]	log2 fold change (MLE): sexf.treatmentcancerous vs sexm.treatmentcancerous
389.072	-2.30999	1.01506	-2.27572	0.0228626	0.492227	ENSG00000171914	TLN2	protein_coding	talin 2 [Source:HGNC Symbol;Acc:HGNC:15447]	log2 fold change (MLE): sexf.treatmentcancerous vs sexm.treatmentcancerous
2954.2	-1.7984	0.79089	-2.27389	0.0229727	0.493364	ENSG00000178685	PARP10	protein_coding	poly(ADP-ribose) polymerase family member 10 [Source:HGNC Symbol;Acc:HGNC:25895]	log2 fold change (MLE): sexf.treatmentcancerous vs sexm.treatmentcancerous
847.597	-2.12307	0.934787	-2.27118	0.0231363	0.493364	ENSG00000164855	TMEM184A	protein_coding	transmembrane protein 184A [Source:HGNC Symbol;Acc:HGNC:28797]	log2 fold change (MLE): sexf.treatmentcancerous vs sexm.treatmentcancerous
508.075	-1.9307	0.849983	-2.27146	0.0231193	0.493364	ENSG00000162241	SLC25A45	protein_coding	solute carrier family 25 member 45 [Source:HGNC Symbol;Acc:HGNC:27442]	log2 fold change (MLE): sexf.treatmentcancerous vs sexm.treatmentcancerous
309.198	2.03327	0.894868	2.27214	0.0230778	0.493364	ENSG00000162458	FBLIM1	protein_coding	filamin binding LIM protein 1 [Source:HGNC Symbol;Acc:HGNC:24686]	log2 fold change (MLE): sexf.treatmentcancerous vs sexm.treatmentcancerous
185.77	-2.72776	1.20105	-2.27115	0.0231378	0.493364	ENSG00000162391	FAM151A	protein_coding	family with sequence similarity 151 member A [Source:HGNC Symbol;Acc:HGNC:25032]	log2 fold change (MLE): sexf.treatmentcancerous vs sexm.treatmentcancerous
31.1174	-3.71369	1.634	-2.27276	0.0230405	0.493364	ENSG00000203280	AL022323.1	antisense	uncharacterized LOC100128531 [Source:NCBI gene;Acc:100128531]	log2 fold change (MLE): sexf.treatmentcancerous vs sexm.treatmentcancerous
25.5631	-4.45416	1.961	-2.27137	0.0231246	0.493364	ENSG00000272456	AC087045.2	lincRNA	novel transcript	log2 fold change (MLE): sexf.treatmentcancerous vs sexm.treatmentcancerous
1014.08	-1.50944	0.666348	-2.26525	0.0234975	0.494949	ENSG00000178035	IMPDH2	protein_coding	inosine monophosphate dehydrogenase 2 [Source:HGNC Symbol;Acc:HGNC:6053]	log2 fold change (MLE): sexf.treatmentcancerous vs sexm.treatmentcancerous
426.217	-1.79484	0.791779	-2.26684	0.0233997	0.494949	ENSG00000279457	FO538757.1	unprocessed_pseudogene	WAS protein family homolog 2-like [Source:NCBI gene;Acc:102723897]	log2 fold change (MLE): sexf.treatmentcancerous vs sexm.treatmentcancerous
175.742	-2.24722	0.992056	-2.26522	0.0234992	0.494949	ENSG00000139914	FITM1	protein_coding	fat storage inducing transmembrane protein 1 [Source:HGNC Symbol;Acc:HGNC:33714]	log2 fold change (MLE): sexf.treatmentcancerous vs sexm.treatmentcancerous
86.2472	-3.26348	1.44034	-2.26576	0.0234658	0.494949	ENSG00000138152	BTBD16	protein_coding	BTB domain containing 16 [Source:HGNC Symbol;Acc:HGNC:26340]	log2 fold change (MLE): sexf.treatmentcancerous vs sexm.treatmentcancerous
71.9675	2.7426	1.20913	2.26824	0.0233148	0.494949	ENSG00000106829	TLE4	protein_coding	transducin like enhancer of split 4 [Source:HGNC Symbol;Acc:HGNC:11840]	log2 fold change (MLE): sexf.treatmentcancerous vs sexm.treatmentcancerous
64.0522	-2.29206	1.01066	-2.26788	0.0233367	0.494949	ENSG00000133740	E2F5	protein_coding	E2F transcription factor 5 [Source:HGNC Symbol;Acc:HGNC:3119]	log2 fold change (MLE): sexf.treatmentcancerous vs sexm.treatmentcancerous
48.3901	-3.55968	1.57075	-2.26623	0.0234373	0.494949	ENSG00000228262	LINC01320	lincRNA	long intergenic non-protein coding RNA 1320 [Source:HGNC Symbol;Acc:HGNC:50526]	log2 fold change (MLE): sexf.treatmentcancerous vs sexm.treatmentcancerous
41.5587	3.29988	1.4563	2.26593	0.0234555	0.494949	ENSG00000196227	FAM217B	protein_coding	family with sequence similarity 217 member B [Source:HGNC Symbol;Acc:HGNC:16170]	log2 fold change (MLE): sexf.treatmentcancerous vs sexm.treatmentcancerous
37.3279	-3.01023	1.32663	-2.26909	0.0232631	0.494949	ENSG00000130997	POLN	protein_coding	DNA polymerase nu [Source:HGNC Symbol;Acc:HGNC:18870]	log2 fold change (MLE): sexf.treatmentcancerous vs sexm.treatmentcancerous
905.424	-1.57912	0.697734	-2.26322	0.0236223	0.495527	ENSG00000197712	FAM114A1	protein_coding	family with sequence similarity 114 member A1 [Source:HGNC Symbol;Acc:HGNC:25087]	log2 fold change (MLE): sexf.treatmentcancerous vs sexm.treatmentcancerous
299.896	2.21458	0.978416	2.26343	0.0236092	0.495527	ENSG00000188042	ARL4C	protein_coding	ADP ribosylation factor like GTPase 4C [Source:HGNC Symbol;Acc:HGNC:698]	log2 fold change (MLE): sexf.treatmentcancerous vs sexm.treatmentcancerous
43.4989	-5.21953	2.30622	-2.26324	0.0236207	0.495527	ENSG00000091482	SMPX	protein_coding	small muscle protein X-linked [Source:HGNC Symbol;Acc:HGNC:11122]	log2 fold change (MLE): sexf.treatmentcancerous vs sexm.treatmentcancerous
206.935	2.30859	1.02093	2.26125	0.0237435	0.497397	ENSG00000137486	ARRB1	protein_coding	arrestin beta 1 [Source:HGNC Symbol;Acc:HGNC:711]	log2 fold change (MLE): sexf.treatmentcancerous vs sexm.treatmentcancerous
1264.78	-1.59056	0.703771	-2.26005	0.0238178	0.498281	ENSG00000184164	CRELD2	protein_coding	cysteine rich with EGF like domains 2 [Source:HGNC Symbol;Acc:HGNC:28150]	log2 fold change (MLE): sexf.treatmentcancerous vs sexm.treatmentcancerous
1903.37	1.92089	0.850765	2.25784	0.0239559	0.498531	ENSG00000205702	CYP2D7	polymorphic_pseudogene	cytochrome P450 family 2 subfamily D member 7 (gene/pseudogene) [Source:HGNC Symbol;Acc:HGNC:2624]	log2 fold change (MLE): sexf.treatmentcancerous vs sexm.treatmentcancerous
701.018	3.25127	1.44013	2.25762	0.0239695	0.498531	ENSG00000108691	CCL2	protein_coding	C-C motif chemokine ligand 2 [Source:HGNC Symbol;Acc:HGNC:10618]	log2 fold change (MLE): sexf.treatmentcancerous vs sexm.treatmentcancerous
599.626	-1.51459	0.670425	-2.25915	0.0238744	0.498531	ENSG00000161618	ALDH16A1	protein_coding	aldehyde dehydrogenase 16 family member A1 [Source:HGNC Symbol;Acc:HGNC:28114]	log2 fold change (MLE): sexf.treatmentcancerous vs sexm.treatmentcancerous
58.5609	-2.64223	1.1708	-2.25677	0.0240225	0.498531	ENSG00000260816	AC027279.1	sense_intronic	novel transcript, sense intronic to WWOX	log2 fold change (MLE): sexf.treatmentcancerous vs sexm.treatmentcancerous
48.091	4.54654	2.0146	2.2568	0.0240206	0.498531	ENSG00000165929	TC2N	protein_coding	tandem C2 domains, nuclear [Source:HGNC Symbol;Acc:HGNC:19859]	log2 fold change (MLE): sexf.treatmentcancerous vs sexm.treatmentcancerous
14.8627	-6.4532	2.85698	-2.25875	0.023899	0.498531	ENSG00000237781	AL356356.1	antisense	novel transcript, antisense to ADAMTSL4	log2 fold change (MLE): sexf.treatmentcancerous vs sexm.treatmentcancerous
63.995	-3.17339	1.4071	-2.25527	0.0241163	0.49981	ENSG00000181631	P2RY13	protein_coding	purinergic receptor P2Y13 [Source:HGNC Symbol;Acc:HGNC:4537]	log2 fold change (MLE): sexf.treatmentcancerous vs sexm.treatmentcancerous
4419.77	-2.55232	1.13257	-2.25357	0.0242233	0.500173	ENSG00000081041	CXCL2	protein_coding	C-X-C motif chemokine ligand 2 [Source:HGNC Symbol;Acc:HGNC:4603]	log2 fold change (MLE): sexf.treatmentcancerous vs sexm.treatmentcancerous
1448.72	2.75278	1.22186	2.25294	0.0242627	0.500173	ENSG00000178445	GLDC	protein_coding	glycine decarboxylase [Source:HGNC Symbol;Acc:HGNC:4313]	log2 fold change (MLE): sexf.treatmentcancerous vs sexm.treatmentcancerous
69.1966	2.83373	1.25752	2.25343	0.0242318	0.500173	ENSG00000135736	CCDC102A	protein_coding	coiled-coil domain containing 102A [Source:HGNC Symbol;Acc:HGNC:28097]	log2 fold change (MLE): sexf.treatmentcancerous vs sexm.treatmentcancerous
23.9073	-4.92327	2.18508	-2.25313	0.0242508	0.500173	ENSG00000284418	AL391117.1	lincRNA	novel transcript	log2 fold change (MLE): sexf.treatmentcancerous vs sexm.treatmentcancerous
26.9893	5.0128	2.22583	2.2521	0.0243157	0.5006	ENSG00000181291	TMEM132E	protein_coding	transmembrane protein 132E [Source:HGNC Symbol;Acc:HGNC:26991]	log2 fold change (MLE): sexf.treatmentcancerous vs sexm.treatmentcancerous
456.518	-1.79142	0.795949	-2.25068	0.024406	0.501794	ENSG00000142273	CBLC	protein_coding	Cbl proto-oncogene C [Source:HGNC Symbol;Acc:HGNC:15961]	log2 fold change (MLE): sexf.treatmentcancerous vs sexm.treatmentcancerous
83.3296	-2.38016	1.05794	-2.24981	0.0244609	0.502257	ENSG00000228106	AL392172.1	lincRNA	dispatched RND transporter family member 1 [Source:NCBI gene;Acc:84976]	log2 fold change (MLE): sexf.treatmentcancerous vs sexm.treatmentcancerous
3590.52	1.43079	0.636791	2.24688	0.0246476	0.504326	ENSG00000160014	CALM3	protein_coding	calmodulin 3 [Source:HGNC Symbol;Acc:HGNC:1449]	log2 fold change (MLE): sexf.treatmentcancerous vs sexm.treatmentcancerous
2193.33	8.21831	3.66176	2.24436	0.0248092	0.504326	ENSG00000112936	C7	protein_coding	complement C7 [Source:HGNC Symbol;Acc:HGNC:1346]	log2 fold change (MLE): sexf.treatmentcancerous vs sexm.treatmentcancerous
984.326	-1.86774	0.832034	-2.24479	0.0247816	0.504326	ENSG00000154262	ABCA6	protein_coding	ATP binding cassette subfamily A member 6 [Source:HGNC Symbol;Acc:HGNC:36]	log2 fold change (MLE): sexf.treatmentcancerous vs sexm.treatmentcancerous
825.556	-2.19699	0.977498	-2.24757	0.0246039	0.504326	ENSG00000147100	SLC16A2	protein_coding	solute carrier family 16 member 2 [Source:HGNC Symbol;Acc:HGNC:10923]	log2 fold change (MLE): sexf.treatmentcancerous vs sexm.treatmentcancerous
182.029	2.91715	1.29856	2.24645	0.0246751	0.504326	ENSG00000109099	PMP22	protein_coding	peripheral myelin protein 22 [Source:HGNC Symbol;Acc:HGNC:9118]	log2 fold change (MLE): sexf.treatmentcancerous vs sexm.treatmentcancerous
99.5224	-2.2426	0.999389	-2.24397	0.0248343	0.504326	ENSG00000163463	KRTCAP2	protein_coding	keratinocyte associated protein 2 [Source:HGNC Symbol;Acc:HGNC:28942]	log2 fold change (MLE): sexf.treatmentcancerous vs sexm.treatmentcancerous
59.5561	-4.00432	1.78309	-2.24572	0.0247222	0.504326	ENSG00000176076	KCNE5	protein_coding	potassium voltage-gated channel subfamily E regulatory subunit 5 [Source:HGNC Symbol;Acc:HGNC:6241]	log2 fold change (MLE): sexf.treatmentcancerous vs sexm.treatmentcancerous
41.7187	-4.0441	1.80246	-2.24366	0.024854	0.504326	ENSG00000177025	C19orf18	protein_coding	chromosome 19 open reading frame 18 [Source:HGNC Symbol;Acc:HGNC:28642]	log2 fold change (MLE): sexf.treatmentcancerous vs sexm.treatmentcancerous
33.3532	3.98737	1.77583	2.24535	0.0247455	0.504326	ENSG00000152422	XRCC4	protein_coding	X-ray repair cross complementing 4 [Source:HGNC Symbol;Acc:HGNC:12831]	log2 fold change (MLE): sexf.treatmentcancerous vs sexm.treatmentcancerous
2433.53	-1.82834	0.815825	-2.2411	0.0250197	0.504376	ENSG00000130813	C19orf66	protein_coding	chromosome 19 open reading frame 66 [Source:HGNC Symbol;Acc:HGNC:25649]	log2 fold change (MLE): sexf.treatmentcancerous vs sexm.treatmentcancerous
604.204	1.5305	0.683366	2.23965	0.0251134	0.504376	ENSG00000064115	TM7SF3	protein_coding	transmembrane 7 superfamily member 3 [Source:HGNC Symbol;Acc:HGNC:23049]	log2 fold change (MLE): sexf.treatmentcancerous vs sexm.treatmentcancerous
116.304	3.46511	1.54754	2.23911	0.0251489	0.504376	ENSG00000131697	NPHP4	protein_coding	nephrocystin 4 [Source:HGNC Symbol;Acc:HGNC:19104]	log2 fold change (MLE): sexf.treatmentcancerous vs sexm.treatmentcancerous
42.7551	-5.09382	2.27114	-2.24285	0.0249068	0.504376	ENSG00000234899	SOX9-AS1	processed_transcript	SOX9 antisense RNA 1 [Source:HGNC Symbol;Acc:HGNC:49321]	log2 fold change (MLE): sexf.treatmentcancerous vs sexm.treatmentcancerous
31.1673	4.18466	1.8687	2.23935	0.0251333	0.504376	ENSG00000198108	CHSY3	protein_coding	chondroitin sulfate synthase 3 [Source:HGNC Symbol;Acc:HGNC:24293]	log2 fold change (MLE): sexf.treatmentcancerous vs sexm.treatmentcancerous
25.2823	-3.08339	1.37533	-2.24192	0.0249663	0.504376	ENSG00000181029	TRAPPC5	protein_coding	trafficking protein particle complex 5 [Source:HGNC Symbol;Acc:HGNC:23067]	log2 fold change (MLE): sexf.treatmentcancerous vs sexm.treatmentcancerous
27.6272	4.48159	2.00091	2.23978	0.0251052	0.504376	ENSG00000283991	AC017000.1	antisense	novel transcript, antisense to SDK1	log2 fold change (MLE): sexf.treatmentcancerous vs sexm.treatmentcancerous
18.8193	-4.25783	1.90051	-2.24037	0.0250672	0.504376	ENSG00000176749	CDK5R1	protein_coding	cyclin dependent kinase 5 regulatory subunit 1 [Source:HGNC Symbol;Acc:HGNC:1775]	log2 fold change (MLE): sexf.treatmentcancerous vs sexm.treatmentcancerous
18.1748	-3.5034	1.56369	-2.24047	0.0250604	0.504376	ENSG00000229431	AL139289.1	antisense	novel transcript	log2 fold change (MLE): sexf.treatmentcancerous vs sexm.treatmentcancerous
479.219	-1.56448	0.698917	-2.23843	0.0251932	0.504612	ENSG00000099889	ARVCF	protein_coding	ARVCF, delta catenin family member [Source:HGNC Symbol;Acc:HGNC:728]	log2 fold change (MLE): sexf.treatmentcancerous vs sexm.treatmentcancerous
988.101	-1.51554	0.677472	-2.23705	0.0252834	0.505372	ENSG00000106009	BRAT1	protein_coding	BRCA1 associated ATM activator 1 [Source:HGNC Symbol;Acc:HGNC:21701]	log2 fold change (MLE): sexf.treatmentcancerous vs sexm.treatmentcancerous
572.699	2.11842	0.947057	2.23685	0.0252963	0.505372	ENSG00000063176	SPHK2	protein_coding	sphingosine kinase 2 [Source:HGNC Symbol;Acc:HGNC:18859]	log2 fold change (MLE): sexf.treatmentcancerous vs sexm.treatmentcancerous
77089.3	-1.57573	0.705321	-2.23406	0.025479	0.508369	ENSG00000211459	MT-RNR1	Mt_rRNA	mitochondrially encoded 12S RNA [Source:HGNC Symbol;Acc:HGNC:7470]	log2 fold change (MLE): sexf.treatmentcancerous vs sexm.treatmentcancerous
659.069	-1.61984	0.725428	-2.23295	0.0255524	0.509178	ENSG00000112079	STK38	protein_coding	serine/threonine kinase 38 [Source:HGNC Symbol;Acc:HGNC:17847]	log2 fold change (MLE): sexf.treatmentcancerous vs sexm.treatmentcancerous
494.467	-1.53498	0.6881	-2.23075	0.0256975	0.511413	ENSG00000142453	CARM1	protein_coding	coactivator associated arginine methyltransferase 1 [Source:HGNC Symbol;Acc:HGNC:23393]	log2 fold change (MLE): sexf.treatmentcancerous vs sexm.treatmentcancerous
1377.96	-2.30844	1.03738	-2.22527	0.0260633	0.514079	ENSG00000198732	SMOC1	protein_coding	SPARC related modular calcium binding 1 [Source:HGNC Symbol;Acc:HGNC:20318]	log2 fold change (MLE): sexf.treatmentcancerous vs sexm.treatmentcancerous
640.832	3.21974	1.44561	2.22725	0.0259305	0.514079	ENSG00000140092	FBLN5	protein_coding	fibulin 5 [Source:HGNC Symbol;Acc:HGNC:3602]	log2 fold change (MLE): sexf.treatmentcancerous vs sexm.treatmentcancerous
442.339	-1.773	0.796644	-2.22559	0.0260417	0.514079	ENSG00000124571	XPO5	protein_coding	exportin 5 [Source:HGNC Symbol;Acc:HGNC:17675]	log2 fold change (MLE): sexf.treatmentcancerous vs sexm.treatmentcancerous
278.982	-2.06854	0.929157	-2.22626	0.0259969	0.514079	ENSG00000006459	KDM7A	protein_coding	lysine demethylase 7A [Source:HGNC Symbol;Acc:HGNC:22224]	log2 fold change (MLE): sexf.treatmentcancerous vs sexm.treatmentcancerous
107.14	-2.1328	0.958192	-2.22586	0.0260236	0.514079	ENSG00000125731	SH2D3A	protein_coding	SH2 domain containing 3A [Source:HGNC Symbol;Acc:HGNC:16885]	log2 fold change (MLE): sexf.treatmentcancerous vs sexm.treatmentcancerous
87.6632	-2.25305	1.01139	-2.22769	0.0259015	0.514079	ENSG00000206530	CFAP44	protein_coding	cilia and flagella associated protein 44 [Source:HGNC Symbol;Acc:HGNC:25631]	log2 fold change (MLE): sexf.treatmentcancerous vs sexm.treatmentcancerous
41.814	4.49575	2.01874	2.22701	0.0259468	0.514079	ENSG00000122254	HS3ST2	protein_coding	heparan sulfate-glucosamine 3-sulfotransferase 2 [Source:HGNC Symbol;Acc:HGNC:5195]	log2 fold change (MLE): sexf.treatmentcancerous vs sexm.treatmentcancerous
1638.71	-1.43893	0.646897	-2.22436	0.0261241	0.514294	ENSG00000142002	DPP9	protein_coding	dipeptidyl peptidase 9 [Source:HGNC Symbol;Acc:HGNC:18648]	log2 fold change (MLE): sexf.treatmentcancerous vs sexm.treatmentcancerous
955.223	-1.86614	0.839046	-2.22412	0.0261404	0.514294	ENSG00000137411	VARS2	protein_coding	valyl-tRNA synthetase 2, mitochondrial [Source:HGNC Symbol;Acc:HGNC:21642]	log2 fold change (MLE): sexf.treatmentcancerous vs sexm.treatmentcancerous
482.926	1.6161	0.726882	2.22333	0.0261936	0.514688	ENSG00000124209	RAB22A	protein_coding	RAB22A, member RAS oncogene family [Source:HGNC Symbol;Acc:HGNC:9764]	log2 fold change (MLE): sexf.treatmentcancerous vs sexm.treatmentcancerous
1152.18	-1.85823	0.836619	-2.22112	0.026343	0.515034	ENSG00000170608	FOXA3	protein_coding	forkhead box A3 [Source:HGNC Symbol;Acc:HGNC:5023]	log2 fold change (MLE): sexf.treatmentcancerous vs sexm.treatmentcancerous
1103.01	-1.75839	0.791344	-2.22202	0.0262817	0.515034	ENSG00000137364	TPMT	protein_coding	thiopurine S-methyltransferase [Source:HGNC Symbol;Acc:HGNC:12014]	log2 fold change (MLE): sexf.treatmentcancerous vs sexm.treatmentcancerous
618.237	-2.7091	1.22278	-2.21553	0.026724	0.515034	ENSG00000159166	LAD1	protein_coding	ladinin 1 [Source:HGNC Symbol;Acc:HGNC:6472]	log2 fold change (MLE): sexf.treatmentcancerous vs sexm.treatmentcancerous
588.814	-1.68848	0.761978	-2.21591	0.0266974	0.515034	ENSG00000172336	POP7	protein_coding	POP7 homolog, ribonuclease P/MRP subunit [Source:HGNC Symbol;Acc:HGNC:19949]	log2 fold change (MLE): sexf.treatmentcancerous vs sexm.treatmentcancerous
524.369	-1.5257	0.688574	-2.21574	0.0267096	0.515034	ENSG00000132017	DCAF15	protein_coding	DDB1 and CUL4 associated factor 15 [Source:HGNC Symbol;Acc:HGNC:25095]	log2 fold change (MLE): sexf.treatmentcancerous vs sexm.treatmentcancerous
401.614	-1.77765	0.801427	-2.2181	0.0265477	0.515034	ENSG00000086300	SNX10	protein_coding	sorting nexin 10 [Source:HGNC Symbol;Acc:HGNC:14974]	log2 fold change (MLE): sexf.treatmentcancerous vs sexm.treatmentcancerous
346.126	1.57833	0.712212	2.21609	0.026685	0.515034	ENSG00000116954	RRAGC	protein_coding	Ras related GTP binding C [Source:HGNC Symbol;Acc:HGNC:19902]	log2 fold change (MLE): sexf.treatmentcancerous vs sexm.treatmentcancerous
220.432	2.23942	1.01091	2.21526	0.0267421	0.515034	ENSG00000182247	UBE2E2	protein_coding	ubiquitin conjugating enzyme E2 E2 [Source:HGNC Symbol;Acc:HGNC:12478]	log2 fold change (MLE): sexf.treatmentcancerous vs sexm.treatmentcancerous
86.2769	-2.36423	1.06628	-2.21726	0.0266053	0.515034	ENSG00000213139	CRYGS	protein_coding	crystallin gamma S [Source:HGNC Symbol;Acc:HGNC:2417]	log2 fold change (MLE): sexf.treatmentcancerous vs sexm.treatmentcancerous
65.7701	-2.26513	1.01935	-2.22214	0.0262738	0.515034	ENSG00000204177	BMS1P1	transcribed_unprocessed_pseudogene	BMS1, ribosome biogenesis factor pseudogene 1 [Source:HGNC Symbol;Acc:HGNC:23649]	log2 fold change (MLE): sexf.treatmentcancerous vs sexm.treatmentcancerous
43.8496	-3.66201	1.65142	-2.2175	0.026589	0.515034	ENSG00000225313	AL513327.1	antisense	novel transcript	log2 fold change (MLE): sexf.treatmentcancerous vs sexm.treatmentcancerous
43.3339	-3.309	1.49034	-2.2203	0.0263981	0.515034	ENSG00000260276	AC022167.2	antisense	novel transcript, antisense to CARHSP1	log2 fold change (MLE): sexf.treatmentcancerous vs sexm.treatmentcancerous
35.8062	4.72551	2.12906	2.21953	0.0264509	0.515034	ENSG00000272674	PCDHB16	protein_coding	protocadherin beta 16 [Source:HGNC Symbol;Acc:HGNC:14546]	log2 fold change (MLE): sexf.treatmentcancerous vs sexm.treatmentcancerous
47.0799	3.81353	1.71816	2.21955	0.0264496	0.515034	ENSG00000273100	AL596442.2	lincRNA	novel transcript	log2 fold change (MLE): sexf.treatmentcancerous vs sexm.treatmentcancerous
23.4547	-4.08677	1.84344	-2.21693	0.0266278	0.515034	ENSG00000285103	AL451123.1	antisense	novel transcript	log2 fold change (MLE): sexf.treatmentcancerous vs sexm.treatmentcancerous
17.1012	-4.05018	1.82605	-2.218	0.0265551	0.515034	ENSG00000251417	AC145285.2	lincRNA	novel transcript	log2 fold change (MLE): sexf.treatmentcancerous vs sexm.treatmentcancerous
556.677	-1.63514	0.739153	-2.21218	0.0269545	0.516164	ENSG00000184381	PLA2G6	protein_coding	phospholipase A2 group VI [Source:HGNC Symbol;Acc:HGNC:9039]	log2 fold change (MLE): sexf.treatmentcancerous vs sexm.treatmentcancerous
378.796	-1.63733	0.740109	-2.21228	0.0269472	0.516164	ENSG00000114767	RRP9	protein_coding	ribosomal RNA processing 9, U3 small nucleolar RNA binding protein [Source:HGNC Symbol;Acc:HGNC:16829]	log2 fold change (MLE): sexf.treatmentcancerous vs sexm.treatmentcancerous
303.486	-2.45846	1.11098	-2.21286	0.0269071	0.516164	ENSG00000164850	GPER1	protein_coding	G protein-coupled estrogen receptor 1 [Source:HGNC Symbol;Acc:HGNC:4485]	log2 fold change (MLE): sexf.treatmentcancerous vs sexm.treatmentcancerous
77.0452	-2.20383	0.996028	-2.21262	0.0269241	0.516164	ENSG00000221909	FAM200A	protein_coding	family with sequence similarity 200 member A [Source:HGNC Symbol;Acc:HGNC:25401]	log2 fold change (MLE): sexf.treatmentcancerous vs sexm.treatmentcancerous
72.2909	-3.45815	1.5637	-2.21151	0.0270003	0.516164	ENSG00000265511	AC020558.2	antisense	novel transcript	log2 fold change (MLE): sexf.treatmentcancerous vs sexm.treatmentcancerous
50.7146	3.20304	1.44813	2.21184	0.0269776	0.516164	ENSG00000170801	HTRA3	protein_coding	HtrA serine peptidase 3 [Source:HGNC Symbol;Acc:HGNC:30406]	log2 fold change (MLE): sexf.treatmentcancerous vs sexm.treatmentcancerous
67.345	3.1888	1.44328	2.20941	0.0271463	0.516667	ENSG00000101443	WFDC2	protein_coding	WAP four-disulfide core domain 2 [Source:HGNC Symbol;Acc:HGNC:15939]	log2 fold change (MLE): sexf.treatmentcancerous vs sexm.treatmentcancerous
32.9956	3.45039	1.56182	2.20921	0.0271597	0.516667	ENSG00000231100	AL606752.1	unprocessed_pseudogene	amyloid P component, serum (APCS) pseudogene	log2 fold change (MLE): sexf.treatmentcancerous vs sexm.treatmentcancerous
25.5489	-4.16883	1.8861	-2.2103	0.0270847	0.516667	ENSG00000234009	RPL5P34	processed_pseudogene	ribosomal protein L5 pseudogene 34 [Source:HGNC Symbol;Acc:HGNC:36463]	log2 fold change (MLE): sexf.treatmentcancerous vs sexm.treatmentcancerous
23.2448	-4.89584	2.21552	-2.20979	0.0271198	0.516667	ENSG00000282221	AC119427.1	antisense	uncharacterized LOC101929343 [Source:NCBI gene;Acc:101929343]	log2 fold change (MLE): sexf.treatmentcancerous vs sexm.treatmentcancerous
196.24	2.2236	1.00686	2.20845	0.0272129	0.517044	ENSG00000082014	SMARCD3	protein_coding	SWI/SNF related, matrix associated, actin dependent regulator of chromatin, subfamily d, member 3 [Source:HGNC Symbol;Acc:HGNC:11108]	log2 fold change (MLE): sexf.treatmentcancerous vs sexm.treatmentcancerous
52.599	3.51036	1.59012	2.2076	0.0272719	0.517532	ENSG00000006740	ARHGAP44	protein_coding	Rho GTPase activating protein 44 [Source:HGNC Symbol;Acc:HGNC:29096]	log2 fold change (MLE): sexf.treatmentcancerous vs sexm.treatmentcancerous
11.1192	-4.97505	2.25545	-2.20579	0.0273989	0.519307	ENSG00000227634	LINC01714	lincRNA	long intergenic non-protein coding RNA 1714 [Source:HGNC Symbol;Acc:HGNC:52501]	log2 fold change (MLE): sexf.treatmentcancerous vs sexm.treatmentcancerous
12.6065	5.18022	2.34964	2.20469	0.027476	0.520134	ENSG00000104213	PDGFRL	protein_coding	platelet derived growth factor receptor like [Source:HGNC Symbol;Acc:HGNC:8805]	log2 fold change (MLE): sexf.treatmentcancerous vs sexm.treatmentcancerous
1554.11	-1.72376	0.782139	-2.2039	0.0275311	0.520542	ENSG00000137414	FAM8A1	protein_coding	family with sequence similarity 8 member A1 [Source:HGNC Symbol;Acc:HGNC:16372]	log2 fold change (MLE): sexf.treatmentcancerous vs sexm.treatmentcancerous
410.587	-1.4991	0.680368	-2.20336	0.0275691	0.520626	ENSG00000114388	NPRL2	protein_coding	NPR2 like, GATOR1 complex subunit [Source:HGNC Symbol;Acc:HGNC:24969]	log2 fold change (MLE): sexf.treatmentcancerous vs sexm.treatmentcancerous
416.154	-1.57974	0.717532	-2.20163	0.0276914	0.5223	ENSG00000125676	THOC2	protein_coding	THO complex 2 [Source:HGNC Symbol;Acc:HGNC:19073]	log2 fold change (MLE): sexf.treatmentcancerous vs sexm.treatmentcancerous
270.543	-2.07724	0.94376	-2.20103	0.027734	0.52247	ENSG00000102390	PBDC1	protein_coding	polysaccharide biosynthesis domain containing 1 [Source:HGNC Symbol;Acc:HGNC:28790]	log2 fold change (MLE): sexf.treatmentcancerous vs sexm.treatmentcancerous
250.144	-2.26853	1.03122	-2.19984	0.027818	0.523417	ENSG00000166819	PLIN1	protein_coding	perilipin 1 [Source:HGNC Symbol;Acc:HGNC:9076]	log2 fold change (MLE): sexf.treatmentcancerous vs sexm.treatmentcancerous
251.76	-1.93977	0.882027	-2.19922	0.0278625	0.523619	ENSG00000213178	RPL22P1	processed_pseudogene	ribosomal protein L22 pseudogene 1 [Source:HGNC Symbol;Acc:HGNC:17998]	log2 fold change (MLE): sexf.treatmentcancerous vs sexm.treatmentcancerous
731.243	1.49687	0.681172	2.19749	0.0279852	0.524675	ENSG00000158125	XDH	protein_coding	xanthine dehydrogenase [Source:HGNC Symbol;Acc:HGNC:12805]	log2 fold change (MLE): sexf.treatmentcancerous vs sexm.treatmentcancerous
85.2574	-8.02009	3.64968	-2.19748	0.0279863	0.524675	ENSG00000250337	PURPL	lincRNA	p53 upregulated regulator of p53 levels [Source:HGNC Symbol;Acc:HGNC:48995]	log2 fold change (MLE): sexf.treatmentcancerous vs sexm.treatmentcancerous
359.601	2.18405	0.994147	2.19691	0.0280271	0.524807	ENSG00000116667	C1orf21	protein_coding	chromosome 1 open reading frame 21 [Source:HGNC Symbol;Acc:HGNC:15494]	log2 fold change (MLE): sexf.treatmentcancerous vs sexm.treatmentcancerous
275.731	-1.64718	0.751542	-2.19173	0.0283989	0.528936	ENSG00000165060	FXN	protein_coding	frataxin [Source:HGNC Symbol;Acc:HGNC:3951]	log2 fold change (MLE): sexf.treatmentcancerous vs sexm.treatmentcancerous
197.669	-1.73834	0.792748	-2.1928	0.0283218	0.528936	ENSG00000011478	QPCTL	protein_coding	glutaminyl-peptide cyclotransferase like [Source:HGNC Symbol;Acc:HGNC:25952]	log2 fold change (MLE): sexf.treatmentcancerous vs sexm.treatmentcancerous
166.403	2.57078	1.17277	2.19205	0.0283757	0.528936	ENSG00000066279	ASPM	protein_coding	abnormal spindle microtubule assembly [Source:HGNC Symbol;Acc:HGNC:19048]	log2 fold change (MLE): sexf.treatmentcancerous vs sexm.treatmentcancerous
58.4073	4.38331	2.00017	2.19147	0.028418	0.528936	ENSG00000104332	SFRP1	protein_coding	secreted frizzled related protein 1 [Source:HGNC Symbol;Acc:HGNC:10776]	log2 fold change (MLE): sexf.treatmentcancerous vs sexm.treatmentcancerous
45.0979	-5.10555	2.32804	-2.19307	0.0283024	0.528936	ENSG00000039139	DNAH5	protein_coding	dynein axonemal heavy chain 5 [Source:HGNC Symbol;Acc:HGNC:2950]	log2 fold change (MLE): sexf.treatmentcancerous vs sexm.treatmentcancerous
744.551	-1.42778	0.652271	-2.18894	0.0286011	0.529365	ENSG00000011451	WIZ	protein_coding	widely interspaced zinc finger motifs [Source:HGNC Symbol;Acc:HGNC:30917]	log2 fold change (MLE): sexf.treatmentcancerous vs sexm.treatmentcancerous
291.277	-1.90437	0.870238	-2.18833	0.0286457	0.529365	ENSG00000104361	NIPAL2	protein_coding	NIPA like domain containing 2 [Source:HGNC Symbol;Acc:HGNC:25854]	log2 fold change (MLE): sexf.treatmentcancerous vs sexm.treatmentcancerous
229.028	-2.13977	0.97704	-2.19006	0.0285202	0.529365	ENSG00000151631	AKR1C6P	unprocessed_pseudogene	aldo-keto reductase family 1 member C6, pseudogene [Source:HGNC Symbol;Acc:HGNC:44680]	log2 fold change (MLE): sexf.treatmentcancerous vs sexm.treatmentcancerous
202.955	2.51876	1.15053	2.18922	0.0285808	0.529365	ENSG00000163069	SGCB	protein_coding	sarcoglycan beta [Source:HGNC Symbol;Acc:HGNC:10806]	log2 fold change (MLE): sexf.treatmentcancerous vs sexm.treatmentcancerous
136.913	-2.26261	1.03289	-2.19055	0.0284841	0.529365	ENSG00000124802	EEF1E1	protein_coding	eukaryotic translation elongation factor 1 epsilon 1 [Source:HGNC Symbol;Acc:HGNC:3212]	log2 fold change (MLE): sexf.treatmentcancerous vs sexm.treatmentcancerous
108.442	-2.92192	1.33509	-2.18855	0.0286297	0.529365	ENSG00000167920	TMEM99	protein_coding	transmembrane protein 99 [Source:HGNC Symbol;Acc:HGNC:28305]	log2 fold change (MLE): sexf.treatmentcancerous vs sexm.treatmentcancerous
129.001	-7.07347	3.23499	-2.18655	0.0287751	0.530494	ENSG00000137673	MMP7	protein_coding	matrix metallopeptidase 7 [Source:HGNC Symbol;Acc:HGNC:7174]	log2 fold change (MLE): sexf.treatmentcancerous vs sexm.treatmentcancerous
40.9798	2.68231	1.22654	2.18689	0.0287509	0.530494	ENSG00000180113	TDRD6	protein_coding	tudor domain containing 6 [Source:HGNC Symbol;Acc:HGNC:21339]	log2 fold change (MLE): sexf.treatmentcancerous vs sexm.treatmentcancerous
2202.32	-1.43814	0.658171	-2.18505	0.0288851	0.53126	ENSG00000104518	GSDMD	protein_coding	gasdermin D [Source:HGNC Symbol;Acc:HGNC:25697]	log2 fold change (MLE): sexf.treatmentcancerous vs sexm.treatmentcancerous
852.063	-1.66941	0.763901	-2.18538	0.0288613	0.53126	ENSG00000178026	LRRC75B	protein_coding	leucine rich repeat containing 75B [Source:HGNC Symbol;Acc:HGNC:33155]	log2 fold change (MLE): sexf.treatmentcancerous vs sexm.treatmentcancerous
162.352	-2.09995	0.961602	-2.1838	0.0289767	0.532052	ENSG00000232472	EEF1B2P3	processed_pseudogene	eukaryotic translation elongation factor 1 beta 2 pseudogene 3 [Source:HGNC Symbol;Acc:HGNC:3210]	log2 fold change (MLE): sexf.treatmentcancerous vs sexm.treatmentcancerous
57.7826	3.38963	1.55236	2.18353	0.0289967	0.532052	ENSG00000114405	C3orf14	protein_coding	chromosome 3 open reading frame 14 [Source:HGNC Symbol;Acc:HGNC:25024]	log2 fold change (MLE): sexf.treatmentcancerous vs sexm.treatmentcancerous
7728.68	-1.4706	0.676114	-2.17508	0.0296241	0.532344	ENSG00000188846	RPL14	protein_coding	ribosomal protein L14 [Source:HGNC Symbol;Acc:HGNC:10305]	log2 fold change (MLE): sexf.treatmentcancerous vs sexm.treatmentcancerous
3790.06	-2.05055	0.942673	-2.17525	0.0296112	0.532344	ENSG00000101194	SLC17A9	protein_coding	solute carrier family 17 member 9 [Source:HGNC Symbol;Acc:HGNC:16192]	log2 fold change (MLE): sexf.treatmentcancerous vs sexm.treatmentcancerous
1954.53	-1.70178	0.782279	-2.17542	0.0295988	0.532344	ENSG00000180900	SCRIB	protein_coding	scribbled planar cell polarity protein [Source:HGNC Symbol;Acc:HGNC:30377]	log2 fold change (MLE): sexf.treatmentcancerous vs sexm.treatmentcancerous
1308.32	-1.46708	0.674699	-2.17442	0.0296734	0.532344	ENSG00000100241	SBF1	protein_coding	SET binding factor 1 [Source:HGNC Symbol;Acc:HGNC:10542]	log2 fold change (MLE): sexf.treatmentcancerous vs sexm.treatmentcancerous
913.159	-1.56594	0.71786	-2.1814	0.0291541	0.532344	ENSG00000055130	CUL1	protein_coding	cullin 1 [Source:HGNC Symbol;Acc:HGNC:2551]	log2 fold change (MLE): sexf.treatmentcancerous vs sexm.treatmentcancerous
669.738	-1.50326	0.690075	-2.1784	0.0293759	0.532344	ENSG00000223705	NSUN5P1	transcribed_unprocessed_pseudogene	NOP2/Sun RNA methyltransferase family member 5 pseudogene 1 [Source:HGNC Symbol;Acc:HGNC:19146]	log2 fold change (MLE): sexf.treatmentcancerous vs sexm.treatmentcancerous
675.891	-1.67443	0.769179	-2.1769	0.0294879	0.532344	ENSG00000100416	TRMU	protein_coding	tRNA 5-methylaminomethyl-2-thiouridylate methyltransferase [Source:HGNC Symbol;Acc:HGNC:25481]	log2 fold change (MLE): sexf.treatmentcancerous vs sexm.treatmentcancerous
619.134	7.02372	3.22437	2.17833	0.0293817	0.532344	ENSG00000150656	CNDP1	protein_coding	carnosine dipeptidase 1 [Source:HGNC Symbol;Acc:HGNC:20675]	log2 fold change (MLE): sexf.treatmentcancerous vs sexm.treatmentcancerous
367.306	-3.36303	1.54635	-2.17481	0.0296442	0.532344	ENSG00000181649	PHLDA2	protein_coding	pleckstrin homology like domain family A member 2 [Source:HGNC Symbol;Acc:HGNC:12385]	log2 fold change (MLE): sexf.treatmentcancerous vs sexm.treatmentcancerous
197.082	2.68106	1.22907	2.18137	0.0291562	0.532344	ENSG00000148357	HMCN2	protein_coding	hemicentin 2 [Source:HGNC Symbol;Acc:HGNC:21293]	log2 fold change (MLE): sexf.treatmentcancerous vs sexm.treatmentcancerous
242.852	-2.22921	1.02427	-2.17639	0.029526	0.532344	ENSG00000125352	RNF113A	protein_coding	ring finger protein 113A [Source:HGNC Symbol;Acc:HGNC:12974]	log2 fold change (MLE): sexf.treatmentcancerous vs sexm.treatmentcancerous
200.087	-1.78625	0.82098	-2.17575	0.0295737	0.532344	ENSG00000056972	TRAF3IP2	protein_coding	TRAF3 interacting protein 2 [Source:HGNC Symbol;Acc:HGNC:1343]	log2 fold change (MLE): sexf.treatmentcancerous vs sexm.treatmentcancerous
150.46	-2.28708	1.04827	-2.18176	0.0291272	0.532344	ENSG00000136098	NEK3	protein_coding	NIMA related kinase 3 [Source:HGNC Symbol;Acc:HGNC:7746]	log2 fold change (MLE): sexf.treatmentcancerous vs sexm.treatmentcancerous
150.64	2.26815	1.04309	2.17446	0.0296706	0.532344	ENSG00000178623	GPR35	protein_coding	G protein-coupled receptor 35 [Source:HGNC Symbol;Acc:HGNC:4492]	log2 fold change (MLE): sexf.treatmentcancerous vs sexm.treatmentcancerous
95.3105	-2.28255	1.04915	-2.1756	0.0295849	0.532344	ENSG00000088876	ZNF343	protein_coding	zinc finger protein 343 [Source:HGNC Symbol;Acc:HGNC:16017]	log2 fold change (MLE): sexf.treatmentcancerous vs sexm.treatmentcancerous
83.856	-2.09085	0.959099	-2.18002	0.0292563	0.532344	ENSG00000269044	AC024075.2	sense_intronic	novel transcript, sense intronic C19orf42	log2 fold change (MLE): sexf.treatmentcancerous vs sexm.treatmentcancerous
63.7415	2.52452	1.1584	2.17932	0.0293078	0.532344	ENSG00000273117	AC144652.1	lincRNA	novel transcript	log2 fold change (MLE): sexf.treatmentcancerous vs sexm.treatmentcancerous
50.1625	-2.47876	1.13802	-2.17813	0.0293963	0.532344	ENSG00000197647	ZNF433	protein_coding	zinc finger protein 433 [Source:HGNC Symbol;Acc:HGNC:20811]	log2 fold change (MLE): sexf.treatmentcancerous vs sexm.treatmentcancerous
37.9973	3.17167	1.45885	2.17409	0.0296985	0.532344	ENSG00000132122	SPATA6	protein_coding	spermatogenesis associated 6 [Source:HGNC Symbol;Acc:HGNC:18309]	log2 fold change (MLE): sexf.treatmentcancerous vs sexm.treatmentcancerous
11.1197	-6.60454	3.0315	-2.17864	0.0293588	0.532344	ENSG00000111834	RSPH4A	protein_coding	radial spoke head component 4A [Source:HGNC Symbol;Acc:HGNC:21558]	log2 fold change (MLE): sexf.treatmentcancerous vs sexm.treatmentcancerous
805.369	-1.48581	0.683721	-2.17312	0.0297712	0.533031	ENSG00000132635	PCED1A	protein_coding	PC-esterase domain containing 1A [Source:HGNC Symbol;Acc:HGNC:16212]	log2 fold change (MLE): sexf.treatmentcancerous vs sexm.treatmentcancerous
673.408	-1.57923	0.727024	-2.17219	0.0298414	0.533159	ENSG00000186654	PRR5	protein_coding	proline rich 5 [Source:HGNC Symbol;Acc:HGNC:31682]	log2 fold change (MLE): sexf.treatmentcancerous vs sexm.treatmentcancerous
41.4207	3.74816	1.72558	2.17211	0.029847	0.533159	ENSG00000150967	ABCB9	protein_coding	ATP binding cassette subfamily B member 9 [Source:HGNC Symbol;Acc:HGNC:50]	log2 fold change (MLE): sexf.treatmentcancerous vs sexm.treatmentcancerous
5237.66	1.9435	0.895407	2.17052	0.0299674	0.533468	ENSG00000124762	CDKN1A	protein_coding	cyclin dependent kinase inhibitor 1A [Source:HGNC Symbol;Acc:HGNC:1784]	log2 fold change (MLE): sexf.treatmentcancerous vs sexm.treatmentcancerous
2033.64	-1.42161	0.654812	-2.17102	0.0299295	0.533468	ENSG00000164880	INTS1	protein_coding	integrator complex subunit 1 [Source:HGNC Symbol;Acc:HGNC:24555]	log2 fold change (MLE): sexf.treatmentcancerous vs sexm.treatmentcancerous
41.7423	2.74957	1.26676	2.17055	0.029965	0.533468	ENSG00000249087	ZNF436-AS1	antisense	ZNF436 antisense RNA 1 [Source:HGNC Symbol;Acc:HGNC:25122]	log2 fold change (MLE): sexf.treatmentcancerous vs sexm.treatmentcancerous
143.623	3.83281	1.76654	2.16967	0.0300322	0.534008	ENSG00000168913	ENHO	protein_coding	energy homeostasis associated [Source:HGNC Symbol;Acc:HGNC:24838]	log2 fold change (MLE): sexf.treatmentcancerous vs sexm.treatmentcancerous
25.9478	3.96704	1.82886	2.16913	0.0300725	0.534113	ENSG00000123243	ITIH5	protein_coding	inter-alpha-trypsin inhibitor heavy chain family member 5 [Source:HGNC Symbol;Acc:HGNC:21449]	log2 fold change (MLE): sexf.treatmentcancerous vs sexm.treatmentcancerous
987.861	-1.52592	0.70364	-2.1686	0.0301129	0.534221	ENSG00000107551	RASSF4	protein_coding	Ras association domain family member 4 [Source:HGNC Symbol;Acc:HGNC:20793]	log2 fold change (MLE): sexf.treatmentcancerous vs sexm.treatmentcancerous
202.022	1.98847	0.917532	2.16719	0.0302204	0.535514	ENSG00000163531	NFASC	protein_coding	neurofascin [Source:HGNC Symbol;Acc:HGNC:29866]	log2 fold change (MLE): sexf.treatmentcancerous vs sexm.treatmentcancerous
570.524	1.64203	0.757847	2.16671	0.0302572	0.535555	ENSG00000140406	TLNRD1	protein_coding	talin rod domain containing 1 [Source:HGNC Symbol;Acc:HGNC:13519]	log2 fold change (MLE): sexf.treatmentcancerous vs sexm.treatmentcancerous
626.172	-1.84023	0.849897	-2.16524	0.0303693	0.536927	ENSG00000140398	NEIL1	protein_coding	nei like DNA glycosylase 1 [Source:HGNC Symbol;Acc:HGNC:18448]	log2 fold change (MLE): sexf.treatmentcancerous vs sexm.treatmentcancerous
7872.65	-1.68816	0.781553	-2.16001	0.0307717	0.539929	ENSG00000125844	RRBP1	protein_coding	ribosome binding protein 1 [Source:HGNC Symbol;Acc:HGNC:10448]	log2 fold change (MLE): sexf.treatmentcancerous vs sexm.treatmentcancerous
2767.66	-1.60257	0.741767	-2.16047	0.030736	0.539929	ENSG00000214456	PLIN5	protein_coding	perilipin 5 [Source:HGNC Symbol;Acc:HGNC:33196]	log2 fold change (MLE): sexf.treatmentcancerous vs sexm.treatmentcancerous
1595.41	-1.65052	0.764175	-2.15987	0.0307825	0.539929	ENSG00000147162	OGT	protein_coding	O-linked N-acetylglucosamine (GlcNAc) transferase [Source:HGNC Symbol;Acc:HGNC:8127]	log2 fold change (MLE): sexf.treatmentcancerous vs sexm.treatmentcancerous
515.587	-1.73963	0.804488	-2.16241	0.0305869	0.539929	ENSG00000070814	TCOF1	protein_coding	treacle ribosome biogenesis factor 1 [Source:HGNC Symbol;Acc:HGNC:11654]	log2 fold change (MLE): sexf.treatmentcancerous vs sexm.treatmentcancerous
101.503	2.31994	1.07348	2.16114	0.0306848	0.539929	ENSG00000158292	GPR153	protein_coding	G protein-coupled receptor 153 [Source:HGNC Symbol;Acc:HGNC:23618]	log2 fold change (MLE): sexf.treatmentcancerous vs sexm.treatmentcancerous
26.2178	2.99476	1.38632	2.16023	0.0307552	0.539929	ENSG00000171843	MLLT3	protein_coding	MLLT3, super elongation complex subunit [Source:HGNC Symbol;Acc:HGNC:7136]	log2 fold change (MLE): sexf.treatmentcancerous vs sexm.treatmentcancerous
23.9826	-5.11788	2.36897	-2.16038	0.0307429	0.539929	ENSG00000279536	AC093458.2	TEC	tec	log2 fold change (MLE): sexf.treatmentcancerous vs sexm.treatmentcancerous
332.3	1.93113	0.894547	2.15877	0.0308676	0.540124	ENSG00000172667	ZMAT3	protein_coding	zinc finger matrin-type 3 [Source:HGNC Symbol;Acc:HGNC:29983]	log2 fold change (MLE): sexf.treatmentcancerous vs sexm.treatmentcancerous
81.6797	3.38204	1.56641	2.1591	0.0308421	0.540124	ENSG00000133246	PRAM1	protein_coding	PML-RARA regulated adaptor molecule 1 [Source:HGNC Symbol;Acc:HGNC:30091]	log2 fold change (MLE): sexf.treatmentcancerous vs sexm.treatmentcancerous
31.1374	-3.85539	1.78624	-2.15838	0.030898	0.540124	ENSG00000214562	NUTM2D	protein_coding	NUT family member 2D [Source:HGNC Symbol;Acc:HGNC:23447]	log2 fold change (MLE): sexf.treatmentcancerous vs sexm.treatmentcancerous
344.907	-1.59477	0.739245	-2.1573	0.0309826	0.540993	ENSG00000104472	CHRAC1	protein_coding	chromatin accessibility complex subunit 1 [Source:HGNC Symbol;Acc:HGNC:13544]	log2 fold change (MLE): sexf.treatmentcancerous vs sexm.treatmentcancerous
1364.06	-1.60515	0.745013	-2.15453	0.0311985	0.541363	ENSG00000175727	MLXIP	protein_coding	MLX interacting protein [Source:HGNC Symbol;Acc:HGNC:17055]	log2 fold change (MLE): sexf.treatmentcancerous vs sexm.treatmentcancerous
405.302	1.89972	0.881682	2.15465	0.0311894	0.541363	ENSG00000140450	ARRDC4	protein_coding	arrestin domain containing 4 [Source:HGNC Symbol;Acc:HGNC:28087]	log2 fold change (MLE): sexf.treatmentcancerous vs sexm.treatmentcancerous
228.229	-1.88182	0.872949	-2.1557	0.0311067	0.541363	ENSG00000066379	ZNRD1	protein_coding	zinc ribbon domain containing 1 [Source:HGNC Symbol;Acc:HGNC:13182]	log2 fold change (MLE): sexf.treatmentcancerous vs sexm.treatmentcancerous
47.2546	-2.94952	1.36939	-2.1539	0.0312479	0.541363	ENSG00000173295	FAM86B3P	transcribed_unprocessed_pseudogene	family with sequence similarity 86 member B3, pseudogene [Source:HGNC Symbol;Acc:HGNC:44371]	log2 fold change (MLE): sexf.treatmentcancerous vs sexm.treatmentcancerous
27.2286	-2.97538	1.38075	-2.15491	0.0311692	0.541363	ENSG00000280614	FP236383.2	lincRNA	novel transcript, similar to YY1 associated myogenesis RNA 1 YAM1	log2 fold change (MLE): sexf.treatmentcancerous vs sexm.treatmentcancerous
15.5705	4.35602	2.0221	2.1542	0.0312244	0.541363	ENSG00000198795	ZNF521	protein_coding	zinc finger protein 521 [Source:HGNC Symbol;Acc:HGNC:24605]	log2 fold change (MLE): sexf.treatmentcancerous vs sexm.treatmentcancerous
16.3665	-5.06427	2.34913	-2.15581	0.0310985	0.541363	ENSG00000233415	AL133419.1	lincRNA	novel transcript	log2 fold change (MLE): sexf.treatmentcancerous vs sexm.treatmentcancerous
1373.53	-1.67821	0.779824	-2.15204	0.0313946	0.542897	ENSG00000187954	CYHR1	protein_coding	cysteine and histidine rich 1 [Source:HGNC Symbol;Acc:HGNC:17806]	log2 fold change (MLE): sexf.treatmentcancerous vs sexm.treatmentcancerous
24.6304	-4.3506	2.02176	-2.15189	0.0314064	0.542897	ENSG00000167723	TRPV3	protein_coding	transient receptor potential cation channel subfamily V member 3 [Source:HGNC Symbol;Acc:HGNC:18084]	log2 fold change (MLE): sexf.treatmentcancerous vs sexm.treatmentcancerous
336.667	-1.66747	0.775185	-2.15106	0.0314713	0.543415	ENSG00000186088	GSAP	protein_coding	gamma-secretase activating protein [Source:HGNC Symbol;Acc:HGNC:28042]	log2 fold change (MLE): sexf.treatmentcancerous vs sexm.treatmentcancerous
1071.53	-1.38195	0.642983	-2.14928	0.0316123	0.543878	ENSG00000076201	PTPN23	protein_coding	protein tyrosine phosphatase, non-receptor type 23 [Source:HGNC Symbol;Acc:HGNC:14406]	log2 fold change (MLE): sexf.treatmentcancerous vs sexm.treatmentcancerous
363.166	-2.30374	1.07174	-2.14953	0.0315922	0.543878	ENSG00000100196	KDELR3	protein_coding	KDEL endoplasmic reticulum protein retention receptor 3 [Source:HGNC Symbol;Acc:HGNC:6306]	log2 fold change (MLE): sexf.treatmentcancerous vs sexm.treatmentcancerous
38.7583	2.52048	1.17218	2.15025	0.0315357	0.543878	ENSG00000126878	AIF1L	protein_coding	allograft inflammatory factor 1 like [Source:HGNC Symbol;Acc:HGNC:28904]	log2 fold change (MLE): sexf.treatmentcancerous vs sexm.treatmentcancerous
47.2366	-3.70654	1.72517	-2.14851	0.0316734	0.543878	ENSG00000279218	AC006037.2	TEC	TEC	log2 fold change (MLE): sexf.treatmentcancerous vs sexm.treatmentcancerous
16.9207	-4.44518	2.06894	-2.14853	0.0316714	0.543878	ENSG00000135951	TSGA10	protein_coding	testis specific 10 [Source:HGNC Symbol;Acc:HGNC:14927]	log2 fold change (MLE): sexf.treatmentcancerous vs sexm.treatmentcancerous
18.0649	-4.83891	2.25327	-2.14751	0.0317528	0.54464	ENSG00000130598	TNNI2	protein_coding	troponin I2, fast skeletal type [Source:HGNC Symbol;Acc:HGNC:11946]	log2 fold change (MLE): sexf.treatmentcancerous vs sexm.treatmentcancerous
122.343	-3.36551	1.56816	-2.14615	0.0318609	0.54589	ENSG00000162755	KLHDC9	protein_coding	kelch domain containing 9 [Source:HGNC Symbol;Acc:HGNC:28489]	log2 fold change (MLE): sexf.treatmentcancerous vs sexm.treatmentcancerous
2670.36	1.43647	0.669939	2.14418	0.0320182	0.547981	ENSG00000138449	SLC40A1	protein_coding	solute carrier family 40 member 1 [Source:HGNC Symbol;Acc:HGNC:10909]	log2 fold change (MLE): sexf.treatmentcancerous vs sexm.treatmentcancerous
177.626	-1.94388	0.906991	-2.14322	0.0320951	0.548291	ENSG00000135272	MDFIC	protein_coding	MyoD family inhibitor domain containing [Source:HGNC Symbol;Acc:HGNC:28870]	log2 fold change (MLE): sexf.treatmentcancerous vs sexm.treatmentcancerous
63.093	2.52519	1.1783	2.14308	0.032107	0.548291	ENSG00000279117	AP001972.5	TEC	TEC	log2 fold change (MLE): sexf.treatmentcancerous vs sexm.treatmentcancerous
261.927	2.02534	0.945504	2.14207	0.0321876	0.549057	ENSG00000169372	CRADD	protein_coding	CASP2 and RIPK1 domain containing adaptor with death domain [Source:HGNC Symbol;Acc:HGNC:2340]	log2 fold change (MLE): sexf.treatmentcancerous vs sexm.treatmentcancerous
49.2777	3.14409	1.46808	2.14164	0.0322225	0.549057	ENSG00000180229	HERC2P3	transcribed_unprocessed_pseudogene	hect domain and RLD 2 pseudogene 3 [Source:HGNC Symbol;Acc:HGNC:4871]	log2 fold change (MLE): sexf.treatmentcancerous vs sexm.treatmentcancerous
581.194	3.36452	1.57246	2.13966	0.0323822	0.549365	ENSG00000167910	CYP7A1	protein_coding	cytochrome P450 family 7 subfamily A member 1 [Source:HGNC Symbol;Acc:HGNC:2651]	log2 fold change (MLE): sexf.treatmentcancerous vs sexm.treatmentcancerous
811.527	-1.38108	0.645078	-2.14094	0.0322785	0.549365	ENSG00000169660	HEXDC	protein_coding	hexosaminidase D [Source:HGNC Symbol;Acc:HGNC:26307]	log2 fold change (MLE): sexf.treatmentcancerous vs sexm.treatmentcancerous
35.4944	3.25556	1.52125	2.14005	0.0323505	0.549365	ENSG00000118946	PCDH17	protein_coding	protocadherin 17 [Source:HGNC Symbol;Acc:HGNC:14267]	log2 fold change (MLE): sexf.treatmentcancerous vs sexm.treatmentcancerous
31.1553	4.9259	2.30205	2.13978	0.0323723	0.549365	ENSG00000164694	FNDC1	protein_coding	fibronectin type III domain containing 1 [Source:HGNC Symbol;Acc:HGNC:21184]	log2 fold change (MLE): sexf.treatmentcancerous vs sexm.treatmentcancerous
528.039	-1.48798	0.696214	-2.13725	0.032578	0.549395	ENSG00000074582	BCS1L	protein_coding	BCS1 homolog, ubiquinol-cytochrome c reductase complex chaperone [Source:HGNC Symbol;Acc:HGNC:1020]	log2 fold change (MLE): sexf.treatmentcancerous vs sexm.treatmentcancerous
86.3753	2.73491	1.27939	2.13767	0.0325434	0.549395	ENSG00000188636	RTL6	protein_coding	retrotransposon Gag like 6 [Source:HGNC Symbol;Acc:HGNC:13343]	log2 fold change (MLE): sexf.treatmentcancerous vs sexm.treatmentcancerous
72.8147	4.07223	1.90629	2.13621	0.0326626	0.549395	ENSG00000183287	CCBE1	protein_coding	collagen and calcium binding EGF domains 1 [Source:HGNC Symbol;Acc:HGNC:29426]	log2 fold change (MLE): sexf.treatmentcancerous vs sexm.treatmentcancerous
26.1892	3.97477	1.85824	2.139	0.0324355	0.549395	ENSG00000261604	AC114947.2	antisense	novel transcript, antisense to HMGCS1	log2 fold change (MLE): sexf.treatmentcancerous vs sexm.treatmentcancerous
35.4958	5.15953	2.41293	2.13828	0.0324937	0.549395	ENSG00000172116	CD8B	protein_coding	CD8b molecule [Source:HGNC Symbol;Acc:HGNC:1707]	log2 fold change (MLE): sexf.treatmentcancerous vs sexm.treatmentcancerous
31.2493	4.14278	1.93878	2.1368	0.0326146	0.549395	ENSG00000183134	PTGDR2	protein_coding	prostaglandin D2 receptor 2 [Source:HGNC Symbol;Acc:HGNC:4502]	log2 fold change (MLE): sexf.treatmentcancerous vs sexm.treatmentcancerous
14.5768	4.95991	2.31962	2.13824	0.0324976	0.549395	ENSG00000196381	ZNF781	protein_coding	zinc finger protein 781 [Source:HGNC Symbol;Acc:HGNC:26745]	log2 fold change (MLE): sexf.treatmentcancerous vs sexm.treatmentcancerous
12.7013	4.45347	2.08481	2.13615	0.0326671	0.549395	ENSG00000188626	GOLGA8M	protein_coding	golgin A8 family member M [Source:HGNC Symbol;Acc:HGNC:44404]	log2 fold change (MLE): sexf.treatmentcancerous vs sexm.treatmentcancerous
2143.63	-1.51948	0.71175	-2.13486	0.0327728	0.549665	ENSG00000129351	ILF3	protein_coding	interleukin enhancer binding factor 3 [Source:HGNC Symbol;Acc:HGNC:6038]	log2 fold change (MLE): sexf.treatmentcancerous vs sexm.treatmentcancerous
2256.58	-2.22788	1.04378	-2.13443	0.0328079	0.549665	ENSG00000136689	IL1RN	protein_coding	interleukin 1 receptor antagonist [Source:HGNC Symbol;Acc:HGNC:6000]	log2 fold change (MLE): sexf.treatmentcancerous vs sexm.treatmentcancerous
900.607	-2.45302	1.14937	-2.13423	0.0328239	0.549665	ENSG00000120054	CPN1	protein_coding	carboxypeptidase N subunit 1 [Source:HGNC Symbol;Acc:HGNC:2312]	log2 fold change (MLE): sexf.treatmentcancerous vs sexm.treatmentcancerous
283.819	-2.10978	0.988549	-2.13422	0.0328248	0.549665	ENSG00000180758	GPR157	protein_coding	G protein-coupled receptor 157 [Source:HGNC Symbol;Acc:HGNC:23687]	log2 fold change (MLE): sexf.treatmentcancerous vs sexm.treatmentcancerous
1637.62	1.57452	0.738417	2.13229	0.0329829	0.549814	ENSG00000204370	SDHD	protein_coding	succinate dehydrogenase complex subunit D [Source:HGNC Symbol;Acc:HGNC:10683]	log2 fold change (MLE): sexf.treatmentcancerous vs sexm.treatmentcancerous
1529.76	-2.37963	1.11654	-2.13125	0.0330687	0.549814	ENSG00000110092	CCND1	protein_coding	cyclin D1 [Source:HGNC Symbol;Acc:HGNC:1582]	log2 fold change (MLE): sexf.treatmentcancerous vs sexm.treatmentcancerous
952.432	-1.55041	0.727663	-2.13068	0.0331159	0.549814	ENSG00000232573	RPL3P4	processed_pseudogene	ribosomal protein L3 pseudogene 4 [Source:HGNC Symbol;Acc:HGNC:19805]	log2 fold change (MLE): sexf.treatmentcancerous vs sexm.treatmentcancerous
484.815	-2.81594	1.32002	-2.13325	0.0329039	0.549814	ENSG00000023445	BIRC3	protein_coding	baculoviral IAP repeat containing 3 [Source:HGNC Symbol;Acc:HGNC:591]	log2 fold change (MLE): sexf.treatmentcancerous vs sexm.treatmentcancerous
430.995	-1.92254	0.902504	-2.13023	0.0331525	0.549814	ENSG00000241058	NSUN6	protein_coding	NOP2/Sun RNA methyltransferase family member 6 [Source:HGNC Symbol;Acc:HGNC:23529]	log2 fold change (MLE): sexf.treatmentcancerous vs sexm.treatmentcancerous
315.523	7.92758	3.72008	2.13102	0.0330872	0.549814	ENSG00000223991	AC104809.1	antisense	novel transcript	log2 fold change (MLE): sexf.treatmentcancerous vs sexm.treatmentcancerous
154.683	-1.86776	0.876783	-2.13024	0.0331517	0.549814	ENSG00000145996	CDKAL1	protein_coding	CDK5 regulatory subunit associated protein 1 like 1 [Source:HGNC Symbol;Acc:HGNC:21050]	log2 fold change (MLE): sexf.treatmentcancerous vs sexm.treatmentcancerous
140.71	3.58178	1.67995	2.13207	0.0330008	0.549814	ENSG00000196569	LAMA2	protein_coding	laminin subunit alpha 2 [Source:HGNC Symbol;Acc:HGNC:6482]	log2 fold change (MLE): sexf.treatmentcancerous vs sexm.treatmentcancerous
57.7091	-2.45194	1.14947	-2.1331	0.0329164	0.549814	ENSG00000155100	OTUD6B	protein_coding	OTU domain containing 6B [Source:HGNC Symbol;Acc:HGNC:24281]	log2 fold change (MLE): sexf.treatmentcancerous vs sexm.treatmentcancerous
3818.78	-1.68869	0.793087	-2.12925	0.0332332	0.550564	ENSG00000185189	NRBP2	protein_coding	nuclear receptor binding protein 2 [Source:HGNC Symbol;Acc:HGNC:19339]	log2 fold change (MLE): sexf.treatmentcancerous vs sexm.treatmentcancerous
22.7885	4.49745	2.11273	2.12873	0.0332762	0.55069	ENSG00000260804	LINC01963	lincRNA	long intergenic non-protein coding RNA 1963 [Source:HGNC Symbol;Acc:HGNC:25283]	log2 fold change (MLE): sexf.treatmentcancerous vs sexm.treatmentcancerous
34.8314	4.37777	2.05742	2.1278	0.0333539	0.551387	ENSG00000188820	CALHM6	protein_coding	calcium homeostasis modulator family member 6 [Source:HGNC Symbol;Acc:HGNC:33391]	log2 fold change (MLE): sexf.treatmentcancerous vs sexm.treatmentcancerous
1171.66	-1.84464	0.867847	-2.12553	0.0335422	0.552734	ENSG00000204356	NELFE	protein_coding	negative elongation factor complex member E [Source:HGNC Symbol;Acc:HGNC:13974]	log2 fold change (MLE): sexf.treatmentcancerous vs sexm.treatmentcancerous
376.459	-1.61745	0.760775	-2.12606	0.033498	0.552734	ENSG00000143224	PPOX	protein_coding	protoporphyrinogen oxidase [Source:HGNC Symbol;Acc:HGNC:9280]	log2 fold change (MLE): sexf.treatmentcancerous vs sexm.treatmentcancerous
53.8562	-3.26814	1.53743	-2.12572	0.0335267	0.552734	ENSG00000186787	SPIN2B	protein_coding	spindlin family member 2B [Source:HGNC Symbol;Acc:HGNC:33147]	log2 fold change (MLE): sexf.treatmentcancerous vs sexm.treatmentcancerous
891.944	-1.61077	0.758215	-2.12442	0.0336347	0.553671	ENSG00000132024	CC2D1A	protein_coding	coiled-coil and C2 domain containing 1A [Source:HGNC Symbol;Acc:HGNC:30237]	log2 fold change (MLE): sexf.treatmentcancerous vs sexm.treatmentcancerous
14.5383	5.2435	2.46982	2.12303	0.0337511	0.554998	ENSG00000184349	EFNA5	protein_coding	ephrin A5 [Source:HGNC Symbol;Acc:HGNC:3225]	log2 fold change (MLE): sexf.treatmentcancerous vs sexm.treatmentcancerous
253.421	-1.76706	0.832814	-2.1218	0.0338548	0.555084	ENSG00000112763	BTN2A1	protein_coding	butyrophilin subfamily 2 member A1 [Source:HGNC Symbol;Acc:HGNC:1136]	log2 fold change (MLE): sexf.treatmentcancerous vs sexm.treatmentcancerous
149.269	-1.74554	0.8226	-2.12198	0.0338398	0.555084	ENSG00000108379	WNT3	protein_coding	Wnt family member 3 [Source:HGNC Symbol;Acc:HGNC:12782]	log2 fold change (MLE): sexf.treatmentcancerous vs sexm.treatmentcancerous
105.368	2.35244	1.10876	2.12169	0.0338636	0.555084	ENSG00000259642	ST20-AS1	antisense	ST20 antisense RNA 1 [Source:HGNC Symbol;Acc:HGNC:27521]	log2 fold change (MLE): sexf.treatmentcancerous vs sexm.treatmentcancerous
525.91	-1.64914	0.777441	-2.12124	0.0339013	0.555116	ENSG00000176476	SGF29	protein_coding	SAGA complex associated factor 29 [Source:HGNC Symbol;Acc:HGNC:25156]	log2 fold change (MLE): sexf.treatmentcancerous vs sexm.treatmentcancerous
7.78209	-5.37653	2.53531	-2.12066	0.0339503	0.555332	ENSG00000258630	LINC02292	lincRNA	long intergenic non-protein coding RNA 2292 [Source:HGNC Symbol;Acc:HGNC:53208]	log2 fold change (MLE): sexf.treatmentcancerous vs sexm.treatmentcancerous
523.321	-1.86438	0.879865	-2.11894	0.0340955	0.557121	ENSG00000138670	RASGEF1B	protein_coding	RasGEF domain family member 1B [Source:HGNC Symbol;Acc:HGNC:24881]	log2 fold change (MLE): sexf.treatmentcancerous vs sexm.treatmentcancerous
87.1799	-1.95105	0.920986	-2.11843	0.0341384	0.557235	ENSG00000150764	DIXDC1	protein_coding	DIX domain containing 1 [Source:HGNC Symbol;Acc:HGNC:23695]	log2 fold change (MLE): sexf.treatmentcancerous vs sexm.treatmentcancerous
357.392	-2.441	1.15272	-2.11761	0.0342085	0.557792	ENSG00000159307	SCUBE1	protein_coding	signal peptide, CUB domain and EGF like domain containing 1 [Source:HGNC Symbol;Acc:HGNC:13441]	log2 fold change (MLE): sexf.treatmentcancerous vs sexm.treatmentcancerous
169.268	-2.1196	1.0014	-2.11663	0.0342912	0.558555	ENSG00000141013	GAS8	protein_coding	growth arrest specific 8 [Source:HGNC Symbol;Acc:HGNC:4166]	log2 fold change (MLE): sexf.treatmentcancerous vs sexm.treatmentcancerous
933.987	2.95434	1.39769	2.11374	0.0345376	0.55865	ENSG00000160339	FCN2	protein_coding	ficolin 2 [Source:HGNC Symbol;Acc:HGNC:3624]	log2 fold change (MLE): sexf.treatmentcancerous vs sexm.treatmentcancerous
617.257	-1.42513	0.673926	-2.11467	0.0344584	0.55865	ENSG00000044090	CUL7	protein_coding	cullin 7 [Source:HGNC Symbol;Acc:HGNC:21024]	log2 fold change (MLE): sexf.treatmentcancerous vs sexm.treatmentcancerous
640.668	-1.53717	0.726846	-2.11485	0.0344424	0.55865	ENSG00000001497	LAS1L	protein_coding	LAS1 like, ribosome biogenesis factor [Source:HGNC Symbol;Acc:HGNC:25726]	log2 fold change (MLE): sexf.treatmentcancerous vs sexm.treatmentcancerous
498.733	-2.76416	1.30689	-2.11507	0.034424	0.55865	ENSG00000188191	PRKAR1B	protein_coding	protein kinase cAMP-dependent type I regulatory subunit beta [Source:HGNC Symbol;Acc:HGNC:9390]	log2 fold change (MLE): sexf.treatmentcancerous vs sexm.treatmentcancerous
158.196	-1.91027	0.903798	-2.11361	0.034549	0.55865	ENSG00000064313	TAF2	protein_coding	TATA-box binding protein associated factor 2 [Source:HGNC Symbol;Acc:HGNC:11536]	log2 fold change (MLE): sexf.treatmentcancerous vs sexm.treatmentcancerous
125.082	-1.79187	0.847501	-2.1143	0.0344895	0.55865	ENSG00000197024	ZNF398	protein_coding	zinc finger protein 398 [Source:HGNC Symbol;Acc:HGNC:18373]	log2 fold change (MLE): sexf.treatmentcancerous vs sexm.treatmentcancerous
31.3677	-3.76271	1.77827	-2.11595	0.0343493	0.55865	ENSG00000279569	AC020763.4	TEC	novel transcript	log2 fold change (MLE): sexf.treatmentcancerous vs sexm.treatmentcancerous
432.209	2.32059	1.09844	2.11263	0.0346323	0.559414	ENSG00000154930	ACSS1	protein_coding	acyl-CoA synthetase short chain family member 1 [Source:HGNC Symbol;Acc:HGNC:16091]	log2 fold change (MLE): sexf.treatmentcancerous vs sexm.treatmentcancerous
223.109	2.61167	1.2366	2.11198	0.0346882	0.559735	ENSG00000092421	SEMA6A	protein_coding	semaphorin 6A [Source:HGNC Symbol;Acc:HGNC:10738]	log2 fold change (MLE): sexf.treatmentcancerous vs sexm.treatmentcancerous
45.5927	-2.24994	1.06579	-2.11106	0.0347669	0.560422	ENSG00000260317	AC009812.4	lincRNA	novel transcript	log2 fold change (MLE): sexf.treatmentcancerous vs sexm.treatmentcancerous
36.9044	-2.47399	1.17227	-2.11042	0.0348221	0.56073	ENSG00000271737	AC008608.2	lincRNA	novel transcript	log2 fold change (MLE): sexf.treatmentcancerous vs sexm.treatmentcancerous
64.6417	4.23381	2.00788	2.1086	0.0349794	0.562679	ENSG00000108823	SGCA	protein_coding	sarcoglycan alpha [Source:HGNC Symbol;Acc:HGNC:10805]	log2 fold change (MLE): sexf.treatmentcancerous vs sexm.treatmentcancerous
121.83	3.67351	1.74378	2.10664	0.035149	0.564237	ENSG00000164107	HAND2	protein_coding	heart and neural crest derivatives expressed 2 [Source:HGNC Symbol;Acc:HGNC:4808]	log2 fold change (MLE): sexf.treatmentcancerous vs sexm.treatmentcancerous
20.3437	4.81517	2.2854	2.10693	0.035124	0.564237	ENSG00000172915	NBEA	protein_coding	neurobeachin [Source:HGNC Symbol;Acc:HGNC:7648]	log2 fold change (MLE): sexf.treatmentcancerous vs sexm.treatmentcancerous
1936.39	-2.02367	0.960932	-2.10595	0.0352087	0.564612	ENSG00000144655	CSRNP1	protein_coding	cysteine and serine rich nuclear protein 1 [Source:HGNC Symbol;Acc:HGNC:14300]	log2 fold change (MLE): sexf.treatmentcancerous vs sexm.treatmentcancerous
135.07	-2.27805	1.08197	-2.10547	0.0352508	0.564703	ENSG00000037757	MRI1	protein_coding	methylthioribose-1-phosphate isomerase 1 [Source:HGNC Symbol;Acc:HGNC:28469]	log2 fold change (MLE): sexf.treatmentcancerous vs sexm.treatmentcancerous
929.587	2.28598	1.08644	2.1041	0.0353698	0.565503	ENSG00000149527	PLCH2	protein_coding	phospholipase C eta 2 [Source:HGNC Symbol;Acc:HGNC:29037]	log2 fold change (MLE): sexf.treatmentcancerous vs sexm.treatmentcancerous
1139.74	-1.36642	0.64942	-2.10406	0.0353735	0.565503	ENSG00000164889	SLC4A2	protein_coding	solute carrier family 4 member 2 [Source:HGNC Symbol;Acc:HGNC:11028]	log2 fold change (MLE): sexf.treatmentcancerous vs sexm.treatmentcancerous
625.149	-1.3761	0.654578	-2.10227	0.0355298	0.567001	ENSG00000160953	MUM1	protein_coding	melanoma associated antigen (mutated) 1 [Source:HGNC Symbol;Acc:HGNC:29641]	log2 fold change (MLE): sexf.treatmentcancerous vs sexm.treatmentcancerous
192.823	2.17628	1.03532	2.10203	0.0355505	0.567001	ENSG00000183779	ZNF703	protein_coding	zinc finger protein 703 [Source:HGNC Symbol;Acc:HGNC:25883]	log2 fold change (MLE): sexf.treatmentcancerous vs sexm.treatmentcancerous
73.5703	2.38654	1.13573	2.10131	0.0356133	0.567001	ENSG00000182310	SPACA6	protein_coding	sperm acrosome associated 6 [Source:HGNC Symbol;Acc:HGNC:27113]	log2 fold change (MLE): sexf.treatmentcancerous vs sexm.treatmentcancerous
56.3072	-2.34168	1.11431	-2.10145	0.0356012	0.567001	ENSG00000275464	FP565260.1	protein_coding	periodic tryptophan protein 2 homolog [Source:NCBI gene;Acc:102724159]	log2 fold change (MLE): sexf.treatmentcancerous vs sexm.treatmentcancerous
10672.5	-1.9953	0.955042	-2.08923	0.0366869	0.567933	ENSG00000197958	RPL12	protein_coding	ribosomal protein L12 [Source:HGNC Symbol;Acc:HGNC:10302]	log2 fold change (MLE): sexf.treatmentcancerous vs sexm.treatmentcancerous
6833.43	-2.13322	1.01749	-2.09656	0.0360327	0.567933	ENSG00000197408	CYP2B6	protein_coding	cytochrome P450 family 2 subfamily B member 6 [Source:HGNC Symbol;Acc:HGNC:2615]	log2 fold change (MLE): sexf.treatmentcancerous vs sexm.treatmentcancerous
3396.77	-1.61506	0.770947	-2.09491	0.0361791	0.567933	ENSG00000204463	BAG6	protein_coding	BCL2 associated athanogene 6 [Source:HGNC Symbol;Acc:HGNC:13919]	log2 fold change (MLE): sexf.treatmentcancerous vs sexm.treatmentcancerous
2167.27	1.84835	0.882209	2.09514	0.0361587	0.567933	ENSG00000011347	SYT7	protein_coding	synaptotagmin 7 [Source:HGNC Symbol;Acc:HGNC:11514]	log2 fold change (MLE): sexf.treatmentcancerous vs sexm.treatmentcancerous
1691.81	-1.68453	0.80455	-2.09375	0.0362821	0.567933	ENSG00000096696	DSP	protein_coding	desmoplakin [Source:HGNC Symbol;Acc:HGNC:3052]	log2 fold change (MLE): sexf.treatmentcancerous vs sexm.treatmentcancerous
1581.68	-1.79236	0.85458	-2.09735	0.0359623	0.567933	ENSG00000187244	BCAM	protein_coding	basal cell adhesion molecule (Lutheran blood group) [Source:HGNC Symbol;Acc:HGNC:6722]	log2 fold change (MLE): sexf.treatmentcancerous vs sexm.treatmentcancerous
1309.01	-1.54758	0.737711	-2.09781	0.035922	0.567933	ENSG00000204713	TRIM27	protein_coding	tripartite motif containing 27 [Source:HGNC Symbol;Acc:HGNC:9975]	log2 fold change (MLE): sexf.treatmentcancerous vs sexm.treatmentcancerous
1226.39	-1.84999	0.886181	-2.0876	0.0368341	0.567933	ENSG00000067829	IDH3G	protein_coding	isocitrate dehydrogenase 3 (NAD(+)) gamma [Source:HGNC Symbol;Acc:HGNC:5386]	log2 fold change (MLE): sexf.treatmentcancerous vs sexm.treatmentcancerous
1071.45	-2.76287	1.31997	-2.09314	0.0363368	0.567933	ENSG00000136997	MYC	protein_coding	MYC proto-oncogene, bHLH transcription factor [Source:HGNC Symbol;Acc:HGNC:7553]	log2 fold change (MLE): sexf.treatmentcancerous vs sexm.treatmentcancerous
936.258	-1.72169	0.824766	-2.08749	0.0368438	0.567933	ENSG00000054654	SYNE2	protein_coding	spectrin repeat containing nuclear envelope protein 2 [Source:HGNC Symbol;Acc:HGNC:17084]	log2 fold change (MLE): sexf.treatmentcancerous vs sexm.treatmentcancerous
845.078	-1.57355	0.752245	-2.09181	0.0364559	0.567933	ENSG00000103168	TAF1C	protein_coding	TATA-box binding protein associated factor, RNA polymerase I subunit C [Source:HGNC Symbol;Acc:HGNC:11534]	log2 fold change (MLE): sexf.treatmentcancerous vs sexm.treatmentcancerous
825.757	-1.5715	0.75204	-2.08965	0.0366491	0.567933	ENSG00000102030	NAA10	protein_coding	N(alpha)-acetyltransferase 10, NatA catalytic subunit [Source:HGNC Symbol;Acc:HGNC:18704]	log2 fold change (MLE): sexf.treatmentcancerous vs sexm.treatmentcancerous
694.203	1.99376	0.952532	2.09312	0.0363388	0.567933	ENSG00000129538	RNASE1	protein_coding	ribonuclease A family member 1, pancreatic [Source:HGNC Symbol;Acc:HGNC:10044]	log2 fold change (MLE): sexf.treatmentcancerous vs sexm.treatmentcancerous
577.403	1.885	0.899702	2.09514	0.0361586	0.567933	ENSG00000184489	PTP4A3	protein_coding	protein tyrosine phosphatase type IVA, member 3 [Source:HGNC Symbol;Acc:HGNC:9636]	log2 fold change (MLE): sexf.treatmentcancerous vs sexm.treatmentcancerous
405.295	-1.63381	0.782814	-2.0871	0.0368792	0.567933	ENSG00000204392	LSM2	protein_coding	LSM2 homolog, U6 small nuclear RNA and mRNA degradation associated [Source:HGNC Symbol;Acc:HGNC:13940]	log2 fold change (MLE): sexf.treatmentcancerous vs sexm.treatmentcancerous
410.882	-1.40396	0.670701	-2.09327	0.0363252	0.567933	ENSG00000178764	ZHX2	protein_coding	zinc fingers and homeoboxes 2 [Source:HGNC Symbol;Acc:HGNC:18513]	log2 fold change (MLE): sexf.treatmentcancerous vs sexm.treatmentcancerous
185.662	-1.92701	0.921755	-2.09058	0.0365654	0.567933	ENSG00000010704	HFE	protein_coding	homeostatic iron regulator [Source:HGNC Symbol;Acc:HGNC:4886]	log2 fold change (MLE): sexf.treatmentcancerous vs sexm.treatmentcancerous
158.791	2.31055	1.10247	2.09578	0.0361014	0.567933	ENSG00000163823	CCR1	protein_coding	C-C motif chemokine receptor 1 [Source:HGNC Symbol;Acc:HGNC:1602]	log2 fold change (MLE): sexf.treatmentcancerous vs sexm.treatmentcancerous
109.255	2.47403	1.18537	2.08714	0.0368758	0.567933	ENSG00000275718	CCL15	protein_coding	C-C motif chemokine ligand 15 [Source:HGNC Symbol;Acc:HGNC:10613]	log2 fold change (MLE): sexf.treatmentcancerous vs sexm.treatmentcancerous
85.6256	-2.38236	1.13814	-2.09319	0.036332	0.567933	ENSG00000243302	AC018638.4	processed_pseudogene	novel pseudogene	log2 fold change (MLE): sexf.treatmentcancerous vs sexm.treatmentcancerous
79.6533	-3.42235	1.63704	-2.09057	0.0365668	0.567933	ENSG00000203760	CENPW	protein_coding	centromere protein W [Source:HGNC Symbol;Acc:HGNC:21488]	log2 fold change (MLE): sexf.treatmentcancerous vs sexm.treatmentcancerous
63.1886	-2.2094	1.05355	-2.0971	0.035985	0.567933	ENSG00000236801	RPL24P8	processed_pseudogene	ribosomal protein L24 pseudogene 8 [Source:HGNC Symbol;Acc:HGNC:36409]	log2 fold change (MLE): sexf.treatmentcancerous vs sexm.treatmentcancerous
60.379	3.29917	1.57593	2.09348	0.0363061	0.567933	ENSG00000144645	OSBPL10	protein_coding	oxysterol binding protein like 10 [Source:HGNC Symbol;Acc:HGNC:16395]	log2 fold change (MLE): sexf.treatmentcancerous vs sexm.treatmentcancerous
56.0352	3.11047	1.48962	2.0881	0.036789	0.567933	ENSG00000121898	CPXM2	protein_coding	carboxypeptidase X, M14 family member 2 [Source:HGNC Symbol;Acc:HGNC:26977]	log2 fold change (MLE): sexf.treatmentcancerous vs sexm.treatmentcancerous
34.3406	4.10944	1.96879	2.08729	0.0368617	0.567933	ENSG00000146166	LGSN	protein_coding	lengsin, lens protein with glutamine synthetase domain [Source:HGNC Symbol;Acc:HGNC:21016]	log2 fold change (MLE): sexf.treatmentcancerous vs sexm.treatmentcancerous
29.268	-2.60357	1.24587	-2.08976	0.0366391	0.567933	ENSG00000271420	AL109936.2	lincRNA	novel transcript	log2 fold change (MLE): sexf.treatmentcancerous vs sexm.treatmentcancerous
28.7076	3.57343	1.70794	2.09225	0.0364166	0.567933	ENSG00000153246	PLA2R1	protein_coding	phospholipase A2 receptor 1 [Source:HGNC Symbol;Acc:HGNC:9042]	log2 fold change (MLE): sexf.treatmentcancerous vs sexm.treatmentcancerous
26.754	-4.729	2.26052	-2.09199	0.0364391	0.567933	ENSG00000091622	PITPNM3	protein_coding	PITPNM family member 3 [Source:HGNC Symbol;Acc:HGNC:21043]	log2 fold change (MLE): sexf.treatmentcancerous vs sexm.treatmentcancerous
22.8514	4.6102	2.19558	2.09976	0.0357498	0.567933	ENSG00000069188	SDK2	protein_coding	sidekick cell adhesion molecule 2 [Source:HGNC Symbol;Acc:HGNC:19308]	log2 fold change (MLE): sexf.treatmentcancerous vs sexm.treatmentcancerous
20.0595	-3.65859	1.7438	-2.09805	0.0359007	0.567933	ENSG00000175536	LIPT2	protein_coding	lipoyl(octanoyl) transferase 2 [Source:HGNC Symbol;Acc:HGNC:37216]	log2 fold change (MLE): sexf.treatmentcancerous vs sexm.treatmentcancerous
14.7496	-4.863	2.3295	-2.08757	0.0368367	0.567933	ENSG00000237076	AL035706.1	lincRNA	novel transcript	log2 fold change (MLE): sexf.treatmentcancerous vs sexm.treatmentcancerous
14.941	-3.92898	1.87496	-2.0955	0.0361262	0.567933	ENSG00000270964	AC016355.1	lincRNA	novel transcript	log2 fold change (MLE): sexf.treatmentcancerous vs sexm.treatmentcancerous
10.2893	-4.90143	2.34625	-2.08904	0.0367038	0.567933	ENSG00000280399	AC022497.1	TEC	TEC	log2 fold change (MLE): sexf.treatmentcancerous vs sexm.treatmentcancerous
37.3412	-4.72266	2.26335	-2.08659	0.0369256	0.568083	ENSG00000142449	FBN3	protein_coding	fibrillin 3 [Source:HGNC Symbol;Acc:HGNC:18794]	log2 fold change (MLE): sexf.treatmentcancerous vs sexm.treatmentcancerous
83.8146	-2.14952	1.03124	-2.08441	0.0371231	0.570556	ENSG00000267523	AC008735.2	antisense	novel transcript, antisense to U2AF2A	log2 fold change (MLE): sexf.treatmentcancerous vs sexm.treatmentcancerous
182.281	-1.65086	0.792584	-2.08289	0.0372615	0.571552	ENSG00000176731	C8orf59	protein_coding	chromosome 8 open reading frame 59 [Source:HGNC Symbol;Acc:HGNC:32235]	log2 fold change (MLE): sexf.treatmentcancerous vs sexm.treatmentcancerous
86.1356	-1.95497	0.938518	-2.08304	0.037248	0.571552	ENSG00000161912	ADCY10P1	transcribed_unprocessed_pseudogene	adenylate cyclase 10, soluble pseudogene 1 [Source:HGNC Symbol;Acc:HGNC:44143]	log2 fold change (MLE): sexf.treatmentcancerous vs sexm.treatmentcancerous
321.644	-1.76993	0.850734	-2.08047	0.0374825	0.574374	ENSG00000178971	CTC1	protein_coding	CST telomere replication complex component 1 [Source:HGNC Symbol;Acc:HGNC:26169]	log2 fold change (MLE): sexf.treatmentcancerous vs sexm.treatmentcancerous
532.899	1.49282	0.717972	2.07922	0.037597	0.575381	ENSG00000149177	PTPRJ	protein_coding	protein tyrosine phosphatase, receptor type J [Source:HGNC Symbol;Acc:HGNC:9673]	log2 fold change (MLE): sexf.treatmentcancerous vs sexm.treatmentcancerous
59.5695	-2.08312	1.00201	-2.07895	0.0376223	0.575381	ENSG00000279088	AC022400.7	TEC	TEC	log2 fold change (MLE): sexf.treatmentcancerous vs sexm.treatmentcancerous
498.017	-1.52902	0.735645	-2.07847	0.0376662	0.575485	ENSG00000106077	ABHD11	protein_coding	abhydrolase domain containing 11 [Source:HGNC Symbol;Acc:HGNC:16407]	log2 fold change (MLE): sexf.treatmentcancerous vs sexm.treatmentcancerous
1570.85	1.81538	0.874696	2.07544	0.037946	0.576593	ENSG00000078804	TP53INP2	protein_coding	tumor protein p53 inducible nuclear protein 2 [Source:HGNC Symbol;Acc:HGNC:16104]	log2 fold change (MLE): sexf.treatmentcancerous vs sexm.treatmentcancerous
1034.57	-1.85942	0.896701	-2.07363	0.038114	0.576593	ENSG00000204220	PFDN6	protein_coding	prefoldin subunit 6 [Source:HGNC Symbol;Acc:HGNC:4926]	log2 fold change (MLE): sexf.treatmentcancerous vs sexm.treatmentcancerous
527.281	-2.52741	1.21856	-2.07409	0.0380707	0.576593	ENSG00000204610	TRIM15	protein_coding	tripartite motif containing 15 [Source:HGNC Symbol;Acc:HGNC:16284]	log2 fold change (MLE): sexf.treatmentcancerous vs sexm.treatmentcancerous
334.502	2.55745	1.23285	2.07443	0.0380397	0.576593	ENSG00000006042	TMEM98	protein_coding	transmembrane protein 98 [Source:HGNC Symbol;Acc:HGNC:24529]	log2 fold change (MLE): sexf.treatmentcancerous vs sexm.treatmentcancerous
160.053	-1.76149	0.848125	-2.07692	0.0378087	0.576593	ENSG00000127995	CASD1	protein_coding	CAS1 domain containing 1 [Source:HGNC Symbol;Acc:HGNC:16014]	log2 fold change (MLE): sexf.treatmentcancerous vs sexm.treatmentcancerous
113.22	-1.97588	0.95222	-2.07502	0.0379843	0.576593	ENSG00000243970	PPIEL	transcribed_unprocessed_pseudogene	peptidylprolyl isomerase E like pseudogene [Source:HGNC Symbol;Acc:HGNC:33195]	log2 fold change (MLE): sexf.treatmentcancerous vs sexm.treatmentcancerous
91.2553	-1.81049	0.872506	-2.07505	0.0379818	0.576593	ENSG00000183665	TRMT12	protein_coding	tRNA methyltransferase 12 homolog [Source:HGNC Symbol;Acc:HGNC:26091]	log2 fold change (MLE): sexf.treatmentcancerous vs sexm.treatmentcancerous
81.3335	-2.25109	1.08471	-2.0753	0.037959	0.576593	ENSG00000198920	KIAA0753	protein_coding	KIAA0753 [Source:HGNC Symbol;Acc:HGNC:29110]	log2 fold change (MLE): sexf.treatmentcancerous vs sexm.treatmentcancerous
20.8731	5.2559	2.53299	2.07497	0.0379889	0.576593	ENSG00000132938	MTUS2	protein_coding	microtubule associated scaffold protein 2 [Source:HGNC Symbol;Acc:HGNC:20595]	log2 fold change (MLE): sexf.treatmentcancerous vs sexm.treatmentcancerous
19.4374	4.0674	1.96135	2.07377	0.0381003	0.576593	ENSG00000172803	SNX32	protein_coding	sorting nexin 32 [Source:HGNC Symbol;Acc:HGNC:26423]	log2 fold change (MLE): sexf.treatmentcancerous vs sexm.treatmentcancerous
11.4563	-4.88298	2.35521	-2.07327	0.0381473	0.576593	ENSG00000272666	U62317.1	lincRNA	novel transcript	log2 fold change (MLE): sexf.treatmentcancerous vs sexm.treatmentcancerous
22.2119	3.98159	1.92159	2.07203	0.0382629	0.577777	ENSG00000143185	XCL2	protein_coding	X-C motif chemokine ligand 2 [Source:HGNC Symbol;Acc:HGNC:10646]	log2 fold change (MLE): sexf.treatmentcancerous vs sexm.treatmentcancerous
1942.95	-1.46509	0.707236	-2.07157	0.0383059	0.577864	ENSG00000185122	HSF1	protein_coding	heat shock transcription factor 1 [Source:HGNC Symbol;Acc:HGNC:5224]	log2 fold change (MLE): sexf.treatmentcancerous vs sexm.treatmentcancerous
13049.5	-1.88491	0.910201	-2.07088	0.0383702	0.577999	ENSG00000198034	RPS4X	protein_coding	ribosomal protein S4 X-linked [Source:HGNC Symbol;Acc:HGNC:10424]	log2 fold change (MLE): sexf.treatmentcancerous vs sexm.treatmentcancerous
371.715	1.54529	0.746276	2.07067	0.0383893	0.577999	ENSG00000008283	CYB561	protein_coding	cytochrome b561 [Source:HGNC Symbol;Acc:HGNC:2571]	log2 fold change (MLE): sexf.treatmentcancerous vs sexm.treatmentcancerous
226.755	-3.42369	1.6541	-2.06983	0.0384687	0.578633	ENSG00000148468	FAM171A1	protein_coding	family with sequence similarity 171 member A1 [Source:HGNC Symbol;Acc:HGNC:23522]	log2 fold change (MLE): sexf.treatmentcancerous vs sexm.treatmentcancerous
9.4579	-5.57377	2.69339	-2.06942	0.0385065	0.578642	ENSG00000265055	AC145343.1	lincRNA	novel transcript	log2 fold change (MLE): sexf.treatmentcancerous vs sexm.treatmentcancerous
48.8823	2.42642	1.17291	2.06872	0.0385724	0.579071	ENSG00000188985	DHFRP1	processed_pseudogene	dihydrofolate reductase pseudogene 1 [Source:HGNC Symbol;Acc:HGNC:2862]	log2 fold change (MLE): sexf.treatmentcancerous vs sexm.treatmentcancerous
36.5579	5.02152	2.42794	2.06822	0.0386196	0.579219	ENSG00000130294	KIF1A	protein_coding	kinesin family member 1A [Source:HGNC Symbol;Acc:HGNC:888]	log2 fold change (MLE): sexf.treatmentcancerous vs sexm.treatmentcancerous
89.1253	2.51189	1.21532	2.06686	0.0387476	0.580579	ENSG00000126460	PRRG2	protein_coding	proline rich and Gla domain 2 [Source:HGNC Symbol;Acc:HGNC:9470]	log2 fold change (MLE): sexf.treatmentcancerous vs sexm.treatmentcancerous
250.094	3.10931	1.50551	2.06529	0.0388959	0.582238	ENSG00000180745	CLRN3	protein_coding	clarin 3 [Source:HGNC Symbol;Acc:HGNC:20795]	log2 fold change (MLE): sexf.treatmentcancerous vs sexm.treatmentcancerous
1523.69	-1.75907	0.853762	-2.06038	0.0393623	0.582793	ENSG00000102317	RBM3	protein_coding	RNA binding motif protein 3 [Source:HGNC Symbol;Acc:HGNC:9900]	log2 fold change (MLE): sexf.treatmentcancerous vs sexm.treatmentcancerous
1574.67	-1.72464	0.83751	-2.05925	0.0394703	0.582793	ENSG00000185507	IRF7	protein_coding	interferon regulatory factor 7 [Source:HGNC Symbol;Acc:HGNC:6122]	log2 fold change (MLE): sexf.treatmentcancerous vs sexm.treatmentcancerous
1479.14	-1.56184	0.758397	-2.0594	0.039456	0.582793	ENSG00000184470	TXNRD2	protein_coding	thioredoxin reductase 2 [Source:HGNC Symbol;Acc:HGNC:18155]	log2 fold change (MLE): sexf.treatmentcancerous vs sexm.treatmentcancerous
1215.81	-2.12348	1.03036	-2.06091	0.0393116	0.582793	ENSG00000137193	PIM1	protein_coding	Pim-1 proto-oncogene, serine/threonine kinase [Source:HGNC Symbol;Acc:HGNC:8986]	log2 fold change (MLE): sexf.treatmentcancerous vs sexm.treatmentcancerous
870.075	-1.93415	0.939169	-2.05943	0.0394534	0.582793	ENSG00000127824	TUBA4A	protein_coding	tubulin alpha 4a [Source:HGNC Symbol;Acc:HGNC:12407]	log2 fold change (MLE): sexf.treatmentcancerous vs sexm.treatmentcancerous
757.911	-1.48376	0.720618	-2.05902	0.0394927	0.582793	ENSG00000167967	E4F1	protein_coding	E4F transcription factor 1 [Source:HGNC Symbol;Acc:HGNC:3121]	log2 fold change (MLE): sexf.treatmentcancerous vs sexm.treatmentcancerous
607.97	1.56145	0.756465	2.06414	0.0390044	0.582793	ENSG00000117643	MAN1C1	protein_coding	mannosidase alpha class 1C member 1 [Source:HGNC Symbol;Acc:HGNC:19080]	log2 fold change (MLE): sexf.treatmentcancerous vs sexm.treatmentcancerous
368.838	-1.41196	0.684776	-2.06194	0.0392138	0.582793	ENSG00000257093	KIAA1147	protein_coding	KIAA1147 [Source:HGNC Symbol;Acc:HGNC:29472]	log2 fold change (MLE): sexf.treatmentcancerous vs sexm.treatmentcancerous
346.923	2.27659	1.10486	2.06052	0.0393491	0.582793	ENSG00000141526	SLC16A3	protein_coding	solute carrier family 16 member 3 [Source:HGNC Symbol;Acc:HGNC:10924]	log2 fold change (MLE): sexf.treatmentcancerous vs sexm.treatmentcancerous
116.133	2.49801	1.21323	2.05898	0.0394961	0.582793	ENSG00000177614	PGBD5	protein_coding	piggyBac transposable element derived 5 [Source:HGNC Symbol;Acc:HGNC:19405]	log2 fold change (MLE): sexf.treatmentcancerous vs sexm.treatmentcancerous
96.0971	2.06284	1.00184	2.05905	0.0394893	0.582793	ENSG00000128791	TWSG1	protein_coding	twisted gastrulation BMP signaling modulator 1 [Source:HGNC Symbol;Acc:HGNC:12429]	log2 fold change (MLE): sexf.treatmentcancerous vs sexm.treatmentcancerous
67.1138	2.94741	1.42999	2.06114	0.0392894	0.582793	ENSG00000184347	SLIT3	protein_coding	slit guidance ligand 3 [Source:HGNC Symbol;Acc:HGNC:11087]	log2 fold change (MLE): sexf.treatmentcancerous vs sexm.treatmentcancerous
46.6882	4.10613	1.99037	2.063	0.0391128	0.582793	ENSG00000242600	MBL1P	transcribed_unitary_pseudogene	mannose binding lectin 1, pseudogene [Source:HGNC Symbol;Acc:HGNC:6921]	log2 fold change (MLE): sexf.treatmentcancerous vs sexm.treatmentcancerous
26.6582	4.84005	2.34601	2.0631	0.0391036	0.582793	ENSG00000165449	SLC16A9	protein_coding	solute carrier family 16 member 9 [Source:HGNC Symbol;Acc:HGNC:23520]	log2 fold change (MLE): sexf.treatmentcancerous vs sexm.treatmentcancerous
15.6982	4.81901	2.33846	2.06077	0.0393254	0.582793	ENSG00000100036	SLC35E4	protein_coding	solute carrier family 35 member E4 [Source:HGNC Symbol;Acc:HGNC:17058]	log2 fold change (MLE): sexf.treatmentcancerous vs sexm.treatmentcancerous
16469.9	-1.59921	0.778016	-2.0555	0.0398308	0.585765	ENSG00000141505	ASGR1	protein_coding	asialoglycoprotein receptor 1 [Source:HGNC Symbol;Acc:HGNC:742]	log2 fold change (MLE): sexf.treatmentcancerous vs sexm.treatmentcancerous
202.335	-1.71832	0.835934	-2.05557	0.0398241	0.585765	ENSG00000162650	ATXN7L2	protein_coding	ataxin 7 like 2 [Source:HGNC Symbol;Acc:HGNC:28713]	log2 fold change (MLE): sexf.treatmentcancerous vs sexm.treatmentcancerous
70.7302	-2.69953	1.31344	-2.05532	0.0398485	0.585765	ENSG00000100399	CHADL	protein_coding	chondroadherin like [Source:HGNC Symbol;Acc:HGNC:25165]	log2 fold change (MLE): sexf.treatmentcancerous vs sexm.treatmentcancerous
27.8604	2.72037	1.32355	2.05536	0.0398447	0.585765	ENSG00000247121	AC009126.1	antisense	novel transcript, antisense to LNPEP and ERAP2	log2 fold change (MLE): sexf.treatmentcancerous vs sexm.treatmentcancerous
534.891	-2.00781	0.977444	-2.05415	0.0399616	0.586155	ENSG00000111859	NEDD9	protein_coding	neural precursor cell expressed, developmentally down-regulated 9 [Source:HGNC Symbol;Acc:HGNC:7733]	log2 fold change (MLE): sexf.treatmentcancerous vs sexm.treatmentcancerous
76.8286	-2.15019	1.04677	-2.05412	0.0399641	0.586155	ENSG00000147118	ZNF182	protein_coding	zinc finger protein 182 [Source:HGNC Symbol;Acc:HGNC:13001]	log2 fold change (MLE): sexf.treatmentcancerous vs sexm.treatmentcancerous
40.3993	4.71335	2.29486	2.05387	0.0399883	0.586155	ENSG00000006611	USH1C	protein_coding	USH1 protein network component harmonin [Source:HGNC Symbol;Acc:HGNC:12597]	log2 fold change (MLE): sexf.treatmentcancerous vs sexm.treatmentcancerous
6031.87	-2.31226	1.12765	-2.05051	0.0403143	0.588511	ENSG00000171223	JUNB	protein_coding	JunB proto-oncogene, AP-1 transcription factor subunit [Source:HGNC Symbol;Acc:HGNC:6205]	log2 fold change (MLE): sexf.treatmentcancerous vs sexm.treatmentcancerous
375.554	-1.70995	0.833462	-2.05163	0.040206	0.588511	ENSG00000183655	KLHL25	protein_coding	kelch like family member 25 [Source:HGNC Symbol;Acc:HGNC:25732]	log2 fold change (MLE): sexf.treatmentcancerous vs sexm.treatmentcancerous
107.707	2.25921	1.10165	2.05076	0.0402906	0.588511	ENSG00000167191	GPRC5B	protein_coding	G protein-coupled receptor class C group 5 member B [Source:HGNC Symbol;Acc:HGNC:13308]	log2 fold change (MLE): sexf.treatmentcancerous vs sexm.treatmentcancerous
43.6998	3.26019	1.58927	2.05138	0.0402304	0.588511	ENSG00000230630	DNM3OS	antisense	DNM3 opposite strand/antisense RNA [Source:HGNC Symbol;Acc:HGNC:41228]	log2 fold change (MLE): sexf.treatmentcancerous vs sexm.treatmentcancerous
15.3104	-4.7073	2.29595	-2.05027	0.0403386	0.588511	ENSG00000263235	AC006111.2	sense_overlapping	novel transcript, sense overlapping TRAP1	log2 fold change (MLE): sexf.treatmentcancerous vs sexm.treatmentcancerous
727.421	-1.95418	0.953617	-2.04923	0.0404398	0.588881	ENSG00000174032	SLC25A30	protein_coding	solute carrier family 25 member 30 [Source:HGNC Symbol;Acc:HGNC:27371]	log2 fold change (MLE): sexf.treatmentcancerous vs sexm.treatmentcancerous
14.5484	-5.16596	2.52054	-2.04955	0.0404088	0.588881	ENSG00000161664	ASB16	protein_coding	ankyrin repeat and SOCS box containing 16 [Source:HGNC Symbol;Acc:HGNC:19768]	log2 fold change (MLE): sexf.treatmentcancerous vs sexm.treatmentcancerous
2144.85	-1.34416	0.656341	-2.04795	0.0405645	0.590143	ENSG00000164896	FASTK	protein_coding	Fas activated serine/threonine kinase [Source:HGNC Symbol;Acc:HGNC:24676]	log2 fold change (MLE): sexf.treatmentcancerous vs sexm.treatmentcancerous
371.221	-1.98431	0.969378	-2.04699	0.0406592	0.590508	ENSG00000149418	ST14	protein_coding	suppression of tumorigenicity 14 [Source:HGNC Symbol;Acc:HGNC:11344]	log2 fold change (MLE): sexf.treatmentcancerous vs sexm.treatmentcancerous
43.8348	-3.29691	1.61097	-2.04654	0.0407037	0.590508	ENSG00000003096	KLHL13	protein_coding	kelch like family member 13 [Source:HGNC Symbol;Acc:HGNC:22931]	log2 fold change (MLE): sexf.treatmentcancerous vs sexm.treatmentcancerous
20.6616	4.68035	2.28684	2.04665	0.0406929	0.590508	ENSG00000058085	LAMC2	protein_coding	laminin subunit gamma 2 [Source:HGNC Symbol;Acc:HGNC:6493]	log2 fold change (MLE): sexf.treatmentcancerous vs sexm.treatmentcancerous
402.441	-2.3932	1.17019	-2.04514	0.0408409	0.591945	ENSG00000116991	SIPA1L2	protein_coding	signal induced proliferation associated 1 like 2 [Source:HGNC Symbol;Acc:HGNC:23800]	log2 fold change (MLE): sexf.treatmentcancerous vs sexm.treatmentcancerous
9382.63	-2.06668	1.01133	-2.04352	0.0410006	0.592759	ENSG00000156096	UGT2B4	protein_coding	UDP glucuronosyltransferase family 2 member B4 [Source:HGNC Symbol;Acc:HGNC:12553]	log2 fold change (MLE): sexf.treatmentcancerous vs sexm.treatmentcancerous
638.461	-2.94436	1.44091	-2.0434	0.0410124	0.592759	ENSG00000174990	CA5A	protein_coding	carbonic anhydrase 5A [Source:HGNC Symbol;Acc:HGNC:1377]	log2 fold change (MLE): sexf.treatmentcancerous vs sexm.treatmentcancerous
72.2872	3.57815	1.75082	2.0437	0.0409828	0.592759	ENSG00000163739	CXCL1	protein_coding	C-X-C motif chemokine ligand 1 [Source:HGNC Symbol;Acc:HGNC:4602]	log2 fold change (MLE): sexf.treatmentcancerous vs sexm.treatmentcancerous
73.1114	3.91974	1.9186	2.04303	0.0410498	0.592759	ENSG00000164619	BMPER	protein_coding	BMP binding endothelial regulator [Source:HGNC Symbol;Acc:HGNC:24154]	log2 fold change (MLE): sexf.treatmentcancerous vs sexm.treatmentcancerous
496.591	5.97223	2.92862	2.03926	0.0414239	0.595943	ENSG00000166482	MFAP4	protein_coding	microfibril associated protein 4 [Source:HGNC Symbol;Acc:HGNC:7035]	log2 fold change (MLE): sexf.treatmentcancerous vs sexm.treatmentcancerous
18.9668	3.41444	1.6737	2.04006	0.0413445	0.595943	ENSG00000254469	AP002495.1	protein_coding	Putative short transient receptor potential channel 2-like protein [Source:UniProtKB/Swiss-Prot;Acc:Q6ZNB5]	log2 fold change (MLE): sexf.treatmentcancerous vs sexm.treatmentcancerous
19.1268	4.96555	2.43449	2.03967	0.0413832	0.595943	ENSG00000265190	ANXA8	protein_coding	annexin A8 [Source:HGNC Symbol;Acc:HGNC:546]	log2 fold change (MLE): sexf.treatmentcancerous vs sexm.treatmentcancerous
9.98785	5.34863	2.62243	2.03957	0.0413933	0.595943	ENSG00000227959	AL451042.2	antisense	novel transcript	log2 fold change (MLE): sexf.treatmentcancerous vs sexm.treatmentcancerous
1217.86	1.58531	0.777667	2.03855	0.0414954	0.596297	ENSG00000115944	COX7A2L	protein_coding	cytochrome c oxidase subunit 7A2 like [Source:HGNC Symbol;Acc:HGNC:2289]	log2 fold change (MLE): sexf.treatmentcancerous vs sexm.treatmentcancerous
55.7879	2.24174	1.09984	2.03825	0.0415253	0.596297	ENSG00000196526	AFAP1	protein_coding	actin filament associated protein 1 [Source:HGNC Symbol;Acc:HGNC:24017]	log2 fold change (MLE): sexf.treatmentcancerous vs sexm.treatmentcancerous
426.823	-1.65304	0.811232	-2.0377	0.0415802	0.596534	ENSG00000180822	PSMG4	protein_coding	proteasome assembly chaperone 4 [Source:HGNC Symbol;Acc:HGNC:21108]	log2 fold change (MLE): sexf.treatmentcancerous vs sexm.treatmentcancerous
347.271	-1.77563	0.871834	-2.03666	0.0416845	0.59725	ENSG00000089847	ANKRD24	protein_coding	ankyrin repeat domain 24 [Source:HGNC Symbol;Acc:HGNC:29424]	log2 fold change (MLE): sexf.treatmentcancerous vs sexm.treatmentcancerous
124.637	-1.93592	0.950711	-2.03628	0.0417218	0.59725	ENSG00000137218	FRS3	protein_coding	fibroblast growth factor receptor substrate 3 [Source:HGNC Symbol;Acc:HGNC:16970]	log2 fold change (MLE): sexf.treatmentcancerous vs sexm.treatmentcancerous
16.7768	4.10802	2.01764	2.03605	0.0417456	0.59725	ENSG00000074047	GLI2	protein_coding	GLI family zinc finger 2 [Source:HGNC Symbol;Acc:HGNC:4318]	log2 fold change (MLE): sexf.treatmentcancerous vs sexm.treatmentcancerous
1651.84	-1.89552	0.9317	-2.03447	0.0419041	0.597316	ENSG00000006327	TNFRSF12A	protein_coding	TNF receptor superfamily member 12A [Source:HGNC Symbol;Acc:HGNC:18152]	log2 fold change (MLE): sexf.treatmentcancerous vs sexm.treatmentcancerous
222.851	-2.59005	1.27292	-2.03473	0.0418783	0.597316	ENSG00000153885	KCTD15	protein_coding	potassium channel tetramerization domain containing 15 [Source:HGNC Symbol;Acc:HGNC:23297]	log2 fold change (MLE): sexf.treatmentcancerous vs sexm.treatmentcancerous
114.94	2.27514	1.11827	2.03452	0.041899	0.597316	ENSG00000183010	PYCR1	protein_coding	pyrroline-5-carboxylate reductase 1 [Source:HGNC Symbol;Acc:HGNC:9721]	log2 fold change (MLE): sexf.treatmentcancerous vs sexm.treatmentcancerous
51.7758	-2.82923	1.39024	-2.03507	0.0418439	0.597316	ENSG00000269834	ZNF528-AS1	processed_transcript	ZNF528 antisense RNA 1 [Source:HGNC Symbol;Acc:HGNC:51305]	log2 fold change (MLE): sexf.treatmentcancerous vs sexm.treatmentcancerous
116.306	-1.79288	0.881874	-2.03303	0.0420494	0.598288	ENSG00000184178	SCFD2	protein_coding	sec1 family domain containing 2 [Source:HGNC Symbol;Acc:HGNC:30676]	log2 fold change (MLE): sexf.treatmentcancerous vs sexm.treatmentcancerous
28.6903	4.43751	2.18251	2.03321	0.0420314	0.598288	ENSG00000123496	IL13RA2	protein_coding	interleukin 13 receptor subunit alpha 2 [Source:HGNC Symbol;Acc:HGNC:5975]	log2 fold change (MLE): sexf.treatmentcancerous vs sexm.treatmentcancerous
6588.48	-2.58555	1.27354	-2.03021	0.0423352	0.599674	ENSG00000120738	EGR1	protein_coding	early growth response 1 [Source:HGNC Symbol;Acc:HGNC:3238]	log2 fold change (MLE): sexf.treatmentcancerous vs sexm.treatmentcancerous
860.386	-2.17301	1.07007	-2.03072	0.0422833	0.599674	ENSG00000175183	CSRP2	protein_coding	cysteine and glycine rich protein 2 [Source:HGNC Symbol;Acc:HGNC:2470]	log2 fold change (MLE): sexf.treatmentcancerous vs sexm.treatmentcancerous
766.445	-1.87213	0.922637	-2.02911	0.0424473	0.599674	ENSG00000165997	ARL5B	protein_coding	ADP ribosylation factor like GTPase 5B [Source:HGNC Symbol;Acc:HGNC:23052]	log2 fold change (MLE): sexf.treatmentcancerous vs sexm.treatmentcancerous
618.244	-1.57751	0.777121	-2.02995	0.0423619	0.599674	ENSG00000126822	PLEKHG3	protein_coding	pleckstrin homology and RhoGEF domain containing G3 [Source:HGNC Symbol;Acc:HGNC:20364]	log2 fold change (MLE): sexf.treatmentcancerous vs sexm.treatmentcancerous
281.323	-1.59217	0.784359	-2.0299	0.0423662	0.599674	ENSG00000198546	ZNF511	protein_coding	zinc finger protein 511 [Source:HGNC Symbol;Acc:HGNC:28445]	log2 fold change (MLE): sexf.treatmentcancerous vs sexm.treatmentcancerous
102.271	1.969	0.969478	2.03099	0.0422563	0.599674	ENSG00000204954	C12orf73	protein_coding	chromosome 12 open reading frame 73 [Source:HGNC Symbol;Acc:HGNC:34450]	log2 fold change (MLE): sexf.treatmentcancerous vs sexm.treatmentcancerous
90.0949	-2.29193	1.12957	-2.02902	0.0424558	0.599674	ENSG00000275183	LENG9	protein_coding	leukocyte receptor cluster member 9 [Source:HGNC Symbol;Acc:HGNC:16306]	log2 fold change (MLE): sexf.treatmentcancerous vs sexm.treatmentcancerous
21.7945	3.32525	1.63823	2.02978	0.0423786	0.599674	ENSG00000166963	MAP1A	protein_coding	microtubule associated protein 1A [Source:HGNC Symbol;Acc:HGNC:6835]	log2 fold change (MLE): sexf.treatmentcancerous vs sexm.treatmentcancerous
770.714	-1.44784	0.713862	-2.02819	0.0425413	0.600336	ENSG00000132294	EFR3A	protein_coding	EFR3 homolog A [Source:HGNC Symbol;Acc:HGNC:28970]	log2 fold change (MLE): sexf.treatmentcancerous vs sexm.treatmentcancerous
228.379	-1.66343	0.820422	-2.02753	0.0426086	0.600739	ENSG00000160959	LRRC14	protein_coding	leucine rich repeat containing 14 [Source:HGNC Symbol;Acc:HGNC:20419]	log2 fold change (MLE): sexf.treatmentcancerous vs sexm.treatmentcancerous
1449.47	-1.971	0.972893	-2.02591	0.0427736	0.601013	ENSG00000103197	TSC2	protein_coding	TSC complex subunit 2 [Source:HGNC Symbol;Acc:HGNC:12363]	log2 fold change (MLE): sexf.treatmentcancerous vs sexm.treatmentcancerous
813.621	1.88475	0.930361	2.02582	0.0427829	0.601013	ENSG00000171603	CLSTN1	protein_coding	calsyntenin 1 [Source:HGNC Symbol;Acc:HGNC:17447]	log2 fold change (MLE): sexf.treatmentcancerous vs sexm.treatmentcancerous
267.949	-2.34348	1.15672	-2.02598	0.0427669	0.601013	ENSG00000216588	IGSF23	protein_coding	immunoglobulin superfamily member 23 [Source:HGNC Symbol;Acc:HGNC:40040]	log2 fold change (MLE): sexf.treatmentcancerous vs sexm.treatmentcancerous
237.365	-1.63305	0.805906	-2.02635	0.042729	0.601013	ENSG00000204439	C6orf47	protein_coding	chromosome 6 open reading frame 47 [Source:HGNC Symbol;Acc:HGNC:19076]	log2 fold change (MLE): sexf.treatmentcancerous vs sexm.treatmentcancerous
76.7693	-2.37686	1.17358	-2.0253	0.0428363	0.601219	ENSG00000105072	C19orf44	protein_coding	chromosome 19 open reading frame 44 [Source:HGNC Symbol;Acc:HGNC:26141]	log2 fold change (MLE): sexf.treatmentcancerous vs sexm.treatmentcancerous
2969.99	-1.28621	0.635483	-2.02398	0.0429718	0.602172	ENSG00000164050	PLXNB1	protein_coding	plexin B1 [Source:HGNC Symbol;Acc:HGNC:9103]	log2 fold change (MLE): sexf.treatmentcancerous vs sexm.treatmentcancerous
350.981	-2.11182	1.04364	-2.02351	0.0430206	0.602172	ENSG00000183049	CAMK1D	protein_coding	calcium/calmodulin dependent protein kinase ID [Source:HGNC Symbol;Acc:HGNC:19341]	log2 fold change (MLE): sexf.treatmentcancerous vs sexm.treatmentcancerous
42.6244	2.65433	1.31155	2.02381	0.0429895	0.602172	ENSG00000270959	LPP-AS2	antisense	LPP antisense RNA 2 [Source:HGNC Symbol;Acc:HGNC:27952]	log2 fold change (MLE): sexf.treatmentcancerous vs sexm.treatmentcancerous
659.624	-1.63214	0.807333	-2.02165	0.043213	0.603776	ENSG00000245910	SNHG6	processed_transcript	small nucleolar RNA host gene 6 [Source:HGNC Symbol;Acc:HGNC:32965]	log2 fold change (MLE): sexf.treatmentcancerous vs sexm.treatmentcancerous
167.514	2.48312	1.22817	2.02181	0.043196	0.603776	ENSG00000183486	MX2	protein_coding	MX dynamin like GTPase 2 [Source:HGNC Symbol;Acc:HGNC:7533]	log2 fold change (MLE): sexf.treatmentcancerous vs sexm.treatmentcancerous
31.8785	-4.10279	2.0299	-2.02118	0.0432609	0.603903	ENSG00000167968	DNASE1L2	protein_coding	deoxyribonuclease 1 like 2 [Source:HGNC Symbol;Acc:HGNC:2958]	log2 fold change (MLE): sexf.treatmentcancerous vs sexm.treatmentcancerous
559.119	-1.556	0.770318	-2.01995	0.0433888	0.60445	ENSG00000007866	TEAD3	protein_coding	TEA domain transcription factor 3 [Source:HGNC Symbol;Acc:HGNC:11716]	log2 fold change (MLE): sexf.treatmentcancerous vs sexm.treatmentcancerous
104.108	2.57595	1.27505	2.02028	0.0433547	0.60445	ENSG00000127124	HIVEP3	protein_coding	human immunodeficiency virus type I enhancer binding protein 3 [Source:HGNC Symbol;Acc:HGNC:13561]	log2 fold change (MLE): sexf.treatmentcancerous vs sexm.treatmentcancerous
92.1848	-2.08805	1.03385	-2.01968	0.0434169	0.60445	ENSG00000196378	ZNF34	protein_coding	zinc finger protein 34 [Source:HGNC Symbol;Acc:HGNC:13098]	log2 fold change (MLE): sexf.treatmentcancerous vs sexm.treatmentcancerous
2989.8	-1.27031	0.629389	-2.01832	0.0435576	0.604925	ENSG00000162337	LRP5	protein_coding	LDL receptor related protein 5 [Source:HGNC Symbol;Acc:HGNC:6697]	log2 fold change (MLE): sexf.treatmentcancerous vs sexm.treatmentcancerous
57.0928	3.63054	1.79888	2.01822	0.043568	0.604925	ENSG00000143476	DTL	protein_coding	denticleless E3 ubiquitin protein ligase homolog [Source:HGNC Symbol;Acc:HGNC:30288]	log2 fold change (MLE): sexf.treatmentcancerous vs sexm.treatmentcancerous
29.6091	-3.75214	1.8588	-2.01858	0.0435312	0.604925	ENSG00000071539	TRIP13	protein_coding	thyroid hormone receptor interactor 13 [Source:HGNC Symbol;Acc:HGNC:12307]	log2 fold change (MLE): sexf.treatmentcancerous vs sexm.treatmentcancerous
1147.96	-1.48803	0.738288	-2.01552	0.0438507	0.605259	ENSG00000170638	TRABD	protein_coding	TraB domain containing [Source:HGNC Symbol;Acc:HGNC:28805]	log2 fold change (MLE): sexf.treatmentcancerous vs sexm.treatmentcancerous
636.489	-1.63	0.807916	-2.01753	0.0436402	0.605259	ENSG00000204435	CSNK2B	protein_coding	casein kinase 2 beta [Source:HGNC Symbol;Acc:HGNC:2460]	log2 fold change (MLE): sexf.treatmentcancerous vs sexm.treatmentcancerous
611.974	-1.4969	0.742737	-2.01538	0.043865	0.605259	ENSG00000134815	DHX34	protein_coding	DExH-box helicase 34 [Source:HGNC Symbol;Acc:HGNC:16719]	log2 fold change (MLE): sexf.treatmentcancerous vs sexm.treatmentcancerous
136.071	2.90991	1.44259	2.01714	0.0436813	0.605259	ENSG00000084636	COL16A1	protein_coding	collagen type XVI alpha 1 chain [Source:HGNC Symbol;Acc:HGNC:2193]	log2 fold change (MLE): sexf.treatmentcancerous vs sexm.treatmentcancerous
125.483	-2.48407	1.23228	-2.01584	0.0438164	0.605259	ENSG00000178773	CPNE7	protein_coding	copine 7 [Source:HGNC Symbol;Acc:HGNC:2320]	log2 fold change (MLE): sexf.treatmentcancerous vs sexm.treatmentcancerous
33.1609	-3.16404	1.56994	-2.01539	0.0438638	0.605259	ENSG00000224081	SLC44A3-AS1	transcribed_processed_pseudogene	SLC44A3 antisense RNA 1 [Source:HGNC Symbol;Acc:HGNC:49057]	log2 fold change (MLE): sexf.treatmentcancerous vs sexm.treatmentcancerous
14.2766	5.19371	2.57698	2.01543	0.0438598	0.605259	ENSG00000165996	HACD1	protein_coding	3-hydroxyacyl-CoA dehydratase 1 [Source:HGNC Symbol;Acc:HGNC:9639]	log2 fold change (MLE): sexf.treatmentcancerous vs sexm.treatmentcancerous
1659.07	-1.53859	0.763773	-2.01446	0.0439608	0.60555	ENSG00000124587	PEX6	protein_coding	peroxisomal biogenesis factor 6 [Source:HGNC Symbol;Acc:HGNC:8859]	log2 fold change (MLE): sexf.treatmentcancerous vs sexm.treatmentcancerous
42.6352	-3.01401	1.49621	-2.01443	0.0439641	0.60555	ENSG00000048342	CC2D2A	protein_coding	coiled-coil and C2 domain containing 2A [Source:HGNC Symbol;Acc:HGNC:29253]	log2 fold change (MLE): sexf.treatmentcancerous vs sexm.treatmentcancerous
47599.7	-1.54759	0.768436	-2.01394	0.0440157	0.605723	ENSG00000084674	APOB	protein_coding	apolipoprotein B [Source:HGNC Symbol;Acc:HGNC:603]	log2 fold change (MLE): sexf.treatmentcancerous vs sexm.treatmentcancerous
395.419	-1.48208	0.736246	-2.01303	0.0441119	0.606509	ENSG00000148399	DPH7	protein_coding	diphthamide biosynthesis 7 [Source:HGNC Symbol;Acc:HGNC:25199]	log2 fold change (MLE): sexf.treatmentcancerous vs sexm.treatmentcancerous
39.3628	3.55153	1.76492	2.0123	0.0441887	0.607028	ENSG00000196787	HIST1H2AG	protein_coding	histone cluster 1 H2A family member g [Source:HGNC Symbol;Acc:HGNC:4737]	log2 fold change (MLE): sexf.treatmentcancerous vs sexm.treatmentcancerous
2110.42	-1.44507	0.718479	-2.01128	0.0442954	0.607419	ENSG00000196235	SUPT5H	protein_coding	SPT5 homolog, DSIF elongation factor subunit [Source:HGNC Symbol;Acc:HGNC:11469]	log2 fold change (MLE): sexf.treatmentcancerous vs sexm.treatmentcancerous
413.508	2.40317	1.19473	2.01147	0.0442754	0.607419	ENSG00000102032	RENBP	protein_coding	renin binding protein [Source:HGNC Symbol;Acc:HGNC:9959]	log2 fold change (MLE): sexf.treatmentcancerous vs sexm.treatmentcancerous
55.8248	2.57855	1.2824	2.01073	0.0443545	0.607691	ENSG00000160111	CPAMD8	protein_coding	C3 and PZP like, alpha-2-macroglobulin domain containing 8 [Source:HGNC Symbol;Acc:HGNC:23228]	log2 fold change (MLE): sexf.treatmentcancerous vs sexm.treatmentcancerous
273.563	2.15101	1.07011	2.01009	0.0444216	0.607714	ENSG00000121104	FAM117A	protein_coding	family with sequence similarity 117 member A [Source:HGNC Symbol;Acc:HGNC:24179]	log2 fold change (MLE): sexf.treatmentcancerous vs sexm.treatmentcancerous
74.6818	2.45606	1.22194	2.00997	0.0444344	0.607714	ENSG00000143061	IGSF3	protein_coding	immunoglobulin superfamily member 3 [Source:HGNC Symbol;Acc:HGNC:5950]	log2 fold change (MLE): sexf.treatmentcancerous vs sexm.treatmentcancerous
21.9258	4.19495	2.0881	2.00898	0.0445391	0.60861	ENSG00000160185	UBASH3A	protein_coding	ubiquitin associated and SH3 domain containing A [Source:HGNC Symbol;Acc:HGNC:12462]	log2 fold change (MLE): sexf.treatmentcancerous vs sexm.treatmentcancerous
852.318	-1.63682	0.816075	-2.00573	0.0448852	0.609582	ENSG00000158863	FAM160B2	protein_coding	family with sequence similarity 160 member B2 [Source:HGNC Symbol;Acc:HGNC:16492]	log2 fold change (MLE): sexf.treatmentcancerous vs sexm.treatmentcancerous
529.052	-1.31987	0.658411	-2.00463	0.0450029	0.609582	ENSG00000137200	CMTR1	protein_coding	cap methyltransferase 1 [Source:HGNC Symbol;Acc:HGNC:21077]	log2 fold change (MLE): sexf.treatmentcancerous vs sexm.treatmentcancerous
396.037	-1.48893	0.742014	-2.00661	0.0447915	0.609582	ENSG00000105519	CAPS	protein_coding	calcyphosine [Source:HGNC Symbol;Acc:HGNC:1487]	log2 fold change (MLE): sexf.treatmentcancerous vs sexm.treatmentcancerous
328.212	-1.67252	0.83378	-2.00595	0.0448613	0.609582	ENSG00000127955	GNAI1	protein_coding	G protein subunit alpha i1 [Source:HGNC Symbol;Acc:HGNC:4384]	log2 fold change (MLE): sexf.treatmentcancerous vs sexm.treatmentcancerous
344.599	2.1295	1.06068	2.00767	0.0446779	0.609582	ENSG00000137834	SMAD6	protein_coding	SMAD family member 6 [Source:HGNC Symbol;Acc:HGNC:6772]	log2 fold change (MLE): sexf.treatmentcancerous vs sexm.treatmentcancerous
209.18	-2.18149	1.08777	-2.00547	0.0449124	0.609582	ENSG00000135074	ADAM19	protein_coding	ADAM metallopeptidase domain 19 [Source:HGNC Symbol;Acc:HGNC:197]	log2 fold change (MLE): sexf.treatmentcancerous vs sexm.treatmentcancerous
201.756	-1.80095	0.898221	-2.00502	0.0449606	0.609582	ENSG00000135100	HNF1A	protein_coding	HNF1 homeobox A [Source:HGNC Symbol;Acc:HGNC:11621]	log2 fold change (MLE): sexf.treatmentcancerous vs sexm.treatmentcancerous
149.36	1.94412	0.969127	2.00605	0.0448506	0.609582	ENSG00000099282	TSPAN15	protein_coding	tetraspanin 15 [Source:HGNC Symbol;Acc:HGNC:23298]	log2 fold change (MLE): sexf.treatmentcancerous vs sexm.treatmentcancerous
99.7525	2.00602	0.999531	2.00696	0.0447537	0.609582	ENSG00000213203	GIMAP1	protein_coding	GTPase, IMAP family member 1 [Source:HGNC Symbol;Acc:HGNC:23237]	log2 fold change (MLE): sexf.treatmentcancerous vs sexm.treatmentcancerous
15.3317	-3.72423	1.85771	-2.00475	0.0449902	0.609582	ENSG00000232022	FAAHP1	transcribed_unprocessed_pseudogene	fatty acid amide hydrolase pseudogene 1 [Source:HGNC Symbol;Acc:HGNC:50679]	log2 fold change (MLE): sexf.treatmentcancerous vs sexm.treatmentcancerous
29.4792	-3.54564	1.77021	-2.00295	0.0451822	0.611477	ENSG00000145113	MUC4	protein_coding	mucin 4, cell surface associated [Source:HGNC Symbol;Acc:HGNC:7514]	log2 fold change (MLE): sexf.treatmentcancerous vs sexm.treatmentcancerous
15.8889	-4.91612	2.45596	-2.00171	0.045316	0.612753	ENSG00000227218	AL157935.1	antisense	novel transcript	log2 fold change (MLE): sexf.treatmentcancerous vs sexm.treatmentcancerous
1094.81	-1.48344	0.741775	-1.99986	0.0455156	0.613314	ENSG00000115275	MOGS	protein_coding	mannosyl-oligosaccharide glucosidase [Source:HGNC Symbol;Acc:HGNC:24862]	log2 fold change (MLE): sexf.treatmentcancerous vs sexm.treatmentcancerous
306.136	1.39486	0.69725	2.00052	0.0454439	0.613314	ENSG00000188811	NHLRC3	protein_coding	NHL repeat containing 3 [Source:HGNC Symbol;Acc:HGNC:33751]	log2 fold change (MLE): sexf.treatmentcancerous vs sexm.treatmentcancerous
64.3172	-2.39223	1.19613	-1.99997	0.045503	0.613314	ENSG00000182841	RRP7BP	transcribed_unprocessed_pseudogene	ribosomal RNA processing 7 homolog B, pseudogene [Source:HGNC Symbol;Acc:HGNC:30454]	log2 fold change (MLE): sexf.treatmentcancerous vs sexm.treatmentcancerous
30.757	-3.76434	1.88129	-2.00093	0.0453996	0.613314	ENSG00000105146	AURKC	protein_coding	aurora kinase C [Source:HGNC Symbol;Acc:HGNC:11391]	log2 fold change (MLE): sexf.treatmentcancerous vs sexm.treatmentcancerous
1179.55	-1.55248	0.776591	-1.9991	0.0455973	0.613351	ENSG00000157933	SKI	protein_coding	SKI proto-oncogene [Source:HGNC Symbol;Acc:HGNC:10896]	log2 fold change (MLE): sexf.treatmentcancerous vs sexm.treatmentcancerous
30.8906	-3.22662	1.6138	-1.99939	0.0455661	0.613351	ENSG00000284505	LYNX1-SLURP2	protein_coding	LYNX1-SLURP2 readthrough [Source:HGNC Symbol;Acc:HGNC:52291]	log2 fold change (MLE): sexf.treatmentcancerous vs sexm.treatmentcancerous
2908.21	-1.4746	0.740605	-1.99108	0.0464724	0.614436	ENSG00000160948	VPS28	protein_coding	VPS28, ESCRT-I subunit [Source:HGNC Symbol;Acc:HGNC:18178]	log2 fold change (MLE): sexf.treatmentcancerous vs sexm.treatmentcancerous
1802.55	-1.35161	0.677455	-1.99513	0.0460291	0.614436	ENSG00000105397	TYK2	protein_coding	tyrosine kinase 2 [Source:HGNC Symbol;Acc:HGNC:12440]	log2 fold change (MLE): sexf.treatmentcancerous vs sexm.treatmentcancerous
1556.13	-2.44733	1.22675	-1.99498	0.0460454	0.614436	ENSG00000156222	SLC28A1	protein_coding	solute carrier family 28 member 1 [Source:HGNC Symbol;Acc:HGNC:11001]	log2 fold change (MLE): sexf.treatmentcancerous vs sexm.treatmentcancerous
1452.4	-1.40927	0.706481	-1.99477	0.0460683	0.614436	ENSG00000099814	CEP170B	protein_coding	centrosomal protein 170B [Source:HGNC Symbol;Acc:HGNC:20362]	log2 fold change (MLE): sexf.treatmentcancerous vs sexm.treatmentcancerous
1346.37	-1.31228	0.658663	-1.99233	0.0463346	0.614436	ENSG00000100325	ASCC2	protein_coding	activating signal cointegrator 1 complex subunit 2 [Source:HGNC Symbol;Acc:HGNC:24103]	log2 fold change (MLE): sexf.treatmentcancerous vs sexm.treatmentcancerous
547.424	-1.66275	0.832405	-1.99753	0.0457676	0.614436	ENSG00000059378	PARP12	protein_coding	poly(ADP-ribose) polymerase family member 12 [Source:HGNC Symbol;Acc:HGNC:21919]	log2 fold change (MLE): sexf.treatmentcancerous vs sexm.treatmentcancerous
496.04	-1.37109	0.688316	-1.99194	0.0463775	0.614436	ENSG00000119650	IFT43	protein_coding	intraflagellar transport 43 [Source:HGNC Symbol;Acc:HGNC:29669]	log2 fold change (MLE): sexf.treatmentcancerous vs sexm.treatmentcancerous
384.908	2.21467	1.11241	1.99087	0.0464953	0.614436	ENSG00000069849	ATP1B3	protein_coding	ATPase Na+/K+ transporting subunit beta 3 [Source:HGNC Symbol;Acc:HGNC:806]	log2 fold change (MLE): sexf.treatmentcancerous vs sexm.treatmentcancerous
322.439	-1.61532	0.810998	-1.99177	0.0463965	0.614436	ENSG00000285219	AL591485.1	bidirectional_promoter_lncRNA	uncharacterized LOC100506207 [Source:NCBI gene;Acc:100506207]	log2 fold change (MLE): sexf.treatmentcancerous vs sexm.treatmentcancerous
224.955	-1.87837	0.940498	-1.99721	0.0458022	0.614436	ENSG00000236017	ASMTL-AS1	antisense	ASMTL antisense RNA 1 [Source:HGNC Symbol;Acc:HGNC:25811]	log2 fold change (MLE): sexf.treatmentcancerous vs sexm.treatmentcancerous
204.469	-3.47894	1.74442	-1.99432	0.0461169	0.614436	ENSG00000187642	PERM1	protein_coding	PPARGC1 and ESRR induced regulator, muscle 1 [Source:HGNC Symbol;Acc:HGNC:28208]	log2 fold change (MLE): sexf.treatmentcancerous vs sexm.treatmentcancerous
185.927	-1.73876	0.871812	-1.99442	0.0461064	0.614436	ENSG00000157657	ZNF618	protein_coding	zinc finger protein 618 [Source:HGNC Symbol;Acc:HGNC:29416]	log2 fold change (MLE): sexf.treatmentcancerous vs sexm.treatmentcancerous
165.851	-1.94202	0.974865	-1.99209	0.0463612	0.614436	ENSG00000148824	MTG1	protein_coding	mitochondrial ribosome associated GTPase 1 [Source:HGNC Symbol;Acc:HGNC:32159]	log2 fold change (MLE): sexf.treatmentcancerous vs sexm.treatmentcancerous
123.718	-1.63835	0.820149	-1.99763	0.0457571	0.614436	ENSG00000163818	LZTFL1	protein_coding	leucine zipper transcription factor like 1 [Source:HGNC Symbol;Acc:HGNC:6741]	log2 fold change (MLE): sexf.treatmentcancerous vs sexm.treatmentcancerous
87.1979	-1.94885	0.978569	-1.99153	0.0464223	0.614436	ENSG00000112365	ZBTB24	protein_coding	zinc finger and BTB domain containing 24 [Source:HGNC Symbol;Acc:HGNC:21143]	log2 fold change (MLE): sexf.treatmentcancerous vs sexm.treatmentcancerous
102.618	-2.33542	1.17314	-1.99074	0.0465092	0.614436	ENSG00000169122	FAM110B	protein_coding	family with sequence similarity 110 member B [Source:HGNC Symbol;Acc:HGNC:28587]	log2 fold change (MLE): sexf.treatmentcancerous vs sexm.treatmentcancerous
92.0079	-2.0712	1.038	-1.99538	0.0460011	0.614436	ENSG00000133138	TBC1D8B	protein_coding	TBC1 domain family member 8B [Source:HGNC Symbol;Acc:HGNC:24715]	log2 fold change (MLE): sexf.treatmentcancerous vs sexm.treatmentcancerous
60.4771	-2.40603	1.20612	-1.99485	0.0460594	0.614436	ENSG00000169962	TAS1R3	protein_coding	taste 1 receptor member 3 [Source:HGNC Symbol;Acc:HGNC:15661]	log2 fold change (MLE): sexf.treatmentcancerous vs sexm.treatmentcancerous
32.524	10.3367	5.18861	1.99219	0.0463501	0.614436	ENSG00000182771	GRID1	protein_coding	glutamate ionotropic receptor delta type subunit 1 [Source:HGNC Symbol;Acc:HGNC:4575]	log2 fold change (MLE): sexf.treatmentcancerous vs sexm.treatmentcancerous
44.8454	2.47978	1.24367	1.99392	0.0461604	0.614436	ENSG00000003987	MTMR7	protein_coding	myotubularin related protein 7 [Source:HGNC Symbol;Acc:HGNC:7454]	log2 fold change (MLE): sexf.treatmentcancerous vs sexm.treatmentcancerous
34.8702	-3.16193	1.58609	-1.99353	0.0462032	0.614436	ENSG00000166343	MSS51	protein_coding	MSS51 mitochondrial translational activator [Source:HGNC Symbol;Acc:HGNC:21000]	log2 fold change (MLE): sexf.treatmentcancerous vs sexm.treatmentcancerous
79.5491	-4.2868	2.15449	-1.98971	0.0466234	0.61542	ENSG00000109956	B3GAT1	protein_coding	beta-1,3-glucuronyltransferase 1 [Source:HGNC Symbol;Acc:HGNC:921]	log2 fold change (MLE): sexf.treatmentcancerous vs sexm.treatmentcancerous
623.202	2.46929	1.24139	1.98913	0.0466871	0.615738	ENSG00000119125	GDA	protein_coding	guanine deaminase [Source:HGNC Symbol;Acc:HGNC:4212]	log2 fold change (MLE): sexf.treatmentcancerous vs sexm.treatmentcancerous
29.1295	-3.15385	1.58648	-1.98795	0.0468173	0.616932	ENSG00000216937	CCDC7	protein_coding	coiled-coil domain containing 7 [Source:HGNC Symbol;Acc:HGNC:26533]	log2 fold change (MLE): sexf.treatmentcancerous vs sexm.treatmentcancerous
603.089	-1.60678	0.808746	-1.98676	0.0469489	0.617093	ENSG00000127666	TICAM1	protein_coding	toll like receptor adaptor molecule 1 [Source:HGNC Symbol;Acc:HGNC:18348]	log2 fold change (MLE): sexf.treatmentcancerous vs sexm.treatmentcancerous
138.619	-1.89992	0.956188	-1.98697	0.0469255	0.617093	ENSG00000176945	MUC20	protein_coding	mucin 20, cell surface associated [Source:HGNC Symbol;Acc:HGNC:23282]	log2 fold change (MLE): sexf.treatmentcancerous vs sexm.treatmentcancerous
143.748	-1.92078	0.966528	-1.9873	0.046889	0.617093	ENSG00000165097	KDM1B	protein_coding	lysine demethylase 1B [Source:HGNC Symbol;Acc:HGNC:21577]	log2 fold change (MLE): sexf.treatmentcancerous vs sexm.treatmentcancerous
14696.3	-1.51736	0.765235	-1.98287	0.0473815	0.617864	ENSG00000231500	RPS18	protein_coding	ribosomal protein S18 [Source:HGNC Symbol;Acc:HGNC:10401]	log2 fold change (MLE): sexf.treatmentcancerous vs sexm.treatmentcancerous
1829.09	5.53127	2.78832	1.98373	0.0472863	0.617864	ENSG00000125740	FOSB	protein_coding	FosB proto-oncogene, AP-1 transcription factor subunit [Source:HGNC Symbol;Acc:HGNC:3797]	log2 fold change (MLE): sexf.treatmentcancerous vs sexm.treatmentcancerous
1822.94	-1.23565	0.622806	-1.984	0.0472558	0.617864	ENSG00000100299	ARSA	protein_coding	arylsulfatase A [Source:HGNC Symbol;Acc:HGNC:713]	log2 fold change (MLE): sexf.treatmentcancerous vs sexm.treatmentcancerous
1224.93	-1.57937	0.796371	-1.98321	0.0473438	0.617864	ENSG00000008441	NFIX	protein_coding	nuclear factor I X [Source:HGNC Symbol;Acc:HGNC:7788]	log2 fold change (MLE): sexf.treatmentcancerous vs sexm.treatmentcancerous
950.515	-1.78219	0.898134	-1.98433	0.0472196	0.617864	ENSG00000155096	AZIN1	protein_coding	antizyme inhibitor 1 [Source:HGNC Symbol;Acc:HGNC:16432]	log2 fold change (MLE): sexf.treatmentcancerous vs sexm.treatmentcancerous
224.561	-1.714	0.864494	-1.98266	0.0474055	0.617864	ENSG00000037897	METTL1	protein_coding	methyltransferase like 1 [Source:HGNC Symbol;Acc:HGNC:7030]	log2 fold change (MLE): sexf.treatmentcancerous vs sexm.treatmentcancerous
170.841	-2.3808	1.20024	-1.9836	0.0472999	0.617864	ENSG00000275395	FCGBP	protein_coding	Fc fragment of IgG binding protein [Source:HGNC Symbol;Acc:HGNC:13572]	log2 fold change (MLE): sexf.treatmentcancerous vs sexm.treatmentcancerous
62.4526	2.7022	1.36109	1.98532	0.0471091	0.617864	ENSG00000173406	DAB1	protein_coding	DAB1, reelin adaptor protein [Source:HGNC Symbol;Acc:HGNC:2661]	log2 fold change (MLE): sexf.treatmentcancerous vs sexm.treatmentcancerous
37.2008	4.2363	2.13492	1.98429	0.0472239	0.617864	ENSG00000139737	SLAIN1	protein_coding	SLAIN motif family member 1 [Source:HGNC Symbol;Acc:HGNC:26387]	log2 fold change (MLE): sexf.treatmentcancerous vs sexm.treatmentcancerous
41.9219	-2.4643	1.24129	-1.98528	0.0471136	0.617864	ENSG00000226396	AL031727.1	processed_pseudogene	ribosomal protein S14 (RPS14) pseudogene	log2 fold change (MLE): sexf.treatmentcancerous vs sexm.treatmentcancerous
623.728	-1.56208	0.788472	-1.98115	0.0475748	0.618983	ENSG00000110756	HPS5	protein_coding	HPS5, biogenesis of lysosomal organelles complex 2 subunit 2 [Source:HGNC Symbol;Acc:HGNC:17022]	log2 fold change (MLE): sexf.treatmentcancerous vs sexm.treatmentcancerous
26.1028	3.61845	1.82674	1.98082	0.047611	0.618983	ENSG00000226085	UQCRFS1P1	processed_pseudogene	ubiquinol-cytochrome c reductase, Rieske iron-sulfur polypeptide 1 pseudogene 1 [Source:HGNC Symbol;Acc:HGNC:12588]	log2 fold change (MLE): sexf.treatmentcancerous vs sexm.treatmentcancerous
12.8454	-3.93905	1.98832	-1.98109	0.0475809	0.618983	ENSG00000271980	AC012640.4	antisense	novel transcript, antisense to CCT5	log2 fold change (MLE): sexf.treatmentcancerous vs sexm.treatmentcancerous
1272.69	-1.40073	0.707515	-1.97979	0.0477275	0.619216	ENSG00000146223	RPL7L1	protein_coding	ribosomal protein L7 like 1 [Source:HGNC Symbol;Acc:HGNC:21370]	log2 fold change (MLE): sexf.treatmentcancerous vs sexm.treatmentcancerous
177.569	2.676	1.35151	1.98001	0.0477024	0.619216	ENSG00000178498	DTX3	protein_coding	deltex E3 ubiquitin ligase 3 [Source:HGNC Symbol;Acc:HGNC:24457]	log2 fold change (MLE): sexf.treatmentcancerous vs sexm.treatmentcancerous
99.5351	-2.37456	1.19951	-1.9796	0.0477486	0.619216	ENSG00000141968	VAV1	protein_coding	vav guanine nucleotide exchange factor 1 [Source:HGNC Symbol;Acc:HGNC:12657]	log2 fold change (MLE): sexf.treatmentcancerous vs sexm.treatmentcancerous
35.5026	-3.71029	1.87474	-1.97909	0.0478055	0.619437	ENSG00000213186	TRIM59	protein_coding	tripartite motif containing 59 [Source:HGNC Symbol;Acc:HGNC:30834]	log2 fold change (MLE): sexf.treatmentcancerous vs sexm.treatmentcancerous
3205.72	-1.453	0.734558	-1.97805	0.0479227	0.620437	ENSG00000166888	STAT6	protein_coding	signal transducer and activator of transcription 6 [Source:HGNC Symbol;Acc:HGNC:11368]	log2 fold change (MLE): sexf.treatmentcancerous vs sexm.treatmentcancerous
7849.37	-2.23545	1.13082	-1.97685	0.0480589	0.621244	ENSG00000115718	PROC	protein_coding	protein C, inactivator of coagulation factors Va and VIIIa [Source:HGNC Symbol;Acc:HGNC:9451]	log2 fold change (MLE): sexf.treatmentcancerous vs sexm.treatmentcancerous
874.146	1.30258	0.659057	1.97644	0.0481051	0.621244	ENSG00000108774	RAB5C	protein_coding	RAB5C, member RAS oncogene family [Source:HGNC Symbol;Acc:HGNC:9785]	log2 fold change (MLE): sexf.treatmentcancerous vs sexm.treatmentcancerous
80.4578	-3.05412	1.54517	-1.97655	0.0480923	0.621244	ENSG00000139354	GAS2L3	protein_coding	growth arrest specific 2 like 3 [Source:HGNC Symbol;Acc:HGNC:27475]	log2 fold change (MLE): sexf.treatmentcancerous vs sexm.treatmentcancerous
3396.31	-2.29642	1.16218	-1.97596	0.0481593	0.621427	ENSG00000186301	MST1P2	unprocessed_pseudogene	macrophage stimulating 1 pseudogene 2 [Source:HGNC Symbol;Acc:HGNC:7383]	log2 fold change (MLE): sexf.treatmentcancerous vs sexm.treatmentcancerous
353.021	-1.68387	0.852621	-1.97493	0.0482758	0.622413	ENSG00000143258	USP21	protein_coding	ubiquitin specific peptidase 21 [Source:HGNC Symbol;Acc:HGNC:12620]	log2 fold change (MLE): sexf.treatmentcancerous vs sexm.treatmentcancerous
10718	-1.40047	0.70931	-1.97441	0.0483354	0.622664	ENSG00000008988	RPS20	protein_coding	ribosomal protein S20 [Source:HGNC Symbol;Acc:HGNC:10405]	log2 fold change (MLE): sexf.treatmentcancerous vs sexm.treatmentcancerous
1193.99	-2.26129	1.14605	-1.97312	0.0484819	0.623549	ENSG00000182566	CLEC4G	protein_coding	C-type lectin domain family 4 member G [Source:HGNC Symbol;Acc:HGNC:24591]	log2 fold change (MLE): sexf.treatmentcancerous vs sexm.treatmentcancerous
51.7965	4.23704	2.14741	1.9731	0.0484845	0.623549	ENSG00000150893	FREM2	protein_coding	FRAS1 related extracellular matrix protein 2 [Source:HGNC Symbol;Acc:HGNC:25396]	log2 fold change (MLE): sexf.treatmentcancerous vs sexm.treatmentcancerous
326.737	-1.78065	0.902931	-1.97208	0.0486004	0.624006	ENSG00000106344	RBM28	protein_coding	RNA binding motif protein 28 [Source:HGNC Symbol;Acc:HGNC:21863]	log2 fold change (MLE): sexf.treatmentcancerous vs sexm.treatmentcancerous
25.4716	3.30344	1.67509	1.9721	0.0485988	0.624006	ENSG00000198542	ITGBL1	protein_coding	integrin subunit beta like 1 [Source:HGNC Symbol;Acc:HGNC:6164]	log2 fold change (MLE): sexf.treatmentcancerous vs sexm.treatmentcancerous
422.938	-1.37931	0.700082	-1.97021	0.0488142	0.626234	ENSG00000087269	NOP14	protein_coding	NOP14 nucleolar protein [Source:HGNC Symbol;Acc:HGNC:16821]	log2 fold change (MLE): sexf.treatmentcancerous vs sexm.treatmentcancerous
826.57	-1.39962	0.710781	-1.96913	0.0489383	0.627307	ENSG00000161204	ABCF3	protein_coding	ATP binding cassette subfamily F member 3 [Source:HGNC Symbol;Acc:HGNC:72]	log2 fold change (MLE): sexf.treatmentcancerous vs sexm.treatmentcancerous
2848.16	-1.50817	0.766478	-1.96766	0.0491071	0.627909	ENSG00000168994	PXDC1	protein_coding	PX domain containing 1 [Source:HGNC Symbol;Acc:HGNC:21361]	log2 fold change (MLE): sexf.treatmentcancerous vs sexm.treatmentcancerous
1957.32	-1.32542	0.673932	-1.9667	0.0492173	0.627909	ENSG00000138073	PREB	protein_coding	prolactin regulatory element binding [Source:HGNC Symbol;Acc:HGNC:9356]	log2 fold change (MLE): sexf.treatmentcancerous vs sexm.treatmentcancerous
1190.41	-1.80851	0.919059	-1.96779	0.0490927	0.627909	ENSG00000178252	WDR6	protein_coding	WD repeat domain 6 [Source:HGNC Symbol;Acc:HGNC:12758]	log2 fold change (MLE): sexf.treatmentcancerous vs sexm.treatmentcancerous
852.225	-1.7137	0.871391	-1.96663	0.0492263	0.627909	ENSG00000055044	NOP58	protein_coding	NOP58 ribonucleoprotein [Source:HGNC Symbol;Acc:HGNC:29926]	log2 fold change (MLE): sexf.treatmentcancerous vs sexm.treatmentcancerous
214.635	1.6165	0.821996	1.96655	0.0492348	0.627909	ENSG00000115561	CHMP3	protein_coding	charged multivesicular body protein 3 [Source:HGNC Symbol;Acc:HGNC:29865]	log2 fold change (MLE): sexf.treatmentcancerous vs sexm.treatmentcancerous
110.198	-1.7657	0.897997	-1.96626	0.0492684	0.627909	ENSG00000135722	FBXL8	protein_coding	F-box and leucine rich repeat protein 8 [Source:HGNC Symbol;Acc:HGNC:17875]	log2 fold change (MLE): sexf.treatmentcancerous vs sexm.treatmentcancerous
59.8394	-2.07488	1.05454	-1.96757	0.0491171	0.627909	ENSG00000234769	WASH4P	unprocessed_pseudogene	WAS protein family homolog 4, pseudogene [Source:HGNC Symbol;Acc:HGNC:14126]	log2 fold change (MLE): sexf.treatmentcancerous vs sexm.treatmentcancerous
465.562	1.57393	0.800618	1.9659	0.0493103	0.627928	ENSG00000107738	VSIR	protein_coding	V-set immunoregulatory receptor [Source:HGNC Symbol;Acc:HGNC:30085]	log2 fold change (MLE): sexf.treatmentcancerous vs sexm.treatmentcancerous
379.742	-2.33239	1.18676	-1.96535	0.0493742	0.628226	ENSG00000163879	DNALI1	protein_coding	dynein axonemal light intermediate chain 1 [Source:HGNC Symbol;Acc:HGNC:14353]	log2 fold change (MLE): sexf.treatmentcancerous vs sexm.treatmentcancerous
1037.98	-1.32745	0.675958	-1.9638	0.0495528	0.629982	ENSG00000214706	IFRD2	protein_coding	interferon related developmental regulator 2 [Source:HGNC Symbol;Acc:HGNC:5457]	log2 fold change (MLE): sexf.treatmentcancerous vs sexm.treatmentcancerous
8900.68	-2.28969	1.16637	-1.96309	0.0496353	0.630159	ENSG00000128016	ZFP36	protein_coding	ZFP36 ring finger protein [Source:HGNC Symbol;Acc:HGNC:12862]	log2 fold change (MLE): sexf.treatmentcancerous vs sexm.treatmentcancerous
46.1009	3.0212	1.53926	1.96276	0.0496746	0.630159	ENSG00000131730	CKMT2	protein_coding	creatine kinase, mitochondrial 2 [Source:HGNC Symbol;Acc:HGNC:1996]	log2 fold change (MLE): sexf.treatmentcancerous vs sexm.treatmentcancerous
37.1529	-3.51678	1.79187	-1.96264	0.0496885	0.630159	ENSG00000119411	BSPRY	protein_coding	B-box and SPRY domain containing [Source:HGNC Symbol;Acc:HGNC:18232]	log2 fold change (MLE): sexf.treatmentcancerous vs sexm.treatmentcancerous
135.988	-2.0629	1.05178	-1.96135	0.0498383	0.631543	ENSG00000168952	STXBP6	protein_coding	syntaxin binding protein 6 [Source:HGNC Symbol;Acc:HGNC:19666]	log2 fold change (MLE): sexf.treatmentcancerous vs sexm.treatmentcancerous
1043.87	-1.53682	0.783901	-1.96048	0.04994	0.631799	ENSG00000178078	STAP2	protein_coding	signal transducing adaptor family member 2 [Source:HGNC Symbol;Acc:HGNC:30430]	log2 fold change (MLE): sexf.treatmentcancerous vs sexm.treatmentcancerous
317.581	-1.59224	0.812102	-1.96064	0.0499207	0.631799	ENSG00000142544	CTU1	protein_coding	cytosolic thiouridylase subunit 1 [Source:HGNC Symbol;Acc:HGNC:29590]	log2 fold change (MLE): sexf.treatmentcancerous vs sexm.treatmentcancerous
349.107	-2.16078	1.10257	-1.95977	0.0500228	0.631818	ENSG00000104881	PPP1R13L	protein_coding	protein phosphatase 1 regulatory subunit 13 like [Source:HGNC Symbol;Acc:HGNC:18838]	log2 fold change (MLE): sexf.treatmentcancerous vs sexm.treatmentcancerous
362.037	-1.65262	0.843224	-1.95989	0.0500089	0.631818	ENSG00000137054	POLR1E	protein_coding	RNA polymerase I subunit E [Source:HGNC Symbol;Acc:HGNC:17631]	log2 fold change (MLE): sexf.treatmentcancerous vs sexm.treatmentcancerous
5126.72	-1.53901	0.785596	-1.95904	0.0501085	0.632385	ENSG00000224389	C4B	protein_coding	complement C4B (Chido blood group) [Source:HGNC Symbol;Acc:HGNC:1324]	log2 fold change (MLE): sexf.treatmentcancerous vs sexm.treatmentcancerous
259.224	-1.70623	0.871267	-1.95833	0.0501916	0.632407	ENSG00000154258	ABCA9	protein_coding	ATP binding cassette subfamily A member 9 [Source:HGNC Symbol;Acc:HGNC:39]	log2 fold change (MLE): sexf.treatmentcancerous vs sexm.treatmentcancerous
157.729	-2.9225	1.49213	-1.95861	0.0501589	0.632407	ENSG00000182107	TMEM30B	protein_coding	transmembrane protein 30B [Source:HGNC Symbol;Acc:HGNC:27254]	log2 fold change (MLE): sexf.treatmentcancerous vs sexm.treatmentcancerous
2819.95	1.82144	0.931102	1.95622	0.0504389	0.634152	ENSG00000151552	QDPR	protein_coding	quinoid dihydropteridine reductase [Source:HGNC Symbol;Acc:HGNC:9752]	log2 fold change (MLE): sexf.treatmentcancerous vs sexm.treatmentcancerous
430.34	-1.51809	0.776023	-1.95624	0.0504368	0.634152	ENSG00000131652	THOC6	protein_coding	THO complex 6 [Source:HGNC Symbol;Acc:HGNC:28369]	log2 fold change (MLE): sexf.treatmentcancerous vs sexm.treatmentcancerous
11.1274	-5.20463	2.66071	-1.95611	0.0504528	0.634152	ENSG00000251602	AL928654.1	antisense	uncharacterized LOC100507437 [Source:NCBI gene;Acc:100507437]	log2 fold change (MLE): sexf.treatmentcancerous vs sexm.treatmentcancerous
1190.86	-1.39846	0.715365	-1.95489	0.0505966	0.634465	ENSG00000148341	SH3GLB2	protein_coding	SH3 domain containing GRB2 like, endophilin B2 [Source:HGNC Symbol;Acc:HGNC:10834]	log2 fold change (MLE): sexf.treatmentcancerous vs sexm.treatmentcancerous
519.912	1.7075	0.873306	1.95521	0.0505579	0.634465	ENSG00000137038	DMAC1	protein_coding	distal membrane arm assembly complex 1 [Source:HGNC Symbol;Acc:HGNC:30536]	log2 fold change (MLE): sexf.treatmentcancerous vs sexm.treatmentcancerous
74.6118	2.88146	1.474	1.95485	0.0506002	0.634465	ENSG00000108984	MAP2K6	protein_coding	mitogen-activated protein kinase kinase 6 [Source:HGNC Symbol;Acc:HGNC:6846]	log2 fold change (MLE): sexf.treatmentcancerous vs sexm.treatmentcancerous
261.671	2.28931	1.17138	1.95437	0.0506573	0.634667	ENSG00000245750	DRAIC	lincRNA	downregulated RNA in cancer, inhibitor of cell invasion and migration [Source:HGNC Symbol;Acc:HGNC:27082]	log2 fold change (MLE): sexf.treatmentcancerous vs sexm.treatmentcancerous
586.625	2.38789	1.22281	1.95279	0.050844	0.636033	ENSG00000101084	RAB5IF	protein_coding	RAB5 interacting factor [Source:HGNC Symbol;Acc:HGNC:15870]	log2 fold change (MLE): sexf.treatmentcancerous vs sexm.treatmentcancerous
98.2351	-3.76783	1.92949	-1.95276	0.0508482	0.636033	ENSG00000168646	AXIN2	protein_coding	axin 2 [Source:HGNC Symbol;Acc:HGNC:904]	log2 fold change (MLE): sexf.treatmentcancerous vs sexm.treatmentcancerous
47.7518	3.75376	1.92298	1.95206	0.0509311	0.636556	ENSG00000171291	ZNF439	protein_coding	zinc finger protein 439 [Source:HGNC Symbol;Acc:HGNC:20873]	log2 fold change (MLE): sexf.treatmentcancerous vs sexm.treatmentcancerous
2555.09	-1.26683	0.649636	-1.95006	0.0511689	0.638958	ENSG00000130726	TRIM28	protein_coding	tripartite motif containing 28 [Source:HGNC Symbol;Acc:HGNC:16384]	log2 fold change (MLE): sexf.treatmentcancerous vs sexm.treatmentcancerous
716.393	2.37713	1.21933	1.94954	0.0512315	0.638958	ENSG00000114115	RBP1	protein_coding	retinol binding protein 1 [Source:HGNC Symbol;Acc:HGNC:9919]	log2 fold change (MLE): sexf.treatmentcancerous vs sexm.treatmentcancerous
312.313	-1.7119	0.878166	-1.94941	0.0512467	0.638958	ENSG00000160957	RECQL4	protein_coding	RecQ like helicase 4 [Source:HGNC Symbol;Acc:HGNC:9949]	log2 fold change (MLE): sexf.treatmentcancerous vs sexm.treatmentcancerous
353.326	-2.03095	1.04264	-1.94789	0.0514283	0.640461	ENSG00000238105	GOLGA2P5	transcribed_unprocessed_pseudogene	GOLGA2 pseudogene 5 [Source:HGNC Symbol;Acc:HGNC:25315]	log2 fold change (MLE): sexf.treatmentcancerous vs sexm.treatmentcancerous
206.137	-1.94663	0.999446	-1.94771	0.0514497	0.640461	ENSG00000151718	WWC2	protein_coding	WW and C2 domain containing 2 [Source:HGNC Symbol;Acc:HGNC:24148]	log2 fold change (MLE): sexf.treatmentcancerous vs sexm.treatmentcancerous
1282.98	1.39183	0.714803	1.94715	0.0515167	0.64078	ENSG00000152990	ADGRA3	protein_coding	adhesion G protein-coupled receptor A3 [Source:HGNC Symbol;Acc:HGNC:13839]	log2 fold change (MLE): sexf.treatmentcancerous vs sexm.treatmentcancerous
91.0344	2.64498	1.35943	1.94566	0.0516953	0.642486	ENSG00000143333	RGS16	protein_coding	regulator of G protein signaling 16 [Source:HGNC Symbol;Acc:HGNC:9997]	log2 fold change (MLE): sexf.treatmentcancerous vs sexm.treatmentcancerous
21.6468	-4.76832	2.45127	-1.94524	0.0517457	0.642599	ENSG00000228314	CYP4F29P	transcribed_unprocessed_pseudogene	cytochrome P450 family 4 subfamily F member 29, pseudogene [Source:HGNC Symbol;Acc:HGNC:2647]	log2 fold change (MLE): sexf.treatmentcancerous vs sexm.treatmentcancerous
2046.29	-1.75805	0.904045	-1.94465	0.0518166	0.642965	ENSG00000005471	ABCB4	protein_coding	ATP binding cassette subfamily B member 4 [Source:HGNC Symbol;Acc:HGNC:45]	log2 fold change (MLE): sexf.treatmentcancerous vs sexm.treatmentcancerous
215.13	-1.54288	0.793832	-1.94359	0.0519448	0.644041	ENSG00000105556	MIER2	protein_coding	MIER family member 2 [Source:HGNC Symbol;Acc:HGNC:29210]	log2 fold change (MLE): sexf.treatmentcancerous vs sexm.treatmentcancerous
4778.81	-1.43427	0.738234	-1.94284	0.0520357	0.644115	ENSG00000155660	PDIA4	protein_coding	protein disulfide isomerase family A member 4 [Source:HGNC Symbol;Acc:HGNC:30167]	log2 fold change (MLE): sexf.treatmentcancerous vs sexm.treatmentcancerous
2171.32	-1.42646	0.7346	-1.94183	0.0521583	0.644115	ENSG00000203879	GDI1	protein_coding	GDP dissociation inhibitor 1 [Source:HGNC Symbol;Acc:HGNC:4226]	log2 fold change (MLE): sexf.treatmentcancerous vs sexm.treatmentcancerous
381.831	-1.51342	0.779318	-1.94199	0.0521388	0.644115	ENSG00000168096	ANKS3	protein_coding	ankyrin repeat and sterile alpha motif domain containing 3 [Source:HGNC Symbol;Acc:HGNC:29422]	log2 fold change (MLE): sexf.treatmentcancerous vs sexm.treatmentcancerous
31.4985	-2.5783	1.32753	-1.94218	0.0521151	0.644115	ENSG00000226380	LINC-PINT	lincRNA	long intergenic non-protein coding RNA, p53 induced transcript [Source:NCBI gene;Acc:378805]	log2 fold change (MLE): sexf.treatmentcancerous vs sexm.treatmentcancerous
26.036	-4.16315	2.1428	-1.94285	0.0520342	0.644115	ENSG00000279520	AC093525.8	TEC	tec	log2 fold change (MLE): sexf.treatmentcancerous vs sexm.treatmentcancerous
456.15	-1.56818	0.80779	-1.94132	0.0522195	0.644359	ENSG00000106638	TBL2	protein_coding	transducin beta like 2 [Source:HGNC Symbol;Acc:HGNC:11586]	log2 fold change (MLE): sexf.treatmentcancerous vs sexm.treatmentcancerous
1463.12	-1.26538	0.652101	-1.94047	0.0523227	0.644405	ENSG00000005206	SPPL2B	protein_coding	signal peptide peptidase like 2B [Source:HGNC Symbol;Acc:HGNC:30627]	log2 fold change (MLE): sexf.treatmentcancerous vs sexm.treatmentcancerous
348.91	-1.57865	0.813767	-1.93993	0.0523879	0.644405	ENSG00000105404	RABAC1	protein_coding	Rab acceptor 1 [Source:HGNC Symbol;Acc:HGNC:9794]	log2 fold change (MLE): sexf.treatmentcancerous vs sexm.treatmentcancerous
211.393	-2.05795	1.06084	-1.93992	0.0523893	0.644405	ENSG00000156697	UTP14A	protein_coding	UTP14A, small subunit processome component [Source:HGNC Symbol;Acc:HGNC:10665]	log2 fold change (MLE): sexf.treatmentcancerous vs sexm.treatmentcancerous
44.6578	2.34211	1.20689	1.9406	0.0523063	0.644405	ENSG00000177917	ARL6IP6	protein_coding	ADP ribosylation factor like GTPase 6 interacting protein 6 [Source:HGNC Symbol;Acc:HGNC:24048]	log2 fold change (MLE): sexf.treatmentcancerous vs sexm.treatmentcancerous
32.682	-3.16078	1.62978	-1.93939	0.0524541	0.644691	ENSG00000169621	APLF	protein_coding	aprataxin and PNKP like factor [Source:HGNC Symbol;Acc:HGNC:28724]	log2 fold change (MLE): sexf.treatmentcancerous vs sexm.treatmentcancerous
665.228	-1.61989	0.835722	-1.93832	0.0525846	0.645273	ENSG00000154265	ABCA5	protein_coding	ATP binding cassette subfamily A member 5 [Source:HGNC Symbol;Acc:HGNC:35]	log2 fold change (MLE): sexf.treatmentcancerous vs sexm.treatmentcancerous
295.647	-1.7846	0.920546	-1.93864	0.0525457	0.645273	ENSG00000261971	MMP25-AS1	antisense	MMP25 antisense RNA 1 [Source:HGNC Symbol;Acc:HGNC:51372]	log2 fold change (MLE): sexf.treatmentcancerous vs sexm.treatmentcancerous
1222.54	-1.32174	0.682264	-1.93729	0.05271	0.645929	ENSG00000213676	ATF6B	protein_coding	activating transcription factor 6 beta [Source:HGNC Symbol;Acc:HGNC:2349]	log2 fold change (MLE): sexf.treatmentcancerous vs sexm.treatmentcancerous
93.4658	2.81746	1.4544	1.9372	0.0527213	0.645929	ENSG00000144199	FAHD2B	protein_coding	fumarylacetoacetate hydrolase domain containing 2B [Source:HGNC Symbol;Acc:HGNC:25318]	log2 fold change (MLE): sexf.treatmentcancerous vs sexm.treatmentcancerous
210.948	-1.87489	0.968223	-1.93643	0.0528153	0.646571	ENSG00000108465	CDK5RAP3	protein_coding	CDK5 regulatory subunit associated protein 3 [Source:HGNC Symbol;Acc:HGNC:18673]	log2 fold change (MLE): sexf.treatmentcancerous vs sexm.treatmentcancerous
750.592	-1.59095	0.822177	-1.93505	0.0529841	0.646865	ENSG00000184428	TOP1MT	protein_coding	DNA topoisomerase I mitochondrial [Source:HGNC Symbol;Acc:HGNC:29787]	log2 fold change (MLE): sexf.treatmentcancerous vs sexm.treatmentcancerous
465.761	-1.61607	0.834983	-1.93545	0.0529354	0.646865	ENSG00000160813	PPP1R35	protein_coding	protein phosphatase 1 regulatory subunit 35 [Source:HGNC Symbol;Acc:HGNC:28320]	log2 fold change (MLE): sexf.treatmentcancerous vs sexm.treatmentcancerous
123.066	2.84676	1.47134	1.93481	0.0530133	0.646865	ENSG00000278817	AC007325.4	protein_coding	protein DGCR6 [Source:NCBI gene;Acc:102724770]	log2 fold change (MLE): sexf.treatmentcancerous vs sexm.treatmentcancerous
36.3578	3.30657	1.70878	1.93505	0.0529839	0.646865	ENSG00000063180	CA11	protein_coding	carbonic anhydrase 11 [Source:HGNC Symbol;Acc:HGNC:1370]	log2 fold change (MLE): sexf.treatmentcancerous vs sexm.treatmentcancerous
38.3757	-4.337	2.24228	-1.93419	0.0530893	0.646865	ENSG00000132359	RAP1GAP2	protein_coding	RAP1 GTPase activating protein 2 [Source:HGNC Symbol;Acc:HGNC:29176]	log2 fold change (MLE): sexf.treatmentcancerous vs sexm.treatmentcancerous
23.553	-4.37059	2.25949	-1.93432	0.0530734	0.646865	ENSG00000122778	KIAA1549	protein_coding	KIAA1549 [Source:HGNC Symbol;Acc:HGNC:22219]	log2 fold change (MLE): sexf.treatmentcancerous vs sexm.treatmentcancerous
23122.2	-1.61132	0.833481	-1.93324	0.0532063	0.647132	ENSG00000147403	RPL10	protein_coding	ribosomal protein L10 [Source:HGNC Symbol;Acc:HGNC:10298]	log2 fold change (MLE): sexf.treatmentcancerous vs sexm.treatmentcancerous
809.402	-1.42245	0.736082	-1.93247	0.0533021	0.647132	ENSG00000188747	NOXA1	protein_coding	NADPH oxidase activator 1 [Source:HGNC Symbol;Acc:HGNC:10668]	log2 fold change (MLE): sexf.treatmentcancerous vs sexm.treatmentcancerous
445.533	-1.32767	0.687323	-1.93165	0.0534031	0.647132	ENSG00000112699	GMDS	protein_coding	GDP-mannose 4,6-dehydratase [Source:HGNC Symbol;Acc:HGNC:4369]	log2 fold change (MLE): sexf.treatmentcancerous vs sexm.treatmentcancerous
159.952	1.95006	1.0094	1.93189	0.0533727	0.647132	ENSG00000054983	GALC	protein_coding	galactosylceramidase [Source:HGNC Symbol;Acc:HGNC:4115]	log2 fold change (MLE): sexf.treatmentcancerous vs sexm.treatmentcancerous
63.73	-2.61806	1.35507	-1.93205	0.0533535	0.647132	ENSG00000173715	C11orf80	protein_coding	chromosome 11 open reading frame 80 [Source:HGNC Symbol;Acc:HGNC:26197]	log2 fold change (MLE): sexf.treatmentcancerous vs sexm.treatmentcancerous
58.0838	-2.78456	1.44085	-1.93258	0.0532882	0.647132	ENSG00000284196	AL158064.1	processed_transcript	novel transcript	log2 fold change (MLE): sexf.treatmentcancerous vs sexm.treatmentcancerous
34.7156	-3.26747	1.69112	-1.93213	0.053343	0.647132	ENSG00000255198	SNHG9	lincRNA	small nucleolar RNA host gene 9 [Source:HGNC Symbol;Acc:HGNC:33102]	log2 fold change (MLE): sexf.treatmentcancerous vs sexm.treatmentcancerous
3922.95	1.47562	0.765038	1.92882	0.0537526	0.649007	ENSG00000003989	SLC7A2	protein_coding	solute carrier family 7 member 2 [Source:HGNC Symbol;Acc:HGNC:11060]	log2 fold change (MLE): sexf.treatmentcancerous vs sexm.treatmentcancerous
1176.15	-1.2861	0.666727	-1.92898	0.0537336	0.649007	ENSG00000182979	MTA1	protein_coding	metastasis associated 1 [Source:HGNC Symbol;Acc:HGNC:7410]	log2 fold change (MLE): sexf.treatmentcancerous vs sexm.treatmentcancerous
513.202	-1.55031	0.803545	-1.92934	0.0536892	0.649007	ENSG00000135124	P2RX4	protein_coding	purinergic receptor P2X 4 [Source:HGNC Symbol;Acc:HGNC:8535]	log2 fold change (MLE): sexf.treatmentcancerous vs sexm.treatmentcancerous
34.8557	3.33419	1.72872	1.92871	0.0537668	0.649007	ENSG00000261469	AC020978.4	sense_intronic	novel transcript, sense intronic to ESRP2	log2 fold change (MLE): sexf.treatmentcancerous vs sexm.treatmentcancerous
12.7529	-4.66285	2.4161	-1.92991	0.0536184	0.649007	ENSG00000205360	MT1CP	transcribed_unprocessed_pseudogene	metallothionein 1C, pseudogene [Source:HGNC Symbol;Acc:HGNC:7395]	log2 fold change (MLE): sexf.treatmentcancerous vs sexm.treatmentcancerous
520.456	-1.3193	0.684188	-1.92827	0.0538218	0.649165	ENSG00000084764	MAPRE3	protein_coding	microtubule associated protein RP/EB family member 3 [Source:HGNC Symbol;Acc:HGNC:6892]	log2 fold change (MLE): sexf.treatmentcancerous vs sexm.treatmentcancerous
271.641	-1.42707	0.740298	-1.9277	0.0538929	0.649518	ENSG00000033050	ABCF2	protein_coding	ATP binding cassette subfamily F member 2 [Source:HGNC Symbol;Acc:HGNC:71]	log2 fold change (MLE): sexf.treatmentcancerous vs sexm.treatmentcancerous
170.271	-1.76371	0.915354	-1.92681	0.0540035	0.64971	ENSG00000144504	ANKMY1	protein_coding	ankyrin repeat and MYND domain containing 1 [Source:HGNC Symbol;Acc:HGNC:20987]	log2 fold change (MLE): sexf.treatmentcancerous vs sexm.treatmentcancerous
63.7036	2.55124	1.32425	1.92656	0.0540344	0.64971	ENSG00000163132	MSX1	protein_coding	msh homeobox 1 [Source:HGNC Symbol;Acc:HGNC:7391]	log2 fold change (MLE): sexf.treatmentcancerous vs sexm.treatmentcancerous
59.5095	-1.96965	1.02223	-1.92682	0.0540026	0.64971	ENSG00000280332	AC020917.4	TEC	TEC	log2 fold change (MLE): sexf.treatmentcancerous vs sexm.treatmentcancerous
93.0983	3.01434	1.56505	1.92604	0.0540992	0.649986	ENSG00000072832	CRMP1	protein_coding	collapsin response mediator protein 1 [Source:HGNC Symbol;Acc:HGNC:2365]	log2 fold change (MLE): sexf.treatmentcancerous vs sexm.treatmentcancerous
1472.1	5.60962	2.9143	1.92486	0.0542467	0.65035	ENSG00000211897	IGHG3	IG_C_gene	immunoglobulin heavy constant gamma 3 (G3m marker) [Source:HGNC Symbol;Acc:HGNC:5527]	log2 fold change (MLE): sexf.treatmentcancerous vs sexm.treatmentcancerous
271.319	-1.49259	0.775454	-1.92479	0.0542552	0.65035	ENSG00000160949	TONSL	protein_coding	tonsoku like, DNA repair protein [Source:HGNC Symbol;Acc:HGNC:7801]	log2 fold change (MLE): sexf.treatmentcancerous vs sexm.treatmentcancerous
209.95	-1.6497	0.856824	-1.92536	0.0541838	0.65035	ENSG00000159884	CCDC107	protein_coding	coiled-coil domain containing 107 [Source:HGNC Symbol;Acc:HGNC:28465]	log2 fold change (MLE): sexf.treatmentcancerous vs sexm.treatmentcancerous
1875.09	-1.39834	0.726927	-1.92363	0.0544015	0.651288	ENSG00000067167	TRAM1	protein_coding	translocation associated membrane protein 1 [Source:HGNC Symbol;Acc:HGNC:20568]	log2 fold change (MLE): sexf.treatmentcancerous vs sexm.treatmentcancerous
15.7354	-3.87307	2.01355	-1.9235	0.0544174	0.651288	ENSG00000186364	NUDT17	protein_coding	nudix hydrolase 17 [Source:HGNC Symbol;Acc:HGNC:26618]	log2 fold change (MLE): sexf.treatmentcancerous vs sexm.treatmentcancerous
43.3962	3.15262	1.63936	1.92308	0.0544697	0.651412	ENSG00000123810	B9D2	protein_coding	B9 domain containing 2 [Source:HGNC Symbol;Acc:HGNC:28636]	log2 fold change (MLE): sexf.treatmentcancerous vs sexm.treatmentcancerous
2360.86	-1.39065	0.723853	-1.92118	0.0547088	0.653768	ENSG00000100258	LMF2	protein_coding	lipase maturation factor 2 [Source:HGNC Symbol;Acc:HGNC:25096]	log2 fold change (MLE): sexf.treatmentcancerous vs sexm.treatmentcancerous
331.13	-1.71277	0.892016	-1.92011	0.0548436	0.654875	ENSG00000268230	AC012313.3	processed_transcript	novel transcript	log2 fold change (MLE): sexf.treatmentcancerous vs sexm.treatmentcancerous
833.052	-2.16114	1.12574	-1.91975	0.0548898	0.654923	ENSG00000112337	SLC17A2	protein_coding	solute carrier family 17 member 2 [Source:HGNC Symbol;Acc:HGNC:10930]	log2 fold change (MLE): sexf.treatmentcancerous vs sexm.treatmentcancerous
24.6273	-2.67571	1.39403	-1.91941	0.0549331	0.654936	ENSG00000271553	AC018638.7	lincRNA	novel transcript	log2 fold change (MLE): sexf.treatmentcancerous vs sexm.treatmentcancerous
862.173	-1.45085	0.75627	-1.91843	0.0550569	0.655212	ENSG00000179115	FARSA	protein_coding	phenylalanyl-tRNA synthetase subunit alpha [Source:HGNC Symbol;Acc:HGNC:3592]	log2 fold change (MLE): sexf.treatmentcancerous vs sexm.treatmentcancerous
897.703	-2.55665	1.33318	-1.9177	0.0551493	0.655212	ENSG00000123358	NR4A1	protein_coding	nuclear receptor subfamily 4 group A member 1 [Source:HGNC Symbol;Acc:HGNC:7980]	log2 fold change (MLE): sexf.treatmentcancerous vs sexm.treatmentcancerous
407.462	-1.37023	0.714571	-1.91756	0.0551673	0.655212	ENSG00000104983	CCDC61	protein_coding	coiled-coil domain containing 61 [Source:HGNC Symbol;Acc:HGNC:33629]	log2 fold change (MLE): sexf.treatmentcancerous vs sexm.treatmentcancerous
42.0718	2.89324	1.50838	1.91812	0.0550963	0.655212	ENSG00000215861	AC245297.1	unprocessed_pseudogene	phosphodiesterase 4D interacting protein-like [Source:NCBI gene;Acc:653513]	log2 fold change (MLE): sexf.treatmentcancerous vs sexm.treatmentcancerous
26.0244	2.7394	1.42794	1.91842	0.0550572	0.655212	ENSG00000198039	ZNF273	protein_coding	zinc finger protein 273 [Source:HGNC Symbol;Acc:HGNC:13067]	log2 fold change (MLE): sexf.treatmentcancerous vs sexm.treatmentcancerous
2329.5	-1.39971	0.731464	-1.91357	0.0556752	0.655228	ENSG00000132589	FLOT2	protein_coding	flotillin 2 [Source:HGNC Symbol;Acc:HGNC:3758]	log2 fold change (MLE): sexf.treatmentcancerous vs sexm.treatmentcancerous
1794.96	-1.352	0.705814	-1.91552	0.0554259	0.655228	ENSG00000131584	ACAP3	protein_coding	ArfGAP with coiled-coil, ankyrin repeat and PH domains 3 [Source:HGNC Symbol;Acc:HGNC:16754]	log2 fold change (MLE): sexf.treatmentcancerous vs sexm.treatmentcancerous
1771.14	-1.38411	0.722695	-1.91521	0.0554656	0.655228	ENSG00000090621	PABPC4	protein_coding	poly(A) binding protein cytoplasmic 4 [Source:HGNC Symbol;Acc:HGNC:8557]	log2 fold change (MLE): sexf.treatmentcancerous vs sexm.treatmentcancerous
950.741	-1.79285	0.936717	-1.91397	0.0556242	0.655228	ENSG00000070081	NUCB2	protein_coding	nucleobindin 2 [Source:HGNC Symbol;Acc:HGNC:8044]	log2 fold change (MLE): sexf.treatmentcancerous vs sexm.treatmentcancerous
726.253	-1.37375	0.717698	-1.9141	0.0556074	0.655228	ENSG00000204209	DAXX	protein_coding	death domain associated protein [Source:HGNC Symbol;Acc:HGNC:2681]	log2 fold change (MLE): sexf.treatmentcancerous vs sexm.treatmentcancerous
341.761	-1.71093	0.893296	-1.91529	0.055455	0.655228	ENSG00000135525	MAP7	protein_coding	microtubule associated protein 7 [Source:HGNC Symbol;Acc:HGNC:6869]	log2 fold change (MLE): sexf.treatmentcancerous vs sexm.treatmentcancerous
309.029	-1.44973	0.756665	-1.91595	0.055371	0.655228	ENSG00000110274	CEP164	protein_coding	centrosomal protein 164 [Source:HGNC Symbol;Acc:HGNC:29182]	log2 fold change (MLE): sexf.treatmentcancerous vs sexm.treatmentcancerous
221.458	-1.52518	0.795927	-1.91623	0.055336	0.655228	ENSG00000171045	TSNARE1	protein_coding	t-SNARE domain containing 1 [Source:HGNC Symbol;Acc:HGNC:26437]	log2 fold change (MLE): sexf.treatmentcancerous vs sexm.treatmentcancerous
178.281	-1.48623	0.77667	-1.91359	0.055672	0.655228	ENSG00000163389	POGLUT1	protein_coding	protein O-glucosyltransferase 1 [Source:HGNC Symbol;Acc:HGNC:22954]	log2 fold change (MLE): sexf.treatmentcancerous vs sexm.treatmentcancerous
163.463	-2.33645	1.21994	-1.91522	0.055465	0.655228	ENSG00000168404	MLKL	protein_coding	mixed lineage kinase domain like pseudokinase [Source:HGNC Symbol;Acc:HGNC:26617]	log2 fold change (MLE): sexf.treatmentcancerous vs sexm.treatmentcancerous
151.068	-1.61188	0.841153	-1.91628	0.0553298	0.655228	ENSG00000107833	NPM3	protein_coding	nucleophosmin/nucleoplasmin 3 [Source:HGNC Symbol;Acc:HGNC:7931]	log2 fold change (MLE): sexf.treatmentcancerous vs sexm.treatmentcancerous
136.236	1.80618	0.943877	1.91358	0.0556742	0.655228	ENSG00000270605	AL353622.1	antisense	novel transcript	log2 fold change (MLE): sexf.treatmentcancerous vs sexm.treatmentcancerous
32765	-1.53995	0.807513	-1.90703	0.0565161	0.656698	ENSG00000055957	ITIH1	protein_coding	inter-alpha-trypsin inhibitor heavy chain 1 [Source:HGNC Symbol;Acc:HGNC:6166]	log2 fold change (MLE): sexf.treatmentcancerous vs sexm.treatmentcancerous
23835.9	-2.08774	1.09564	-1.9055	0.0567154	0.656698	ENSG00000171236	LRG1	protein_coding	leucine rich alpha-2-glycoprotein 1 [Source:HGNC Symbol;Acc:HGNC:29480]	log2 fold change (MLE): sexf.treatmentcancerous vs sexm.treatmentcancerous
11253.5	-1.42414	0.74985	-1.89923	0.0575346	0.656698	ENSG00000204628	RACK1	protein_coding	receptor for activated C kinase 1 [Source:HGNC Symbol;Acc:HGNC:4399]	log2 fold change (MLE): sexf.treatmentcancerous vs sexm.treatmentcancerous
3254.61	1.63837	0.862232	1.90015	0.0574136	0.656698	ENSG00000119711	ALDH6A1	protein_coding	aldehyde dehydrogenase 6 family member A1 [Source:HGNC Symbol;Acc:HGNC:7179]	log2 fold change (MLE): sexf.treatmentcancerous vs sexm.treatmentcancerous
2756.04	2.33329	1.22266	1.90838	0.0563427	0.656698	ENSG00000107562	CXCL12	protein_coding	C-X-C motif chemokine ligand 12 [Source:HGNC Symbol;Acc:HGNC:10672]	log2 fold change (MLE): sexf.treatmentcancerous vs sexm.treatmentcancerous
2148.82	1.46438	0.768774	1.90482	0.0568036	0.656698	ENSG00000187017	ESPN	protein_coding	espin [Source:HGNC Symbol;Acc:HGNC:13281]	log2 fold change (MLE): sexf.treatmentcancerous vs sexm.treatmentcancerous
1806.37	-1.22128	0.642649	-1.90038	0.0573834	0.656698	ENSG00000125912	NCLN	protein_coding	nicalin [Source:HGNC Symbol;Acc:HGNC:26923]	log2 fold change (MLE): sexf.treatmentcancerous vs sexm.treatmentcancerous
1209.58	1.63556	0.859913	1.90201	0.05717	0.656698	ENSG00000105552	BCAT2	protein_coding	branched chain amino acid transaminase 2 [Source:HGNC Symbol;Acc:HGNC:977]	log2 fold change (MLE): sexf.treatmentcancerous vs sexm.treatmentcancerous
923.102	-1.33161	0.699357	-1.90405	0.0569032	0.656698	ENSG00000104897	SF3A2	protein_coding	splicing factor 3a subunit 2 [Source:HGNC Symbol;Acc:HGNC:10766]	log2 fold change (MLE): sexf.treatmentcancerous vs sexm.treatmentcancerous
798.952	-1.23353	0.64848	-1.90219	0.0571462	0.656698	ENSG00000237441	RGL2	protein_coding	ral guanine nucleotide dissociation stimulator like 2 [Source:HGNC Symbol;Acc:HGNC:9769]	log2 fold change (MLE): sexf.treatmentcancerous vs sexm.treatmentcancerous
692.27	-1.47205	0.771325	-1.90847	0.0563306	0.656698	ENSG00000124535	WRNIP1	protein_coding	Werner helicase interacting protein 1 [Source:HGNC Symbol;Acc:HGNC:20876]	log2 fold change (MLE): sexf.treatmentcancerous vs sexm.treatmentcancerous
635.421	1.60241	0.841623	1.90395	0.0569169	0.656698	ENSG00000197956	S100A6	protein_coding	S100 calcium binding protein A6 [Source:HGNC Symbol;Acc:HGNC:10496]	log2 fold change (MLE): sexf.treatmentcancerous vs sexm.treatmentcancerous
649.792	-1.56563	0.822171	-1.90426	0.0568758	0.656698	ENSG00000175606	TMEM70	protein_coding	transmembrane protein 70 [Source:HGNC Symbol;Acc:HGNC:26050]	log2 fold change (MLE): sexf.treatmentcancerous vs sexm.treatmentcancerous
567.503	-1.69351	0.889744	-1.90337	0.056992	0.656698	ENSG00000130826	DKC1	protein_coding	dyskerin pseudouridine synthase 1 [Source:HGNC Symbol;Acc:HGNC:2890]	log2 fold change (MLE): sexf.treatmentcancerous vs sexm.treatmentcancerous
484.761	-1.30946	0.689276	-1.89976	0.0574645	0.656698	ENSG00000105576	TNPO2	protein_coding	transportin 2 [Source:HGNC Symbol;Acc:HGNC:19998]	log2 fold change (MLE): sexf.treatmentcancerous vs sexm.treatmentcancerous
516.124	-1.36561	0.718408	-1.90089	0.0573164	0.656698	ENSG00000100413	POLR3H	protein_coding	RNA polymerase III subunit H [Source:HGNC Symbol;Acc:HGNC:30349]	log2 fold change (MLE): sexf.treatmentcancerous vs sexm.treatmentcancerous
497.819	-1.72456	0.907849	-1.89962	0.0574836	0.656698	ENSG00000069431	ABCC9	protein_coding	ATP binding cassette subfamily C member 9 [Source:HGNC Symbol;Acc:HGNC:60]	log2 fold change (MLE): sexf.treatmentcancerous vs sexm.treatmentcancerous
371.504	-1.76418	0.928802	-1.89942	0.0575095	0.656698	ENSG00000175213	ZNF408	protein_coding	zinc finger protein 408 [Source:HGNC Symbol;Acc:HGNC:20041]	log2 fold change (MLE): sexf.treatmentcancerous vs sexm.treatmentcancerous
306.69	-1.80792	0.950895	-1.90128	0.0572657	0.656698	ENSG00000090924	PLEKHG2	protein_coding	pleckstrin homology and RhoGEF domain containing G2 [Source:HGNC Symbol;Acc:HGNC:29515]	log2 fold change (MLE): sexf.treatmentcancerous vs sexm.treatmentcancerous
302.365	2.78405	1.4589	1.90832	0.0563496	0.656698	ENSG00000107282	APBA1	protein_coding	amyloid beta precursor protein binding family A member 1 [Source:HGNC Symbol;Acc:HGNC:578]	log2 fold change (MLE): sexf.treatmentcancerous vs sexm.treatmentcancerous
312.173	5.77159	3.02485	1.90806	0.0563837	0.656698	ENSG00000122756	CNTFR	protein_coding	ciliary neurotrophic factor receptor [Source:HGNC Symbol;Acc:HGNC:2170]	log2 fold change (MLE): sexf.treatmentcancerous vs sexm.treatmentcancerous
243.63	-1.75225	0.918906	-1.90689	0.0565354	0.656698	ENSG00000165661	QSOX2	protein_coding	quiescin sulfhydryl oxidase 2 [Source:HGNC Symbol;Acc:HGNC:30249]	log2 fold change (MLE): sexf.treatmentcancerous vs sexm.treatmentcancerous
247.069	2.33151	1.22643	1.90105	0.0572954	0.656698	ENSG00000144668	ITGA9	protein_coding	integrin subunit alpha 9 [Source:HGNC Symbol;Acc:HGNC:6145]	log2 fold change (MLE): sexf.treatmentcancerous vs sexm.treatmentcancerous
203.832	-2.60778	1.36784	-1.90649	0.0565867	0.656698	ENSG00000172824	CES4A	protein_coding	carboxylesterase 4A [Source:HGNC Symbol;Acc:HGNC:26741]	log2 fold change (MLE): sexf.treatmentcancerous vs sexm.treatmentcancerous
170.219	2.35987	1.23704	1.90768	0.0564331	0.656698	ENSG00000129521	EGLN3	protein_coding	egl-9 family hypoxia inducible factor 3 [Source:HGNC Symbol;Acc:HGNC:14661]	log2 fold change (MLE): sexf.treatmentcancerous vs sexm.treatmentcancerous
135.231	-1.96455	1.03003	-1.90728	0.0564849	0.656698	ENSG00000189007	ADAT2	protein_coding	adenosine deaminase, tRNA specific 2 [Source:HGNC Symbol;Acc:HGNC:21172]	log2 fold change (MLE): sexf.treatmentcancerous vs sexm.treatmentcancerous
123.721	-2.21646	1.16377	-1.90455	0.0568384	0.656698	ENSG00000138050	THUMPD2	protein_coding	THUMP domain containing 2 [Source:HGNC Symbol;Acc:HGNC:14890]	log2 fold change (MLE): sexf.treatmentcancerous vs sexm.treatmentcancerous
108.695	2.68457	1.41167	1.9017	0.0572104	0.656698	ENSG00000117020	AKT3	protein_coding	AKT serine/threonine kinase 3 [Source:HGNC Symbol;Acc:HGNC:393]	log2 fold change (MLE): sexf.treatmentcancerous vs sexm.treatmentcancerous
116.14	2.78372	1.46552	1.89947	0.0575022	0.656698	ENSG00000158050	DUSP2	protein_coding	dual specificity phosphatase 2 [Source:HGNC Symbol;Acc:HGNC:3068]	log2 fold change (MLE): sexf.treatmentcancerous vs sexm.treatmentcancerous
103.18	-1.92633	1.01045	-1.90642	0.0565957	0.656698	ENSG00000167555	ZNF528	protein_coding	zinc finger protein 528 [Source:HGNC Symbol;Acc:HGNC:29384]	log2 fold change (MLE): sexf.treatmentcancerous vs sexm.treatmentcancerous
80.0514	-3.1608	1.66197	-1.90185	0.0571913	0.656698	ENSG00000274225	AP001065.1	lincRNA	novel transcript	log2 fold change (MLE): sexf.treatmentcancerous vs sexm.treatmentcancerous
92.8671	2.3371	1.2237	1.90987	0.0561502	0.656698	ENSG00000163947	ARHGEF3	protein_coding	Rho guanine nucleotide exchange factor 3 [Source:HGNC Symbol;Acc:HGNC:683]	log2 fold change (MLE): sexf.treatmentcancerous vs sexm.treatmentcancerous
74.8323	2.21935	1.16844	1.89942	0.0575092	0.656698	ENSG00000186469	GNG2	protein_coding	G protein subunit gamma 2 [Source:HGNC Symbol;Acc:HGNC:4404]	log2 fold change (MLE): sexf.treatmentcancerous vs sexm.treatmentcancerous
69.0804	-2.21267	1.15777	-1.91115	0.0559849	0.656698	ENSG00000156127	BATF	protein_coding	basic leucine zipper ATF-like transcription factor [Source:HGNC Symbol;Acc:HGNC:958]	log2 fold change (MLE): sexf.treatmentcancerous vs sexm.treatmentcancerous
43.9569	2.2285	1.16639	1.9106	0.0560565	0.656698	ENSG00000145882	PCYOX1L	protein_coding	prenylcysteine oxidase 1 like [Source:HGNC Symbol;Acc:HGNC:28477]	log2 fold change (MLE): sexf.treatmentcancerous vs sexm.treatmentcancerous
45.6908	-2.08528	1.09367	-1.90668	0.056562	0.656698	ENSG00000279738	AL022311.1	sense_overlapping	novel transcript, sense overlapping to EIF3L	log2 fold change (MLE): sexf.treatmentcancerous vs sexm.treatmentcancerous
56.4089	-3.33829	1.75507	-1.90209	0.0571593	0.656698	ENSG00000205361	MT1DP	transcribed_unprocessed_pseudogene	metallothionein 1D, pseudogene [Source:HGNC Symbol;Acc:HGNC:7396]	log2 fold change (MLE): sexf.treatmentcancerous vs sexm.treatmentcancerous
33.3414	3.91831	2.06127	1.90092	0.0573122	0.656698	ENSG00000153162	BMP6	protein_coding	bone morphogenetic protein 6 [Source:HGNC Symbol;Acc:HGNC:1073]	log2 fold change (MLE): sexf.treatmentcancerous vs sexm.treatmentcancerous
33.479	-2.48766	1.30391	-1.90784	0.056412	0.656698	ENSG00000113356	POLR3G	protein_coding	RNA polymerase III subunit G [Source:HGNC Symbol;Acc:HGNC:30075]	log2 fold change (MLE): sexf.treatmentcancerous vs sexm.treatmentcancerous
23.8513	-3.99084	2.10049	-1.89996	0.0574389	0.656698	ENSG00000017483	SLC38A5	protein_coding	solute carrier family 38 member 5 [Source:HGNC Symbol;Acc:HGNC:18070]	log2 fold change (MLE): sexf.treatmentcancerous vs sexm.treatmentcancerous
18.6978	-3.37477	1.77311	-1.90331	0.057	0.656698	ENSG00000166439	RNF169	protein_coding	ring finger protein 169 [Source:HGNC Symbol;Acc:HGNC:26961]	log2 fold change (MLE): sexf.treatmentcancerous vs sexm.treatmentcancerous
81.5606	-2.19795	1.15793	-1.89817	0.057674	0.657806	ENSG00000152133	GPATCH11	protein_coding	G-patch domain containing 11 [Source:HGNC Symbol;Acc:HGNC:26768]	log2 fold change (MLE): sexf.treatmentcancerous vs sexm.treatmentcancerous
217.772	2.71361	1.43007	1.89754	0.0577568	0.658266	ENSG00000121552	CSTA	protein_coding	cystatin A [Source:HGNC Symbol;Acc:HGNC:2481]	log2 fold change (MLE): sexf.treatmentcancerous vs sexm.treatmentcancerous
353.352	-1.39186	0.733634	-1.89721	0.0578	0.658275	ENSG00000122386	ZNF205	protein_coding	zinc finger protein 205 [Source:HGNC Symbol;Acc:HGNC:12996]	log2 fold change (MLE): sexf.treatmentcancerous vs sexm.treatmentcancerous
1130.65	-1.4506	0.76481	-1.89668	0.0578699	0.658588	ENSG00000136986	DERL1	protein_coding	derlin 1 [Source:HGNC Symbol;Acc:HGNC:28454]	log2 fold change (MLE): sexf.treatmentcancerous vs sexm.treatmentcancerous
205.554	-2.00112	1.05536	-1.89615	0.0579401	0.658904	ENSG00000185112	FAM43A	protein_coding	family with sequence similarity 43 member A [Source:HGNC Symbol;Acc:HGNC:26888]	log2 fold change (MLE): sexf.treatmentcancerous vs sexm.treatmentcancerous
3499.96	-1.73201	0.916785	-1.88922	0.0588617	0.65927	ENSG00000134294	SLC38A2	protein_coding	solute carrier family 38 member 2 [Source:HGNC Symbol;Acc:HGNC:13448]	log2 fold change (MLE): sexf.treatmentcancerous vs sexm.treatmentcancerous
1762.17	-1.24274	0.655608	-1.89556	0.0580185	0.65927	ENSG00000104859	CLASRP	protein_coding	CLK4 associating serine/arginine rich protein [Source:HGNC Symbol;Acc:HGNC:17731]	log2 fold change (MLE): sexf.treatmentcancerous vs sexm.treatmentcancerous
1409.25	-4.95088	2.61775	-1.89128	0.0585873	0.65927	ENSG00000165376	CLDN2	protein_coding	claudin 2 [Source:HGNC Symbol;Acc:HGNC:2041]	log2 fold change (MLE): sexf.treatmentcancerous vs sexm.treatmentcancerous
917.539	1.987	1.05096	1.89065	0.0586711	0.65927	ENSG00000164089	ETNPPL	protein_coding	ethanolamine-phosphate phospho-lyase [Source:HGNC Symbol;Acc:HGNC:14404]	log2 fold change (MLE): sexf.treatmentcancerous vs sexm.treatmentcancerous
752.231	-1.48978	0.786347	-1.89456	0.0581504	0.65927	ENSG00000066248	NGEF	protein_coding	neuronal guanine nucleotide exchange factor [Source:HGNC Symbol;Acc:HGNC:7807]	log2 fold change (MLE): sexf.treatmentcancerous vs sexm.treatmentcancerous
535.862	-1.48901	0.787089	-1.8918	0.0585178	0.65927	ENSG00000141258	SGSM2	protein_coding	small G protein signaling modulator 2 [Source:HGNC Symbol;Acc:HGNC:29026]	log2 fold change (MLE): sexf.treatmentcancerous vs sexm.treatmentcancerous
272.305	-1.80065	0.952275	-1.89089	0.0586393	0.65927	ENSG00000174276	ZNHIT2	protein_coding	zinc finger HIT-type containing 2 [Source:HGNC Symbol;Acc:HGNC:1177]	log2 fold change (MLE): sexf.treatmentcancerous vs sexm.treatmentcancerous
210.955	-1.51119	0.800158	-1.88861	0.0589436	0.65927	ENSG00000170089	AC106795.1	transcribed_unprocessed_pseudogene	THO complex 3 pseudogene [Source:NCBI gene;Acc:728554]	log2 fold change (MLE): sexf.treatmentcancerous vs sexm.treatmentcancerous
184.501	-1.78071	0.939799	-1.89477	0.0581225	0.65927	ENSG00000183793	NPIPA5	protein_coding	nuclear pore complex interacting protein family member A5 [Source:HGNC Symbol;Acc:HGNC:41980]	log2 fold change (MLE): sexf.treatmentcancerous vs sexm.treatmentcancerous
150.819	-1.66412	0.878441	-1.8944	0.0581719	0.65927	ENSG00000046647	GEMIN8	protein_coding	gem nuclear organelle associated protein 8 [Source:HGNC Symbol;Acc:HGNC:26044]	log2 fold change (MLE): sexf.treatmentcancerous vs sexm.treatmentcancerous
105.713	2.07787	1.0981	1.89224	0.0584587	0.65927	ENSG00000164125	FAM198B	protein_coding	family with sequence similarity 198 member B [Source:HGNC Symbol;Acc:HGNC:25312]	log2 fold change (MLE): sexf.treatmentcancerous vs sexm.treatmentcancerous
116.337	-2.36956	1.25254	-1.89181	0.0585165	0.65927	ENSG00000185164	NOMO2	protein_coding	NODAL modulator 2 [Source:HGNC Symbol;Acc:HGNC:22652]	log2 fold change (MLE): sexf.treatmentcancerous vs sexm.treatmentcancerous
119.032	-1.80839	0.957046	-1.88956	0.0588175	0.65927	ENSG00000186416	NKRF	protein_coding	NFKB repressing factor [Source:HGNC Symbol;Acc:HGNC:19374]	log2 fold change (MLE): sexf.treatmentcancerous vs sexm.treatmentcancerous
71.481	2.18354	1.15453	1.89128	0.0585871	0.65927	ENSG00000224536	AC096677.1	antisense	novel transcript	log2 fold change (MLE): sexf.treatmentcancerous vs sexm.treatmentcancerous
57.4099	-1.88935	1.00027	-1.88884	0.0589134	0.65927	ENSG00000280287	AC131212.3	TEC	novel transcript	log2 fold change (MLE): sexf.treatmentcancerous vs sexm.treatmentcancerous
62.2234	3.72634	1.97229	1.88934	0.0588459	0.65927	ENSG00000130558	OLFM1	protein_coding	olfactomedin 1 [Source:HGNC Symbol;Acc:HGNC:17187]	log2 fold change (MLE): sexf.treatmentcancerous vs sexm.treatmentcancerous
49.9949	-2.9436	1.55633	-1.89137	0.0585745	0.65927	ENSG00000166348	USP54	protein_coding	ubiquitin specific peptidase 54 [Source:HGNC Symbol;Acc:HGNC:23513]	log2 fold change (MLE): sexf.treatmentcancerous vs sexm.treatmentcancerous
49.7028	2.94181	1.55544	1.8913	0.0585847	0.65927	ENSG00000155307	SAMSN1	protein_coding	SAM domain, SH3 domain and nuclear localization signals 1 [Source:HGNC Symbol;Acc:HGNC:10528]	log2 fold change (MLE): sexf.treatmentcancerous vs sexm.treatmentcancerous
27.1595	3.1107	1.64712	1.88857	0.0589491	0.65927	ENSG00000049130	KITLG	protein_coding	KIT ligand [Source:HGNC Symbol;Acc:HGNC:6343]	log2 fold change (MLE): sexf.treatmentcancerous vs sexm.treatmentcancerous
25.3673	-4.94408	2.61133	-1.89332	0.0583158	0.65927	ENSG00000181541	MAB21L2	protein_coding	mab-21 like 2 [Source:HGNC Symbol;Acc:HGNC:6758]	log2 fold change (MLE): sexf.treatmentcancerous vs sexm.treatmentcancerous
27.1806	3.70548	1.95916	1.89137	0.0585754	0.65927	ENSG00000101307	SIRPB1	protein_coding	signal regulatory protein beta 1 [Source:HGNC Symbol;Acc:HGNC:15928]	log2 fold change (MLE): sexf.treatmentcancerous vs sexm.treatmentcancerous
11.2971	-4.17887	2.21099	-1.89005	0.0587514	0.65927	ENSG00000263050	AC090617.5	lincRNA	novel transcript	log2 fold change (MLE): sexf.treatmentcancerous vs sexm.treatmentcancerous
13.6565	-5.14534	2.7185	-1.89271	0.0583958	0.65927	ENSG00000268388	FENDRR	lincRNA	FOXF1 adjacent non-coding developmental regulatory RNA [Source:HGNC Symbol;Acc:HGNC:43894]	log2 fold change (MLE): sexf.treatmentcancerous vs sexm.treatmentcancerous
3270.25	-1.26319	0.670334	-1.88442	0.059508	0.660159	ENSG00000101076	HNF4A	protein_coding	hepatocyte nuclear factor 4 alpha [Source:HGNC Symbol;Acc:HGNC:5024]	log2 fold change (MLE): sexf.treatmentcancerous vs sexm.treatmentcancerous
1896.89	-1.37891	0.731804	-1.88426	0.0595297	0.660159	ENSG00000063244	U2AF2	protein_coding	U2 small nuclear RNA auxiliary factor 2 [Source:HGNC Symbol;Acc:HGNC:23156]	log2 fold change (MLE): sexf.treatmentcancerous vs sexm.treatmentcancerous
1276.87	2.18487	1.15928	1.88469	0.0594717	0.660159	ENSG00000106333	PCOLCE	protein_coding	procollagen C-endopeptidase enhancer [Source:HGNC Symbol;Acc:HGNC:8738]	log2 fold change (MLE): sexf.treatmentcancerous vs sexm.treatmentcancerous
1264.45	6.71153	3.56752	1.88129	0.059933	0.660159	ENSG00000253755	IGHGP	IG_C_pseudogene	immunoglobulin heavy constant gamma P (non-functional) [Source:HGNC Symbol;Acc:HGNC:5529]	log2 fold change (MLE): sexf.treatmentcancerous vs sexm.treatmentcancerous
1155.58	-1.42357	0.757072	-1.88036	0.0600589	0.660159	ENSG00000112511	PHF1	protein_coding	PHD finger protein 1 [Source:HGNC Symbol;Acc:HGNC:8919]	log2 fold change (MLE): sexf.treatmentcancerous vs sexm.treatmentcancerous
1051.54	1.64226	0.873614	1.87984	0.0601298	0.660159	ENSG00000136167	LCP1	protein_coding	lymphocyte cytosolic protein 1 [Source:HGNC Symbol;Acc:HGNC:6528]	log2 fold change (MLE): sexf.treatmentcancerous vs sexm.treatmentcancerous
1038.99	-1.98284	1.05434	-1.88064	0.0600203	0.660159	ENSG00000243649	CFB	protein_coding	complement factor B [Source:HGNC Symbol;Acc:HGNC:1037]	log2 fold change (MLE): sexf.treatmentcancerous vs sexm.treatmentcancerous
629.815	2.49724	1.32342	1.88696	0.0591656	0.660159	ENSG00000172478	MAB21L4	protein_coding	mab-21 like 4 [Source:HGNC Symbol;Acc:HGNC:26216]	log2 fold change (MLE): sexf.treatmentcancerous vs sexm.treatmentcancerous
572.788	-1.43754	0.764303	-1.88085	0.0599926	0.660159	ENSG00000099326	MZF1	protein_coding	myeloid zinc finger 1 [Source:HGNC Symbol;Acc:HGNC:13108]	log2 fold change (MLE): sexf.treatmentcancerous vs sexm.treatmentcancerous
495.701	-1.46626	0.779143	-1.88189	0.0598508	0.660159	ENSG00000146826	C7orf43	protein_coding	chromosome 7 open reading frame 43 [Source:HGNC Symbol;Acc:HGNC:25604]	log2 fold change (MLE): sexf.treatmentcancerous vs sexm.treatmentcancerous
294.537	-1.62048	0.861071	-1.88193	0.0598453	0.660159	ENSG00000166685	COG1	protein_coding	component of oligomeric golgi complex 1 [Source:HGNC Symbol;Acc:HGNC:6545]	log2 fold change (MLE): sexf.treatmentcancerous vs sexm.treatmentcancerous
271.46	2.57074	1.36307	1.88599	0.0592962	0.660159	ENSG00000143546	S100A8	protein_coding	S100 calcium binding protein A8 [Source:HGNC Symbol;Acc:HGNC:10498]	log2 fold change (MLE): sexf.treatmentcancerous vs sexm.treatmentcancerous
245.898	2.83638	1.50437	1.88543	0.0593724	0.660159	ENSG00000072694	FCGR2B	protein_coding	Fc fragment of IgG receptor IIb [Source:HGNC Symbol;Acc:HGNC:3618]	log2 fold change (MLE): sexf.treatmentcancerous vs sexm.treatmentcancerous
202.129	1.91253	1.01388	1.88634	0.0592495	0.660159	ENSG00000178301	AQP11	protein_coding	aquaporin 11 [Source:HGNC Symbol;Acc:HGNC:19940]	log2 fold change (MLE): sexf.treatmentcancerous vs sexm.treatmentcancerous
170.538	1.56235	0.831121	1.87981	0.0601343	0.660159	ENSG00000168807	SNTB2	protein_coding	syntrophin beta 2 [Source:HGNC Symbol;Acc:HGNC:11169]	log2 fold change (MLE): sexf.treatmentcancerous vs sexm.treatmentcancerous
187.025	-1.70593	0.907093	-1.88065	0.0600193	0.660159	ENSG00000131773	KHDRBS3	protein_coding	KH RNA binding domain containing, signal transduction associated 3 [Source:HGNC Symbol;Acc:HGNC:18117]	log2 fold change (MLE): sexf.treatmentcancerous vs sexm.treatmentcancerous
158.041	2.0644	1.09588	1.88378	0.0595941	0.660159	ENSG00000050165	DKK3	protein_coding	dickkopf WNT signaling pathway inhibitor 3 [Source:HGNC Symbol;Acc:HGNC:2893]	log2 fold change (MLE): sexf.treatmentcancerous vs sexm.treatmentcancerous
146.08	1.72065	0.911989	1.8867	0.0592002	0.660159	ENSG00000255545	AP004608.1	processed_transcript	uncharacterized LOC283177 [Source:NCBI gene;Acc:283177]	log2 fold change (MLE): sexf.treatmentcancerous vs sexm.treatmentcancerous
72.842	3.71503	1.97449	1.88151	0.0599022	0.660159	ENSG00000105426	PTPRS	protein_coding	protein tyrosine phosphatase, receptor type S [Source:HGNC Symbol;Acc:HGNC:9681]	log2 fold change (MLE): sexf.treatmentcancerous vs sexm.treatmentcancerous
71.6395	-2.72366	1.44779	-1.88125	0.0599378	0.660159	ENSG00000181284	TMEM102	protein_coding	transmembrane protein 102 [Source:HGNC Symbol;Acc:HGNC:26722]	log2 fold change (MLE): sexf.treatmentcancerous vs sexm.treatmentcancerous
57.1996	2.9907	1.58666	1.88491	0.0594426	0.660159	ENSG00000104154	SLC30A4	protein_coding	solute carrier family 30 member 4 [Source:HGNC Symbol;Acc:HGNC:11015]	log2 fold change (MLE): sexf.treatmentcancerous vs sexm.treatmentcancerous
49.2107	-2.59391	1.37949	-1.88034	0.0600616	0.660159	ENSG00000196407	THEM5	protein_coding	thioesterase superfamily member 5 [Source:HGNC Symbol;Acc:HGNC:26755]	log2 fold change (MLE): sexf.treatmentcancerous vs sexm.treatmentcancerous
36.0203	-3.9655	2.10909	-1.88019	0.0600824	0.660159	ENSG00000215156	AC138409.1	processed_pseudogene	integral membrane glycoprotein-like [Source:NCBI gene;Acc:646652]	log2 fold change (MLE): sexf.treatmentcancerous vs sexm.treatmentcancerous
39.3399	3.84662	2.04515	1.88085	0.0599923	0.660159	ENSG00000179178	TMEM125	protein_coding	transmembrane protein 125 [Source:HGNC Symbol;Acc:HGNC:28275]	log2 fold change (MLE): sexf.treatmentcancerous vs sexm.treatmentcancerous
40.9169	3.85263	2.04362	1.8852	0.0594031	0.660159	ENSG00000170743	SYT9	protein_coding	synaptotagmin 9 [Source:HGNC Symbol;Acc:HGNC:19265]	log2 fold change (MLE): sexf.treatmentcancerous vs sexm.treatmentcancerous
31.1267	2.85276	1.51242	1.88622	0.0592647	0.660159	ENSG00000145147	SLIT2	protein_coding	slit guidance ligand 2 [Source:HGNC Symbol;Acc:HGNC:11086]	log2 fold change (MLE): sexf.treatmentcancerous vs sexm.treatmentcancerous
18956	1.75379	0.938537	1.86864	0.0616732	0.662987	ENSG00000021826	CPS1	protein_coding	carbamoyl-phosphate synthase 1 [Source:HGNC Symbol;Acc:HGNC:2323]	log2 fold change (MLE): sexf.treatmentcancerous vs sexm.treatmentcancerous
8254.58	-1.58913	0.849595	-1.87046	0.0614199	0.662987	ENSG00000123689	G0S2	protein_coding	G0/G1 switch 2 [Source:HGNC Symbol;Acc:HGNC:30229]	log2 fold change (MLE): sexf.treatmentcancerous vs sexm.treatmentcancerous
3414.23	-1.78829	0.955774	-1.87104	0.06134	0.662987	ENSG00000163931	TKT	protein_coding	transketolase [Source:HGNC Symbol;Acc:HGNC:11834]	log2 fold change (MLE): sexf.treatmentcancerous vs sexm.treatmentcancerous
2112.72	-1.1959	0.639104	-1.87121	0.0613155	0.662987	ENSG00000071859	FAM50A	protein_coding	family with sequence similarity 50 member A [Source:HGNC Symbol;Acc:HGNC:18786]	log2 fold change (MLE): sexf.treatmentcancerous vs sexm.treatmentcancerous
1683.25	1.56899	0.838933	1.87022	0.0614536	0.662987	ENSG00000169021	UQCRFS1	protein_coding	ubiquinol-cytochrome c reductase, Rieske iron-sulfur polypeptide 1 [Source:HGNC Symbol;Acc:HGNC:12587]	log2 fold change (MLE): sexf.treatmentcancerous vs sexm.treatmentcancerous
1369.98	-1.91349	1.02189	-1.87249	0.0611382	0.662987	ENSG00000134716	CYP2J2	protein_coding	cytochrome P450 family 2 subfamily J member 2 [Source:HGNC Symbol;Acc:HGNC:2634]	log2 fold change (MLE): sexf.treatmentcancerous vs sexm.treatmentcancerous
1100.77	-1.26359	0.675313	-1.87113	0.0613277	0.662987	ENSG00000099331	MYO9B	protein_coding	myosin IXB [Source:HGNC Symbol;Acc:HGNC:7609]	log2 fold change (MLE): sexf.treatmentcancerous vs sexm.treatmentcancerous
1111.05	2.02577	1.08389	1.86898	0.0616258	0.662987	ENSG00000139410	SDSL	protein_coding	serine dehydratase like [Source:HGNC Symbol;Acc:HGNC:30404]	log2 fold change (MLE): sexf.treatmentcancerous vs sexm.treatmentcancerous
964.681	-1.29242	0.691006	-1.87035	0.0614354	0.662987	ENSG00000076984	MAP2K7	protein_coding	mitogen-activated protein kinase kinase 7 [Source:HGNC Symbol;Acc:HGNC:6847]	log2 fold change (MLE): sexf.treatmentcancerous vs sexm.treatmentcancerous
549.149	-1.53461	0.819299	-1.87308	0.0610576	0.662987	ENSG00000105662	CRTC1	protein_coding	CREB regulated transcription coactivator 1 [Source:HGNC Symbol;Acc:HGNC:16062]	log2 fold change (MLE): sexf.treatmentcancerous vs sexm.treatmentcancerous
350.404	2.68925	1.43342	1.87611	0.0606406	0.662987	ENSG00000149582	TMEM25	protein_coding	transmembrane protein 25 [Source:HGNC Symbol;Acc:HGNC:25890]	log2 fold change (MLE): sexf.treatmentcancerous vs sexm.treatmentcancerous
326.319	-1.7522	0.933399	-1.87723	0.0604864	0.662987	ENSG00000149269	PAK1	protein_coding	p21 (RAC1) activated kinase 1 [Source:HGNC Symbol;Acc:HGNC:8590]	log2 fold change (MLE): sexf.treatmentcancerous vs sexm.treatmentcancerous
315.112	-1.38493	0.739988	-1.87156	0.0612679	0.662987	ENSG00000077463	SIRT6	protein_coding	sirtuin 6 [Source:HGNC Symbol;Acc:HGNC:14934]	log2 fold change (MLE): sexf.treatmentcancerous vs sexm.treatmentcancerous
291.836	-1.4607	0.778418	-1.8765	0.0605866	0.662987	ENSG00000170881	RNF139	protein_coding	ring finger protein 139 [Source:HGNC Symbol;Acc:HGNC:17023]	log2 fold change (MLE): sexf.treatmentcancerous vs sexm.treatmentcancerous
290.25	2.10943	1.12471	1.87553	0.0607194	0.662987	ENSG00000102743	SLC25A15	protein_coding	solute carrier family 25 member 15 [Source:HGNC Symbol;Acc:HGNC:10985]	log2 fold change (MLE): sexf.treatmentcancerous vs sexm.treatmentcancerous
179.098	-3.20407	1.71359	-1.86979	0.0615128	0.662987	ENSG00000157168	NRG1	protein_coding	neuregulin 1 [Source:HGNC Symbol;Acc:HGNC:7997]	log2 fold change (MLE): sexf.treatmentcancerous vs sexm.treatmentcancerous
191.767	-2.27842	1.21561	-1.87431	0.0608882	0.662987	ENSG00000196922	ZNF252P	transcribed_unprocessed_pseudogene	zinc finger protein 252, pseudogene [Source:HGNC Symbol;Acc:HGNC:13046]	log2 fold change (MLE): sexf.treatmentcancerous vs sexm.treatmentcancerous
142.694	-1.91521	1.02489	-1.8687	0.0616649	0.662987	ENSG00000268895	A1BG-AS1	antisense	A1BG antisense RNA 1 [Source:HGNC Symbol;Acc:HGNC:37133]	log2 fold change (MLE): sexf.treatmentcancerous vs sexm.treatmentcancerous
125.945	-1.56997	0.83768	-1.87419	0.0609038	0.662987	ENSG00000197062	ZSCAN26	protein_coding	zinc finger and SCAN domain containing 26 [Source:HGNC Symbol;Acc:HGNC:12978]	log2 fold change (MLE): sexf.treatmentcancerous vs sexm.treatmentcancerous
108.906	-2.07395	1.10678	-1.87387	0.0609487	0.662987	ENSG00000230733	AC092171.2	lincRNA	novel transcript	log2 fold change (MLE): sexf.treatmentcancerous vs sexm.treatmentcancerous
107.179	2.94011	1.56763	1.87551	0.0607221	0.662987	ENSG00000188404	SELL	protein_coding	selectin L [Source:HGNC Symbol;Acc:HGNC:10720]	log2 fold change (MLE): sexf.treatmentcancerous vs sexm.treatmentcancerous
100.753	2.91682	1.56077	1.86884	0.061645	0.662987	ENSG00000145649	GZMA	protein_coding	granzyme A [Source:HGNC Symbol;Acc:HGNC:4708]	log2 fold change (MLE): sexf.treatmentcancerous vs sexm.treatmentcancerous
59.3463	2.12508	1.13197	1.87733	0.0604727	0.662987	ENSG00000174564	IL20RB	protein_coding	interleukin 20 receptor subunit beta [Source:HGNC Symbol;Acc:HGNC:6004]	log2 fold change (MLE): sexf.treatmentcancerous vs sexm.treatmentcancerous
47.8605	2.98027	1.58918	1.87535	0.0607441	0.662987	ENSG00000198648	STK39	protein_coding	serine/threonine kinase 39 [Source:HGNC Symbol;Acc:HGNC:17717]	log2 fold change (MLE): sexf.treatmentcancerous vs sexm.treatmentcancerous
39.6917	-3.3907	1.81334	-1.86986	0.0615032	0.662987	ENSG00000168970	JMJD7-PLA2G4B	protein_coding	JMJD7-PLA2G4B readthrough [Source:HGNC Symbol;Acc:HGNC:34449]	log2 fold change (MLE): sexf.treatmentcancerous vs sexm.treatmentcancerous
47.3775	-2.38838	1.27741	-1.86971	0.0615243	0.662987	ENSG00000241370	RPP21	protein_coding	ribonuclease P/MRP subunit p21 [Source:HGNC Symbol;Acc:HGNC:21300]	log2 fold change (MLE): sexf.treatmentcancerous vs sexm.treatmentcancerous
25.6201	3.45304	1.84401	1.87257	0.0611276	0.662987	ENSG00000163803	PLB1	protein_coding	phospholipase B1 [Source:HGNC Symbol;Acc:HGNC:30041]	log2 fold change (MLE): sexf.treatmentcancerous vs sexm.treatmentcancerous
27.4339	-3.04771	1.62603	-1.87433	0.0608847	0.662987	ENSG00000253598	SLC10A5	protein_coding	solute carrier family 10 member 5 [Source:HGNC Symbol;Acc:HGNC:22981]	log2 fold change (MLE): sexf.treatmentcancerous vs sexm.treatmentcancerous
23.2971	4.07701	2.17534	1.8742	0.0609032	0.662987	ENSG00000170153	RNF150	protein_coding	ring finger protein 150 [Source:HGNC Symbol;Acc:HGNC:23138]	log2 fold change (MLE): sexf.treatmentcancerous vs sexm.treatmentcancerous
16.759	-4.551	2.43313	-1.87043	0.0614236	0.662987	ENSG00000262712	AC012676.1	sense_intronic	novel transcript	log2 fold change (MLE): sexf.treatmentcancerous vs sexm.treatmentcancerous
575.601	-1.23802	0.663082	-1.86707	0.0618917	0.66304	ENSG00000168395	ING5	protein_coding	inhibitor of growth family member 5 [Source:HGNC Symbol;Acc:HGNC:19421]	log2 fold change (MLE): sexf.treatmentcancerous vs sexm.treatmentcancerous
135.438	1.81803	0.973714	1.86711	0.0618866	0.66304	ENSG00000138764	CCNG2	protein_coding	cyclin G2 [Source:HGNC Symbol;Acc:HGNC:1593]	log2 fold change (MLE): sexf.treatmentcancerous vs sexm.treatmentcancerous
84.432	2.65124	1.41983	1.8673	0.0618592	0.66304	ENSG00000237674	GSTA7P	unprocessed_pseudogene	glutathione S-transferase alpha 7, pseudogene [Source:HGNC Symbol;Acc:HGNC:4631]	log2 fold change (MLE): sexf.treatmentcancerous vs sexm.treatmentcancerous
36.392	-2.7677	1.48233	-1.86713	0.061884	0.66304	ENSG00000234222	LIX1L-AS1	antisense	LIX1L antisense RNA 1 [Source:HGNC Symbol;Acc:HGNC:41210]	log2 fold change (MLE): sexf.treatmentcancerous vs sexm.treatmentcancerous
19.1601	4.5812	2.45313	1.86749	0.0618328	0.66304	ENSG00000070601	FRMPD1	protein_coding	FERM and PDZ domain containing 1 [Source:HGNC Symbol;Acc:HGNC:29159]	log2 fold change (MLE): sexf.treatmentcancerous vs sexm.treatmentcancerous
1073.03	-1.33083	0.713819	-1.86438	0.0622689	0.663418	ENSG00000070159	PTPN3	protein_coding	protein tyrosine phosphatase, non-receptor type 3 [Source:HGNC Symbol;Acc:HGNC:9655]	log2 fold change (MLE): sexf.treatmentcancerous vs sexm.treatmentcancerous
682.871	-1.56355	0.837943	-1.86593	0.0620505	0.663418	ENSG00000160214	RRP1	protein_coding	ribosomal RNA processing 1 [Source:HGNC Symbol;Acc:HGNC:18785]	log2 fold change (MLE): sexf.treatmentcancerous vs sexm.treatmentcancerous
350.737	-1.52505	0.817912	-1.86457	0.0622422	0.663418	ENSG00000104884	ERCC2	protein_coding	ERCC excision repair 2, TFIIH core complex helicase subunit [Source:HGNC Symbol;Acc:HGNC:3434]	log2 fold change (MLE): sexf.treatmentcancerous vs sexm.treatmentcancerous
192.657	-1.53305	0.821365	-1.86647	0.0619755	0.663418	ENSG00000188428	BLOC1S5	protein_coding	biogenesis of lysosomal organelles complex 1 subunit 5 [Source:HGNC Symbol;Acc:HGNC:18561]	log2 fold change (MLE): sexf.treatmentcancerous vs sexm.treatmentcancerous
131.881	2.05366	1.10087	1.86548	0.0621142	0.663418	ENSG00000073792	IGF2BP2	protein_coding	insulin like growth factor 2 mRNA binding protein 2 [Source:HGNC Symbol;Acc:HGNC:28867]	log2 fold change (MLE): sexf.treatmentcancerous vs sexm.treatmentcancerous
106.053	-1.93988	1.04037	-1.8646	0.0622378	0.663418	ENSG00000167840	ZNF232	protein_coding	zinc finger protein 232 [Source:HGNC Symbol;Acc:HGNC:13026]	log2 fold change (MLE): sexf.treatmentcancerous vs sexm.treatmentcancerous
22.6849	3.62929	1.94556	1.86542	0.0621228	0.663418	ENSG00000258819	LINC02289	lincRNA	long intergenic non-protein coding RNA 2289 [Source:HGNC Symbol;Acc:HGNC:53205]	log2 fold change (MLE): sexf.treatmentcancerous vs sexm.treatmentcancerous
20.8421	-3.11859	1.67228	-1.86487	0.0621991	0.663418	ENSG00000162997	PRORSD1P	transcribed_unitary_pseudogene	prolyl-tRNA synthetase associated domain containing 1, pseudogene [Source:HGNC Symbol;Acc:HGNC:34379]	log2 fold change (MLE): sexf.treatmentcancerous vs sexm.treatmentcancerous
377.907	-1.66072	0.8911	-1.86368	0.0623672	0.66401	ENSG00000119812	FAM98A	protein_coding	family with sequence similarity 98 member A [Source:HGNC Symbol;Acc:HGNC:24520]	log2 fold change (MLE): sexf.treatmentcancerous vs sexm.treatmentcancerous
134.722	-1.83041	0.982367	-1.86327	0.0624247	0.664167	ENSG00000272556	GTF2IP13	transcribed_unprocessed_pseudogene	general transcription factor IIi pseudogene 13 [Source:HGNC Symbol;Acc:HGNC:51725]	log2 fold change (MLE): sexf.treatmentcancerous vs sexm.treatmentcancerous
2481.82	-1.62135	0.870683	-1.86216	0.0625811	0.664529	ENSG00000123561	SERPINA7	protein_coding	serpin family A member 7 [Source:HGNC Symbol;Acc:HGNC:11583]	log2 fold change (MLE): sexf.treatmentcancerous vs sexm.treatmentcancerous
406.667	-1.34518	0.722392	-1.86211	0.0625873	0.664529	ENSG00000105127	AKAP8	protein_coding	A-kinase anchoring protein 8 [Source:HGNC Symbol;Acc:HGNC:378]	log2 fold change (MLE): sexf.treatmentcancerous vs sexm.treatmentcancerous
100.977	-3.03568	1.62987	-1.86252	0.0625296	0.664529	ENSG00000229005	HNF4A-AS1	antisense	HNF4A antisense RNA 1 [Source:HGNC Symbol;Acc:HGNC:49505]	log2 fold change (MLE): sexf.treatmentcancerous vs sexm.treatmentcancerous
10546.5	5.08145	2.73093	1.8607	0.0627859	0.66464	ENSG00000188257	PLA2G2A	protein_coding	phospholipase A2 group IIA [Source:HGNC Symbol;Acc:HGNC:9031]	log2 fold change (MLE): sexf.treatmentcancerous vs sexm.treatmentcancerous
2121.2	-1.42704	0.766517	-1.86172	0.0626422	0.66464	ENSG00000033627	ATP6V0A1	protein_coding	ATPase H+ transporting V0 subunit a1 [Source:HGNC Symbol;Acc:HGNC:865]	log2 fold change (MLE): sexf.treatmentcancerous vs sexm.treatmentcancerous
1308.36	-1.48196	0.796516	-1.86056	0.0628069	0.66464	ENSG00000112651	MRPL2	protein_coding	mitochondrial ribosomal protein L2 [Source:HGNC Symbol;Acc:HGNC:14056]	log2 fold change (MLE): sexf.treatmentcancerous vs sexm.treatmentcancerous
749.007	-1.45008	0.779903	-1.85931	0.0629833	0.66464	ENSG00000065029	ZNF76	protein_coding	zinc finger protein 76 [Source:HGNC Symbol;Acc:HGNC:13149]	log2 fold change (MLE): sexf.treatmentcancerous vs sexm.treatmentcancerous
660.728	-1.50632	0.809289	-1.86128	0.0627041	0.66464	ENSG00000100065	CARD10	protein_coding	caspase recruitment domain family member 10 [Source:HGNC Symbol;Acc:HGNC:16422]	log2 fold change (MLE): sexf.treatmentcancerous vs sexm.treatmentcancerous
664.706	1.7482	0.940795	1.85822	0.0631381	0.66464	ENSG00000189241	TSPYL1	protein_coding	TSPY like 1 [Source:HGNC Symbol;Acc:HGNC:12382]	log2 fold change (MLE): sexf.treatmentcancerous vs sexm.treatmentcancerous
636.683	-1.35003	0.726355	-1.85864	0.0630785	0.66464	ENSG00000137275	RIPK1	protein_coding	receptor interacting serine/threonine kinase 1 [Source:HGNC Symbol;Acc:HGNC:10019]	log2 fold change (MLE): sexf.treatmentcancerous vs sexm.treatmentcancerous
311.942	-1.65162	0.888216	-1.85948	0.0629598	0.66464	ENSG00000128165	ADM2	protein_coding	adrenomedullin 2 [Source:HGNC Symbol;Acc:HGNC:28898]	log2 fold change (MLE): sexf.treatmentcancerous vs sexm.treatmentcancerous
269.982	1.68081	0.904303	1.85868	0.0630731	0.66464	ENSG00000189283	FHIT	protein_coding	fragile histidine triad [Source:HGNC Symbol;Acc:HGNC:3701]	log2 fold change (MLE): sexf.treatmentcancerous vs sexm.treatmentcancerous
161.563	-1.61022	0.865892	-1.85961	0.0629403	0.66464	ENSG00000227232	WASH7P	unprocessed_pseudogene	WAS protein family homolog 7, pseudogene [Source:HGNC Symbol;Acc:HGNC:38034]	log2 fold change (MLE): sexf.treatmentcancerous vs sexm.treatmentcancerous
34.7103	-3.5522	1.9107	-1.85911	0.0630118	0.66464	ENSG00000173698	ADGRG2	protein_coding	adhesion G protein-coupled receptor G2 [Source:HGNC Symbol;Acc:HGNC:4516]	log2 fold change (MLE): sexf.treatmentcancerous vs sexm.treatmentcancerous
22.8663	4.3449	2.33538	1.86047	0.0628194	0.66464	ENSG00000134343	ANO3	protein_coding	anoctamin 3 [Source:HGNC Symbol;Acc:HGNC:14004]	log2 fold change (MLE): sexf.treatmentcancerous vs sexm.treatmentcancerous
14.0835	-4.50048	2.42208	-1.8581	0.0631543	0.66464	ENSG00000282097	AL160408.6	lincRNA	novel transcript	log2 fold change (MLE): sexf.treatmentcancerous vs sexm.treatmentcancerous
508.527	-1.3117	0.706223	-1.85734	0.063263	0.664882	ENSG00000132600	PRMT7	protein_coding	protein arginine methyltransferase 7 [Source:HGNC Symbol;Acc:HGNC:25557]	log2 fold change (MLE): sexf.treatmentcancerous vs sexm.treatmentcancerous
22.553	-4.60066	2.47664	-1.85762	0.0632228	0.664882	ENSG00000152495	CAMK4	protein_coding	calcium/calmodulin dependent protein kinase IV [Source:HGNC Symbol;Acc:HGNC:1464]	log2 fold change (MLE): sexf.treatmentcancerous vs sexm.treatmentcancerous
705.748	-1.30519	0.703224	-1.856	0.0634533	0.665531	ENSG00000130723	PRRC2B	protein_coding	proline rich coiled-coil 2B [Source:HGNC Symbol;Acc:HGNC:28121]	log2 fold change (MLE): sexf.treatmentcancerous vs sexm.treatmentcancerous
502.226	-2.0486	1.10354	-1.85639	0.063398	0.665531	ENSG00000239672	NME1	protein_coding	NME/NM23 nucleoside diphosphate kinase 1 [Source:HGNC Symbol;Acc:HGNC:7849]	log2 fold change (MLE): sexf.treatmentcancerous vs sexm.treatmentcancerous
361.48	-1.37359	0.740028	-1.85613	0.0634351	0.665531	ENSG00000101901	ALG13	protein_coding	ALG13, UDP-N-acetylglucosaminyltransferase subunit [Source:HGNC Symbol;Acc:HGNC:30881]	log2 fold change (MLE): sexf.treatmentcancerous vs sexm.treatmentcancerous
913.321	1.59906	0.862032	1.85499	0.0635977	0.666146	ENSG00000113161	HMGCR	protein_coding	3-hydroxy-3-methylglutaryl-CoA reductase [Source:HGNC Symbol;Acc:HGNC:5006]	log2 fold change (MLE): sexf.treatmentcancerous vs sexm.treatmentcancerous
7.9059	-6.21192	3.34871	-1.85502	0.0635933	0.666146	ENSG00000110025	SNX15	protein_coding	sorting nexin 15 [Source:HGNC Symbol;Acc:HGNC:14978]	log2 fold change (MLE): sexf.treatmentcancerous vs sexm.treatmentcancerous
87.0576	1.99423	1.0754	1.8544	0.0636816	0.666574	ENSG00000114346	ECT2	protein_coding	epithelial cell transforming 2 [Source:HGNC Symbol;Acc:HGNC:3155]	log2 fold change (MLE): sexf.treatmentcancerous vs sexm.treatmentcancerous
95.1176	-1.82168	0.982519	-1.85409	0.0637267	0.666597	ENSG00000092098	RNF31	protein_coding	ring finger protein 31 [Source:HGNC Symbol;Acc:HGNC:16031]	log2 fold change (MLE): sexf.treatmentcancerous vs sexm.treatmentcancerous
213.268	-1.4055	0.758332	-1.85341	0.0638231	0.666706	ENSG00000205476	CCDC85C	protein_coding	coiled-coil domain containing 85C [Source:HGNC Symbol;Acc:HGNC:35459]	log2 fold change (MLE): sexf.treatmentcancerous vs sexm.treatmentcancerous
43.8161	2.83688	1.5306	1.85344	0.0638197	0.666706	ENSG00000226415	TPI1P1	processed_pseudogene	triosephosphate isomerase 1 pseudogene 1 [Source:HGNC Symbol;Acc:HGNC:35449]	log2 fold change (MLE): sexf.treatmentcancerous vs sexm.treatmentcancerous
467.977	-1.42384	0.76857	-1.85259	0.0639413	0.667043	ENSG00000122126	OCRL	protein_coding	OCRL, inositol polyphosphate-5-phosphatase [Source:HGNC Symbol;Acc:HGNC:8108]	log2 fold change (MLE): sexf.treatmentcancerous vs sexm.treatmentcancerous
112.371	-2.2064	1.19095	-1.85263	0.0639354	0.667043	ENSG00000099617	EFNA2	protein_coding	ephrin A2 [Source:HGNC Symbol;Acc:HGNC:3222]	log2 fold change (MLE): sexf.treatmentcancerous vs sexm.treatmentcancerous
1496.09	1.4182	0.76675	1.84963	0.0643669	0.667074	ENSG00000171314	PGAM1	protein_coding	phosphoglycerate mutase 1 [Source:HGNC Symbol;Acc:HGNC:8888]	log2 fold change (MLE): sexf.treatmentcancerous vs sexm.treatmentcancerous
638.605	-1.34784	0.727691	-1.85222	0.0639945	0.667074	ENSG00000140939	NOL3	protein_coding	nucleolar protein 3 [Source:HGNC Symbol;Acc:HGNC:7869]	log2 fold change (MLE): sexf.treatmentcancerous vs sexm.treatmentcancerous
533.919	-1.54833	0.836958	-1.84994	0.0643215	0.667074	ENSG00000166669	ATF7IP2	protein_coding	activating transcription factor 7 interacting protein 2 [Source:HGNC Symbol;Acc:HGNC:20397]	log2 fold change (MLE): sexf.treatmentcancerous vs sexm.treatmentcancerous
401.309	-1.76531	0.953786	-1.85084	0.0641919	0.667074	ENSG00000124383	MPHOSPH10	protein_coding	M-phase phosphoprotein 10 [Source:HGNC Symbol;Acc:HGNC:7213]	log2 fold change (MLE): sexf.treatmentcancerous vs sexm.treatmentcancerous
310.928	-1.37438	0.742764	-1.85037	0.0642608	0.667074	ENSG00000085978	ATG16L1	protein_coding	autophagy related 16 like 1 [Source:HGNC Symbol;Acc:HGNC:21498]	log2 fold change (MLE): sexf.treatmentcancerous vs sexm.treatmentcancerous
295.447	1.80466	0.975714	1.84958	0.064374	0.667074	ENSG00000106537	TSPAN13	protein_coding	tetraspanin 13 [Source:HGNC Symbol;Acc:HGNC:21643]	log2 fold change (MLE): sexf.treatmentcancerous vs sexm.treatmentcancerous
170.713	2.93566	1.58555	1.85151	0.0640961	0.667074	ENSG00000185222	TCEAL9	protein_coding	transcription elongation factor A like 9 [Source:HGNC Symbol;Acc:HGNC:30084]	log2 fold change (MLE): sexf.treatmentcancerous vs sexm.treatmentcancerous
42.2987	2.79279	1.50966	1.84995	0.0643203	0.667074	ENSG00000118407	FILIP1	protein_coding	filamin A interacting protein 1 [Source:HGNC Symbol;Acc:HGNC:21015]	log2 fold change (MLE): sexf.treatmentcancerous vs sexm.treatmentcancerous
29.0335	-2.90342	1.56788	-1.85181	0.0640532	0.667074	ENSG00000238102	AL080248.1	lincRNA	novel transcript	log2 fold change (MLE): sexf.treatmentcancerous vs sexm.treatmentcancerous
18.2107	-3.69775	1.99923	-1.84959	0.064373	0.667074	ENSG00000229152	ANKRD10-IT1	sense_intronic	ANKRD10 intronic transcript 1 [Source:HGNC Symbol;Acc:HGNC:39891]	log2 fold change (MLE): sexf.treatmentcancerous vs sexm.treatmentcancerous
883.058	-1.61419	0.872888	-1.84925	0.0644219	0.667126	ENSG00000244398	AC116533.1	processed_pseudogene	ribosomal protein L36a (RPL36A) pseudogene	log2 fold change (MLE): sexf.treatmentcancerous vs sexm.treatmentcancerous
429.34	-1.65128	0.893303	-1.84851	0.0645283	0.667179	ENSG00000138606	SHF	protein_coding	Src homology 2 domain containing F [Source:HGNC Symbol;Acc:HGNC:25116]	log2 fold change (MLE): sexf.treatmentcancerous vs sexm.treatmentcancerous
111.487	1.89783	1.02678	1.84832	0.064556	0.667179	ENSG00000243449	C4orf48	protein_coding	chromosome 4 open reading frame 48 [Source:HGNC Symbol;Acc:HGNC:34437]	log2 fold change (MLE): sexf.treatmentcancerous vs sexm.treatmentcancerous
28.9414	2.52931	1.36832	1.84848	0.0645327	0.667179	ENSG00000175741	RWDD4P2	processed_pseudogene	RWD domain containing 4 pseudogene 2 [Source:HGNC Symbol;Acc:HGNC:23754]	log2 fold change (MLE): sexf.treatmentcancerous vs sexm.treatmentcancerous
7128.37	-1.92858	1.04536	-1.84489	0.065053	0.667987	ENSG00000099860	GADD45B	protein_coding	growth arrest and DNA damage inducible beta [Source:HGNC Symbol;Acc:HGNC:4096]	log2 fold change (MLE): sexf.treatmentcancerous vs sexm.treatmentcancerous
1313.34	-1.55929	0.844923	-1.84548	0.0649677	0.667987	ENSG00000179085	DPM3	protein_coding	dolichyl-phosphate mannosyltransferase subunit 3 [Source:HGNC Symbol;Acc:HGNC:3007]	log2 fold change (MLE): sexf.treatmentcancerous vs sexm.treatmentcancerous
639.386	1.30228	0.705956	1.8447	0.0650806	0.667987	ENSG00000169018	FEM1B	protein_coding	fem-1 homolog B [Source:HGNC Symbol;Acc:HGNC:3649]	log2 fold change (MLE): sexf.treatmentcancerous vs sexm.treatmentcancerous
237.239	2.18416	1.18285	1.84653	0.0648154	0.667987	ENSG00000149639	SOGA1	protein_coding	suppressor of glucose, autophagy associated 1 [Source:HGNC Symbol;Acc:HGNC:16111]	log2 fold change (MLE): sexf.treatmentcancerous vs sexm.treatmentcancerous
108.876	1.90428	1.0324	1.84452	0.0651075	0.667987	ENSG00000169245	CXCL10	protein_coding	C-X-C motif chemokine ligand 10 [Source:HGNC Symbol;Acc:HGNC:10637]	log2 fold change (MLE): sexf.treatmentcancerous vs sexm.treatmentcancerous
32.3729	3.12781	1.69557	1.8447	0.0650812	0.667987	ENSG00000146555	SDK1	protein_coding	sidekick cell adhesion molecule 1 [Source:HGNC Symbol;Acc:HGNC:19307]	log2 fold change (MLE): sexf.treatmentcancerous vs sexm.treatmentcancerous
31.8294	-2.96079	1.60339	-1.84658	0.0648078	0.667987	ENSG00000100253	MIOX	protein_coding	myo-inositol oxygenase [Source:HGNC Symbol;Acc:HGNC:14522]	log2 fold change (MLE): sexf.treatmentcancerous vs sexm.treatmentcancerous
25.7448	4.03999	2.18868	1.84586	0.0649132	0.667987	ENSG00000148053	NTRK2	protein_coding	neurotrophic receptor tyrosine kinase 2 [Source:HGNC Symbol;Acc:HGNC:8032]	log2 fold change (MLE): sexf.treatmentcancerous vs sexm.treatmentcancerous
21.3482	-4.10373	2.22351	-1.84561	0.0649486	0.667987	ENSG00000237883	DGUOK-AS1	antisense	DGUOK antisense RNA 1 [Source:HGNC Symbol;Acc:HGNC:43441]	log2 fold change (MLE): sexf.treatmentcancerous vs sexm.treatmentcancerous
21.0137	-2.69114	1.45715	-1.84685	0.0647691	0.667987	ENSG00000263327	TAPT1-AS1	antisense	TAPT1 antisense RNA 1 (head to head) [Source:HGNC Symbol;Acc:HGNC:26832]	log2 fold change (MLE): sexf.treatmentcancerous vs sexm.treatmentcancerous
9.30958	5.31145	2.87667	1.84639	0.0648353	0.667987	ENSG00000256427	AC010175.1	lincRNA	novel transcript	log2 fold change (MLE): sexf.treatmentcancerous vs sexm.treatmentcancerous
67.2499	-2.19162	1.18874	-1.84365	0.065234	0.668843	ENSG00000215190	LINC00680	transcribed_unprocessed_pseudogene	long intergenic non-protein coding RNA 680 [Source:HGNC Symbol;Acc:HGNC:44417]	log2 fold change (MLE): sexf.treatmentcancerous vs sexm.treatmentcancerous
1096.55	1.42262	0.77199	1.8428	0.0653587	0.669496	ENSG00000136521	NDUFB5	protein_coding	NADH:ubiquinone oxidoreductase subunit B5 [Source:HGNC Symbol;Acc:HGNC:7700]	log2 fold change (MLE): sexf.treatmentcancerous vs sexm.treatmentcancerous
457.665	-1.44728	0.785447	-1.84262	0.0653841	0.669496	ENSG00000135218	CD36	protein_coding	CD36 molecule [Source:HGNC Symbol;Acc:HGNC:1663]	log2 fold change (MLE): sexf.treatmentcancerous vs sexm.treatmentcancerous
284.731	1.70261	0.924721	1.84121	0.065591	0.671173	ENSG00000166780	C16orf45	protein_coding	chromosome 16 open reading frame 45 [Source:HGNC Symbol;Acc:HGNC:19213]	log2 fold change (MLE): sexf.treatmentcancerous vs sexm.treatmentcancerous
12.3088	5.08188	2.76057	1.84088	0.0656392	0.671224	ENSG00000139725	RHOF	protein_coding	ras homolog family member F, filopodia associated [Source:HGNC Symbol;Acc:HGNC:15703]	log2 fold change (MLE): sexf.treatmentcancerous vs sexm.treatmentcancerous
439.127	-1.66938	0.907651	-1.83923	0.0658814	0.672371	ENSG00000104524	PYCR3	protein_coding	pyrroline-5-carboxylate reductase 3 [Source:HGNC Symbol;Acc:HGNC:25846]	log2 fold change (MLE): sexf.treatmentcancerous vs sexm.treatmentcancerous
208.037	-1.47918	0.804053	-1.83966	0.0658184	0.672371	ENSG00000148481	MINDY3	protein_coding	MINDY lysine 48 deubiquitinase 3 [Source:HGNC Symbol;Acc:HGNC:23578]	log2 fold change (MLE): sexf.treatmentcancerous vs sexm.treatmentcancerous
185.799	-1.76603	0.960065	-1.83949	0.0658425	0.672371	ENSG00000187325	TAF9B	protein_coding	TATA-box binding protein associated factor 9b [Source:HGNC Symbol;Acc:HGNC:17306]	log2 fold change (MLE): sexf.treatmentcancerous vs sexm.treatmentcancerous
165.064	-2.00589	1.09125	-1.83816	0.0660392	0.673539	ENSG00000221926	TRIM16	protein_coding	tripartite motif containing 16 [Source:HGNC Symbol;Acc:HGNC:17241]	log2 fold change (MLE): sexf.treatmentcancerous vs sexm.treatmentcancerous
2767.11	1.52317	0.829277	1.83674	0.0662485	0.674787	ENSG00000108821	COL1A1	protein_coding	collagen type I alpha 1 chain [Source:HGNC Symbol;Acc:HGNC:2197]	log2 fold change (MLE): sexf.treatmentcancerous vs sexm.treatmentcancerous
273.959	1.77139	0.964302	1.83697	0.0662148	0.674787	ENSG00000196352	CD55	protein_coding	CD55 molecule (Cromer blood group) [Source:HGNC Symbol;Acc:HGNC:2665]	log2 fold change (MLE): sexf.treatmentcancerous vs sexm.treatmentcancerous
1184.58	2.38628	1.30068	1.83463	0.0665603	0.676716	ENSG00000172425	TTC36	protein_coding	tetratricopeptide repeat domain 36 [Source:HGNC Symbol;Acc:HGNC:33708]	log2 fold change (MLE): sexf.treatmentcancerous vs sexm.treatmentcancerous
567.344	-1.71402	0.934285	-1.83457	0.0665687	0.676716	ENSG00000196535	MYO18A	protein_coding	myosin XVIIIA [Source:HGNC Symbol;Acc:HGNC:31104]	log2 fold change (MLE): sexf.treatmentcancerous vs sexm.treatmentcancerous
26.3115	3.97071	2.16386	1.83501	0.0665046	0.676716	ENSG00000168772	CXXC4	protein_coding	CXXC finger protein 4 [Source:HGNC Symbol;Acc:HGNC:24593]	log2 fold change (MLE): sexf.treatmentcancerous vs sexm.treatmentcancerous
58.5484	-2.69895	1.47158	-1.83406	0.0666458	0.677057	ENSG00000166979	EVA1C	protein_coding	eva-1 homolog C [Source:HGNC Symbol;Acc:HGNC:13239]	log2 fold change (MLE): sexf.treatmentcancerous vs sexm.treatmentcancerous
623.979	1.38773	0.757351	1.83234	0.0669005	0.679056	ENSG00000097021	ACOT7	protein_coding	acyl-CoA thioesterase 7 [Source:HGNC Symbol;Acc:HGNC:24157]	log2 fold change (MLE): sexf.treatmentcancerous vs sexm.treatmentcancerous
451.503	-1.46553	0.799897	-1.83214	0.0669301	0.679056	ENSG00000147130	ZMYM3	protein_coding	zinc finger MYM-type containing 3 [Source:HGNC Symbol;Acc:HGNC:13054]	log2 fold change (MLE): sexf.treatmentcancerous vs sexm.treatmentcancerous
1486.31	-1.29074	0.704837	-1.83126	0.0670614	0.679326	ENSG00000070423	RNF126	protein_coding	ring finger protein 126 [Source:HGNC Symbol;Acc:HGNC:21151]	log2 fold change (MLE): sexf.treatmentcancerous vs sexm.treatmentcancerous
833.324	-1.21075	0.661306	-1.83084	0.0671238	0.679326	ENSG00000149930	TAOK2	protein_coding	TAO kinase 2 [Source:HGNC Symbol;Acc:HGNC:16835]	log2 fold change (MLE): sexf.treatmentcancerous vs sexm.treatmentcancerous
305.259	-1.43097	0.781865	-1.83021	0.0672193	0.679326	ENSG00000147144	CCDC120	protein_coding	coiled-coil domain containing 120 [Source:HGNC Symbol;Acc:HGNC:28910]	log2 fold change (MLE): sexf.treatmentcancerous vs sexm.treatmentcancerous
166.353	1.66512	0.909078	1.83166	0.0670018	0.679326	ENSG00000198743	SLC5A3	protein_coding	solute carrier family 5 member 3 [Source:HGNC Symbol;Acc:HGNC:11038]	log2 fold change (MLE): sexf.treatmentcancerous vs sexm.treatmentcancerous
68.6091	2.63483	1.43925	1.83069	0.0671472	0.679326	ENSG00000120156	TEK	protein_coding	TEK receptor tyrosine kinase [Source:HGNC Symbol;Acc:HGNC:11724]	log2 fold change (MLE): sexf.treatmentcancerous vs sexm.treatmentcancerous
14.7156	-4.87425	2.6632	-1.83022	0.0672168	0.679326	ENSG00000235090	RPL7L1P3	processed_pseudogene	ribosomal protein L7 like 1 pseudogene 3 [Source:HGNC Symbol;Acc:HGNC:39485]	log2 fold change (MLE): sexf.treatmentcancerous vs sexm.treatmentcancerous
47.3888	2.73162	1.49385	1.82858	0.0674624	0.681339	ENSG00000151136	BTBD11	protein_coding	BTB domain containing 11 [Source:HGNC Symbol;Acc:HGNC:23844]	log2 fold change (MLE): sexf.treatmentcancerous vs sexm.treatmentcancerous
376.122	-1.25412	0.686006	-1.82814	0.0675282	0.681561	ENSG00000163697	APBB2	protein_coding	amyloid beta precursor protein binding family B member 2 [Source:HGNC Symbol;Acc:HGNC:582]	log2 fold change (MLE): sexf.treatmentcancerous vs sexm.treatmentcancerous
25.3069	3.02494	1.65505	1.8277	0.0675942	0.681784	ENSG00000135643	KCNMB4	protein_coding	potassium calcium-activated channel subfamily M regulatory beta subunit 4 [Source:HGNC Symbol;Acc:HGNC:6289]	log2 fold change (MLE): sexf.treatmentcancerous vs sexm.treatmentcancerous
1944.33	1.6721	0.915292	1.82684	0.0677231	0.68264	ENSG00000177830	CHID1	protein_coding	chitinase domain containing 1 [Source:HGNC Symbol;Acc:HGNC:28474]	log2 fold change (MLE): sexf.treatmentcancerous vs sexm.treatmentcancerous
991.909	-1.24398	0.681092	-1.82645	0.0677831	0.682694	ENSG00000204304	PBX2	protein_coding	PBX homeobox 2 [Source:HGNC Symbol;Acc:HGNC:8633]	log2 fold change (MLE): sexf.treatmentcancerous vs sexm.treatmentcancerous
529.168	-1.3345	0.730742	-1.82623	0.0678164	0.682694	ENSG00000226210	WASH8P	unprocessed_pseudogene	WAS protein family homolog 8, pseudogene [Source:HGNC Symbol;Acc:HGNC:53913]	log2 fold change (MLE): sexf.treatmentcancerous vs sexm.treatmentcancerous
60.6261	-2.41056	1.32052	-1.82546	0.067931	0.683404	ENSG00000241343	RPL36A	protein_coding	ribosomal protein L36a [Source:HGNC Symbol;Acc:HGNC:10359]	log2 fold change (MLE): sexf.treatmentcancerous vs sexm.treatmentcancerous
157.869	1.76953	0.970206	1.82387	0.0681711	0.68511	ENSG00000198933	TBKBP1	protein_coding	TBK1 binding protein 1 [Source:HGNC Symbol;Acc:HGNC:30140]	log2 fold change (MLE): sexf.treatmentcancerous vs sexm.treatmentcancerous
164.85	-1.55052	0.85018	-1.82376	0.0681888	0.68511	ENSG00000100319	ZMAT5	protein_coding	zinc finger matrin-type 5 [Source:HGNC Symbol;Acc:HGNC:28046]	log2 fold change (MLE): sexf.treatmentcancerous vs sexm.treatmentcancerous
411.764	-1.28183	0.703572	-1.82188	0.0684729	0.687519	ENSG00000100324	TAB1	protein_coding	TGF-beta activated kinase 1 (MAP3K7) binding protein 1 [Source:HGNC Symbol;Acc:HGNC:18157]	log2 fold change (MLE): sexf.treatmentcancerous vs sexm.treatmentcancerous
562.113	-1.27754	0.701609	-1.82087	0.0686259	0.687615	ENSG00000123728	RAP2C	protein_coding	RAP2C, member of RAS oncogene family [Source:HGNC Symbol;Acc:HGNC:21165]	log2 fold change (MLE): sexf.treatmentcancerous vs sexm.treatmentcancerous
536.522	-1.37025	0.75243	-1.8211	0.0685909	0.687615	ENSG00000198142	SOWAHC	protein_coding	sosondowah ankyrin repeat domain family member C [Source:HGNC Symbol;Acc:HGNC:26149]	log2 fold change (MLE): sexf.treatmentcancerous vs sexm.treatmentcancerous
57.6895	2.57961	1.41667	1.8209	0.0686226	0.687615	ENSG00000079215	SLC1A3	protein_coding	solute carrier family 1 member 3 [Source:HGNC Symbol;Acc:HGNC:10941]	log2 fold change (MLE): sexf.treatmentcancerous vs sexm.treatmentcancerous
46.7145	-9.03995	4.96523	-1.82065	0.0686596	0.687615	ENSG00000201695	RNA5SP334	rRNA_pseudogene	RNA, 5S ribosomal pseudogene 334 [Source:HGNC Symbol;Acc:HGNC:43234]	log2 fold change (MLE): sexf.treatmentcancerous vs sexm.treatmentcancerous
24.7341	-3.10715	1.70705	-1.82019	0.0687307	0.687883	ENSG00000275995	AC109809.1	lincRNA	novel transcript	log2 fold change (MLE): sexf.treatmentcancerous vs sexm.treatmentcancerous
34.9039	3.72287	2.04579	1.81977	0.0687942	0.688075	ENSG00000135423	GLS2	protein_coding	glutaminase 2 [Source:HGNC Symbol;Acc:HGNC:29570]	log2 fold change (MLE): sexf.treatmentcancerous vs sexm.treatmentcancerous
17542.7	-1.41148	0.776226	-1.81839	0.0690051	0.688243	ENSG00000161016	RPL8	protein_coding	ribosomal protein L8 [Source:HGNC Symbol;Acc:HGNC:10368]	log2 fold change (MLE): sexf.treatmentcancerous vs sexm.treatmentcancerous
12833.8	2.59455	1.42794	1.81699	0.069219	0.688243	ENSG00000133048	CHI3L1	protein_coding	chitinase 3 like 1 [Source:HGNC Symbol;Acc:HGNC:1932]	log2 fold change (MLE): sexf.treatmentcancerous vs sexm.treatmentcancerous
2858.16	-1.27132	0.698802	-1.81928	0.0688686	0.688243	ENSG00000105401	CDC37	protein_coding	cell division cycle 37 [Source:HGNC Symbol;Acc:HGNC:1735]	log2 fold change (MLE): sexf.treatmentcancerous vs sexm.treatmentcancerous
2026.37	-1.42661	0.786429	-1.81404	0.0696714	0.688243	ENSG00000138823	MTTP	protein_coding	microsomal triglyceride transfer protein [Source:HGNC Symbol;Acc:HGNC:7467]	log2 fold change (MLE): sexf.treatmentcancerous vs sexm.treatmentcancerous
1801.09	-1.98515	1.09404	-1.81451	0.0695992	0.688243	ENSG00000186715	MST1L	transcribed_unprocessed_pseudogene	macrophage stimulating 1 like [Source:HGNC Symbol;Acc:HGNC:7390]	log2 fold change (MLE): sexf.treatmentcancerous vs sexm.treatmentcancerous
1452.65	-1.34391	0.740363	-1.81521	0.0694922	0.688243	ENSG00000103326	CAPN15	protein_coding	calpain 15 [Source:HGNC Symbol;Acc:HGNC:11182]	log2 fold change (MLE): sexf.treatmentcancerous vs sexm.treatmentcancerous
1477.47	-1.22807	0.676691	-1.81482	0.0695517	0.688243	ENSG00000110046	ATG2A	protein_coding	autophagy related 2A [Source:HGNC Symbol;Acc:HGNC:29028]	log2 fold change (MLE): sexf.treatmentcancerous vs sexm.treatmentcancerous
942.818	-1.38633	0.763051	-1.81682	0.0692445	0.688243	ENSG00000140474	ULK3	protein_coding	unc-51 like kinase 3 [Source:HGNC Symbol;Acc:HGNC:19703]	log2 fold change (MLE): sexf.treatmentcancerous vs sexm.treatmentcancerous
638.938	2.33165	1.28256	1.81796	0.06907	0.688243	ENSG00000160200	CBS	protein_coding	cystathionine-beta-synthase [Source:HGNC Symbol;Acc:HGNC:1550]	log2 fold change (MLE): sexf.treatmentcancerous vs sexm.treatmentcancerous
473.262	-1.56692	0.862408	-1.81691	0.0692304	0.688243	ENSG00000161036	LRWD1	protein_coding	leucine rich repeats and WD repeat domain containing 1 [Source:HGNC Symbol;Acc:HGNC:21769]	log2 fold change (MLE): sexf.treatmentcancerous vs sexm.treatmentcancerous
383.979	-1.51692	0.835241	-1.81615	0.0693472	0.688243	ENSG00000163820	FYCO1	protein_coding	FYVE and coiled-coil domain containing 1 [Source:HGNC Symbol;Acc:HGNC:14673]	log2 fold change (MLE): sexf.treatmentcancerous vs sexm.treatmentcancerous
259.642	-1.35263	0.744765	-1.81618	0.0693428	0.688243	ENSG00000188566	NDOR1	protein_coding	NADPH dependent diflavin oxidoreductase 1 [Source:HGNC Symbol;Acc:HGNC:29838]	log2 fold change (MLE): sexf.treatmentcancerous vs sexm.treatmentcancerous
288.4	-1.78238	0.980819	-1.81724	0.0691807	0.688243	ENSG00000091831	ESR1	protein_coding	estrogen receptor 1 [Source:HGNC Symbol;Acc:HGNC:3467]	log2 fold change (MLE): sexf.treatmentcancerous vs sexm.treatmentcancerous
184.446	-1.4596	0.80488	-1.81343	0.0697648	0.688243	ENSG00000167904	TMEM68	protein_coding	transmembrane protein 68 [Source:HGNC Symbol;Acc:HGNC:26510]	log2 fold change (MLE): sexf.treatmentcancerous vs sexm.treatmentcancerous
127.536	-1.81415	0.998368	-1.81711	0.0691995	0.688243	ENSG00000261829	AC009407.1	sense_overlapping	novel transcript	log2 fold change (MLE): sexf.treatmentcancerous vs sexm.treatmentcancerous
124.451	-1.97009	1.08638	-1.81345	0.069763	0.688243	ENSG00000197608	ZNF841	protein_coding	zinc finger protein 841 [Source:HGNC Symbol;Acc:HGNC:27611]	log2 fold change (MLE): sexf.treatmentcancerous vs sexm.treatmentcancerous
71.1015	3.20947	1.76888	1.81441	0.0696147	0.688243	ENSG00000166402	TUB	protein_coding	tubby bipartite transcription factor [Source:HGNC Symbol;Acc:HGNC:12406]	log2 fold change (MLE): sexf.treatmentcancerous vs sexm.treatmentcancerous
57.2455	-1.9527	1.07668	-1.81363	0.0697347	0.688243	ENSG00000182324	KCNJ14	protein_coding	potassium voltage-gated channel subfamily J member 14 [Source:HGNC Symbol;Acc:HGNC:6260]	log2 fold change (MLE): sexf.treatmentcancerous vs sexm.treatmentcancerous
31.384	-3.29026	1.81108	-1.81674	0.0692575	0.688243	ENSG00000269155	AL009178.2	lincRNA	novel transcript	log2 fold change (MLE): sexf.treatmentcancerous vs sexm.treatmentcancerous
16.9523	-3.35912	1.84915	-1.81658	0.0692822	0.688243	ENSG00000152705	CATSPER3	protein_coding	cation channel sperm associated 3 [Source:HGNC Symbol;Acc:HGNC:20819]	log2 fold change (MLE): sexf.treatmentcancerous vs sexm.treatmentcancerous
16.7903	-3.13066	1.7265	-1.81329	0.0697864	0.688243	ENSG00000260686	AC008669.1	sense_overlapping	novel transcript, overlapping SNX2	log2 fold change (MLE): sexf.treatmentcancerous vs sexm.treatmentcancerous
9.99638	4.87869	2.69012	1.81356	0.0697457	0.688243	ENSG00000257027	AC010186.3	sense_intronic	novel transcript	log2 fold change (MLE): sexf.treatmentcancerous vs sexm.treatmentcancerous
298.032	1.8078	0.997276	1.81274	0.0698717	0.688646	ENSG00000106066	CPVL	protein_coding	carboxypeptidase, vitellogenic like [Source:HGNC Symbol;Acc:HGNC:14399]	log2 fold change (MLE): sexf.treatmentcancerous vs sexm.treatmentcancerous
42.703	-2.81938	1.55591	-1.81205	0.0699788	0.688828	ENSG00000284959	AC007262.2	antisense	uncharacterized LOC101928462 [Source:NCBI gene;Acc:101928462]	log2 fold change (MLE): sexf.treatmentcancerous vs sexm.treatmentcancerous
17.1819	-3.44077	1.89853	-1.81233	0.0699356	0.688828	ENSG00000175305	CCNE2	protein_coding	cyclin E2 [Source:HGNC Symbol;Acc:HGNC:1590]	log2 fold change (MLE): sexf.treatmentcancerous vs sexm.treatmentcancerous
72.6225	2.27867	1.25816	1.81112	0.0701229	0.689745	ENSG00000136379	ABHD17C	protein_coding	abhydrolase domain containing 17C [Source:HGNC Symbol;Acc:HGNC:26925]	log2 fold change (MLE): sexf.treatmentcancerous vs sexm.treatmentcancerous
38.5948	3.20044	1.76735	1.81087	0.0701609	0.689745	ENSG00000165617	DACT1	protein_coding	dishevelled binding antagonist of beta catenin 1 [Source:HGNC Symbol;Acc:HGNC:17748]	log2 fold change (MLE): sexf.treatmentcancerous vs sexm.treatmentcancerous
746.034	-1.23579	0.682553	-1.81055	0.0702109	0.6898	ENSG00000127663	KDM4B	protein_coding	lysine demethylase 4B [Source:HGNC Symbol;Acc:HGNC:29136]	log2 fold change (MLE): sexf.treatmentcancerous vs sexm.treatmentcancerous
13139.7	-1.19498	0.660902	-1.8081	0.0705911	0.690726	ENSG00000162244	RPL29	protein_coding	ribosomal protein L29 [Source:HGNC Symbol;Acc:HGNC:10331]	log2 fold change (MLE): sexf.treatmentcancerous vs sexm.treatmentcancerous
6865.54	1.73477	0.959191	1.80857	0.0705172	0.690726	ENSG00000167315	ACAA2	protein_coding	acetyl-CoA acyltransferase 2 [Source:HGNC Symbol;Acc:HGNC:83]	log2 fold change (MLE): sexf.treatmentcancerous vs sexm.treatmentcancerous
778.798	-2.40229	1.32781	-1.80921	0.0704183	0.690726	ENSG00000144891	AGTR1	protein_coding	angiotensin II receptor type 1 [Source:HGNC Symbol;Acc:HGNC:336]	log2 fold change (MLE): sexf.treatmentcancerous vs sexm.treatmentcancerous
653.313	1.71916	0.95047	1.80874	0.070491	0.690726	ENSG00000125354	SEPT6	protein_coding	septin 6 [Source:HGNC Symbol;Acc:HGNC:15848]	log2 fold change (MLE): sexf.treatmentcancerous vs sexm.treatmentcancerous
611.102	-1.49519	0.827291	-1.80733	0.0707113	0.690726	ENSG00000167716	WDR81	protein_coding	WD repeat domain 81 [Source:HGNC Symbol;Acc:HGNC:26600]	log2 fold change (MLE): sexf.treatmentcancerous vs sexm.treatmentcancerous
628.687	-2.07157	1.14636	-1.80708	0.0707502	0.690726	ENSG00000147642	SYBU	protein_coding	syntabulin [Source:HGNC Symbol;Acc:HGNC:26011]	log2 fold change (MLE): sexf.treatmentcancerous vs sexm.treatmentcancerous
489.192	1.32187	0.730607	1.80928	0.0704079	0.690726	ENSG00000125170	DOK4	protein_coding	docking protein 4 [Source:HGNC Symbol;Acc:HGNC:19868]	log2 fold change (MLE): sexf.treatmentcancerous vs sexm.treatmentcancerous
203.218	2.03506	1.12582	1.80763	0.0706639	0.690726	ENSG00000107731	UNC5B	protein_coding	unc-5 netrin receptor B [Source:HGNC Symbol;Acc:HGNC:12568]	log2 fold change (MLE): sexf.treatmentcancerous vs sexm.treatmentcancerous
132.58	-1.60596	0.888124	-1.80826	0.0705657	0.690726	ENSG00000185730	ZNF696	protein_coding	zinc finger protein 696 [Source:HGNC Symbol;Acc:HGNC:25872]	log2 fold change (MLE): sexf.treatmentcancerous vs sexm.treatmentcancerous
122.688	-1.78041	0.984947	-1.80763	0.0706648	0.690726	ENSG00000230551	AC021078.1	processed_transcript	novel transcript	log2 fold change (MLE): sexf.treatmentcancerous vs sexm.treatmentcancerous
8526.75	-1.33887	0.741092	-1.80662	0.0708212	0.690985	ENSG00000167978	SRRM2	protein_coding	serine/arginine repetitive matrix 2 [Source:HGNC Symbol;Acc:HGNC:16639]	log2 fold change (MLE): sexf.treatmentcancerous vs sexm.treatmentcancerous
437.622	-1.34062	0.74223	-1.80621	0.0708859	0.691182	ENSG00000242193	CRYZL2P	transcribed_unitary_pseudogene	crystallin zeta like 2, pseudogene [Source:HGNC Symbol;Acc:HGNC:52164]	log2 fold change (MLE): sexf.treatmentcancerous vs sexm.treatmentcancerous
2229.56	-1.228	0.680855	-1.80362	0.0712909	0.691807	ENSG00000185324	CDK10	protein_coding	cyclin dependent kinase 10 [Source:HGNC Symbol;Acc:HGNC:1770]	log2 fold change (MLE): sexf.treatmentcancerous vs sexm.treatmentcancerous
912.403	-1.45918	0.808732	-1.80428	0.0711867	0.691807	ENSG00000064545	TMEM161A	protein_coding	transmembrane protein 161A [Source:HGNC Symbol;Acc:HGNC:26020]	log2 fold change (MLE): sexf.treatmentcancerous vs sexm.treatmentcancerous
837.995	-1.20496	0.667574	-1.80498	0.0710779	0.691807	ENSG00000079313	REXO1	protein_coding	RNA exonuclease 1 homolog [Source:HGNC Symbol;Acc:HGNC:24616]	log2 fold change (MLE): sexf.treatmentcancerous vs sexm.treatmentcancerous
786.612	-2.76509	1.5341	-1.80242	0.0714801	0.691807	ENSG00000175793	SFN	protein_coding	stratifin [Source:HGNC Symbol;Acc:HGNC:10773]	log2 fold change (MLE): sexf.treatmentcancerous vs sexm.treatmentcancerous
775.042	-1.17647	0.651863	-1.80478	0.0711097	0.691807	ENSG00000179832	MROH1	protein_coding	maestro heat like repeat family member 1 [Source:HGNC Symbol;Acc:HGNC:26958]	log2 fold change (MLE): sexf.treatmentcancerous vs sexm.treatmentcancerous
588.413	-1.48847	0.825329	-1.80349	0.0713116	0.691807	ENSG00000164548	TRA2A	protein_coding	transformer 2 alpha homolog [Source:HGNC Symbol;Acc:HGNC:16645]	log2 fold change (MLE): sexf.treatmentcancerous vs sexm.treatmentcancerous
263.84	2.02752	1.12299	1.80547	0.0710018	0.691807	ENSG00000122679	RAMP3	protein_coding	receptor activity modifying protein 3 [Source:HGNC Symbol;Acc:HGNC:9845]	log2 fold change (MLE): sexf.treatmentcancerous vs sexm.treatmentcancerous
174.49	-1.48605	0.824515	-1.80234	0.0714923	0.691807	ENSG00000196204	RNF216P1	transcribed_unprocessed_pseudogene	ring finger protein 216 pseudogene 1 [Source:HGNC Symbol;Acc:HGNC:33610]	log2 fold change (MLE): sexf.treatmentcancerous vs sexm.treatmentcancerous
120.829	-1.52371	0.8456	-1.80193	0.0715568	0.691807	ENSG00000126870	WDR60	protein_coding	WD repeat domain 60 [Source:HGNC Symbol;Acc:HGNC:21862]	log2 fold change (MLE): sexf.treatmentcancerous vs sexm.treatmentcancerous
54.2054	3.26601	1.81101	1.80342	0.0713224	0.691807	ENSG00000116194	ANGPTL1	protein_coding	angiopoietin like 1 [Source:HGNC Symbol;Acc:HGNC:489]	log2 fold change (MLE): sexf.treatmentcancerous vs sexm.treatmentcancerous
46.2857	-3.12863	1.73415	-1.80413	0.0712109	0.691807	ENSG00000184260	HIST2H2AC	protein_coding	histone cluster 2 H2A family member c [Source:HGNC Symbol;Acc:HGNC:4738]	log2 fold change (MLE): sexf.treatmentcancerous vs sexm.treatmentcancerous
32.3347	-2.27896	1.2644	-1.8024	0.0714818	0.691807	ENSG00000285128	AC092306.1	lincRNA	novel transcript	log2 fold change (MLE): sexf.treatmentcancerous vs sexm.treatmentcancerous
19.5597	3.32236	1.84389	1.80182	0.071574	0.691807	ENSG00000172159	FRMD3	protein_coding	FERM domain containing 3 [Source:HGNC Symbol;Acc:HGNC:24125]	log2 fold change (MLE): sexf.treatmentcancerous vs sexm.treatmentcancerous
12.9474	3.70808	2.05681	1.80283	0.071415	0.691807	ENSG00000046653	GPM6B	protein_coding	glycoprotein M6B [Source:HGNC Symbol;Acc:HGNC:4461]	log2 fold change (MLE): sexf.treatmentcancerous vs sexm.treatmentcancerous
1835.64	-1.31917	0.732365	-1.80124	0.0716645	0.691842	ENSG00000087087	SRRT	protein_coding	serrate, RNA effector molecule [Source:HGNC Symbol;Acc:HGNC:24101]	log2 fold change (MLE): sexf.treatmentcancerous vs sexm.treatmentcancerous
201.551	-1.3653	0.757981	-1.80123	0.0716667	0.691842	ENSG00000234072	AC074117.1	antisense	uncharacterized LOC105374363 [Source:NCBI gene;Acc:105374363]	log2 fold change (MLE): sexf.treatmentcancerous vs sexm.treatmentcancerous
1622.76	-1.53395	0.852097	-1.8002	0.0718291	0.692978	ENSG00000178814	OPLAH	protein_coding	5-oxoprolinase, ATP-hydrolysing [Source:HGNC Symbol;Acc:HGNC:8149]	log2 fold change (MLE): sexf.treatmentcancerous vs sexm.treatmentcancerous
864.132	-1.6393	0.911368	-1.79872	0.0720632	0.693084	ENSG00000155287	SLC25A28	protein_coding	solute carrier family 25 member 28 [Source:HGNC Symbol;Acc:HGNC:23472]	log2 fold change (MLE): sexf.treatmentcancerous vs sexm.treatmentcancerous
697.153	-1.36747	0.759816	-1.79974	0.0719023	0.693084	ENSG00000039650	PNKP	protein_coding	polynucleotide kinase 3'-phosphatase [Source:HGNC Symbol;Acc:HGNC:9154]	log2 fold change (MLE): sexf.treatmentcancerous vs sexm.treatmentcancerous
299.636	-1.53472	0.853065	-1.79907	0.0720077	0.693084	ENSG00000170791	CHCHD7	protein_coding	coiled-coil-helix-coiled-coil-helix domain containing 7 [Source:HGNC Symbol;Acc:HGNC:28314]	log2 fold change (MLE): sexf.treatmentcancerous vs sexm.treatmentcancerous
253.417	-1.55049	0.861772	-1.79919	0.0719879	0.693084	ENSG00000168672	FAM84B	protein_coding	family with sequence similarity 84 member B [Source:HGNC Symbol;Acc:HGNC:24166]	log2 fold change (MLE): sexf.treatmentcancerous vs sexm.treatmentcancerous
22.5736	-3.88752	2.16108	-1.79888	0.0720382	0.693084	ENSG00000188185	LINC00265	lincRNA	long intergenic non-protein coding RNA 265 [Source:HGNC Symbol;Acc:HGNC:28019]	log2 fold change (MLE): sexf.treatmentcancerous vs sexm.treatmentcancerous
143.501	-1.56365	0.869615	-1.79809	0.072162	0.693443	ENSG00000163002	NUP35	protein_coding	nucleoporin 35 [Source:HGNC Symbol;Acc:HGNC:29797]	log2 fold change (MLE): sexf.treatmentcancerous vs sexm.treatmentcancerous
52.4076	2.58306	1.43669	1.79792	0.0721899	0.693443	ENSG00000244482	LILRA6	protein_coding	leukocyte immunoglobulin like receptor A6 [Source:HGNC Symbol;Acc:HGNC:15495]	log2 fold change (MLE): sexf.treatmentcancerous vs sexm.treatmentcancerous
158.291	-1.85228	1.0308	-1.79694	0.0723454	0.694077	ENSG00000223749	MIR503HG	lincRNA	MIR503 host gene [Source:HGNC Symbol;Acc:HGNC:28258]	log2 fold change (MLE): sexf.treatmentcancerous vs sexm.treatmentcancerous
21.3158	3.45238	1.92114	1.79705	0.0723282	0.694077	ENSG00000186076	AC012085.1	processed_pseudogene	phosphoglycerate mutase 1 (brain) (PGAM1) pseudogene	log2 fold change (MLE): sexf.treatmentcancerous vs sexm.treatmentcancerous
551.906	-1.40213	0.780486	-1.79649	0.0724168	0.694256	ENSG00000169057	MECP2	protein_coding	methyl-CpG binding protein 2 [Source:HGNC Symbol;Acc:HGNC:6990]	log2 fold change (MLE): sexf.treatmentcancerous vs sexm.treatmentcancerous
17.0012	3.81067	2.12145	1.79626	0.0724535	0.694256	ENSG00000221994	ZNF630	protein_coding	zinc finger protein 630 [Source:HGNC Symbol;Acc:HGNC:28855]	log2 fold change (MLE): sexf.treatmentcancerous vs sexm.treatmentcancerous
462.119	-1.18957	0.663742	-1.79221	0.0730991	0.696509	ENSG00000100307	CBX7	protein_coding	chromobox 7 [Source:HGNC Symbol;Acc:HGNC:1557]	log2 fold change (MLE): sexf.treatmentcancerous vs sexm.treatmentcancerous
421.83	-1.60635	0.895579	-1.79364	0.0728706	0.696509	ENSG00000133816	MICAL2	protein_coding	microtubule associated monooxygenase, calponin and LIM domain containing 2 [Source:HGNC Symbol;Acc:HGNC:24693]	log2 fold change (MLE): sexf.treatmentcancerous vs sexm.treatmentcancerous
370.285	-1.40246	0.782755	-1.79169	0.0731822	0.696509	ENSG00000142330	CAPN10	protein_coding	calpain 10 [Source:HGNC Symbol;Acc:HGNC:1477]	log2 fold change (MLE): sexf.treatmentcancerous vs sexm.treatmentcancerous
385.452	-1.7968	1.00259	-1.79215	0.0731089	0.696509	ENSG00000141378	PTRH2	protein_coding	peptidyl-tRNA hydrolase 2 [Source:HGNC Symbol;Acc:HGNC:24265]	log2 fold change (MLE): sexf.treatmentcancerous vs sexm.treatmentcancerous
233.579	-1.60646	0.896579	-1.79177	0.0731706	0.696509	ENSG00000215041	NEURL4	protein_coding	neuralized E3 ubiquitin protein ligase 4 [Source:HGNC Symbol;Acc:HGNC:34410]	log2 fold change (MLE): sexf.treatmentcancerous vs sexm.treatmentcancerous
168.532	-1.47889	0.82529	-1.79196	0.0731395	0.696509	ENSG00000100058	CRYBB2P1	transcribed_unprocessed_pseudogene	crystallin beta B2 pseudogene 1 [Source:HGNC Symbol;Acc:HGNC:2399]	log2 fold change (MLE): sexf.treatmentcancerous vs sexm.treatmentcancerous
127.982	2.94077	1.63977	1.7934	0.0729087	0.696509	ENSG00000163993	S100P	protein_coding	S100 calcium binding protein P [Source:HGNC Symbol;Acc:HGNC:10504]	log2 fold change (MLE): sexf.treatmentcancerous vs sexm.treatmentcancerous
78.2502	2.92376	1.6297	1.79405	0.0728051	0.696509	ENSG00000114251	WNT5A	protein_coding	Wnt family member 5A [Source:HGNC Symbol;Acc:HGNC:12784]	log2 fold change (MLE): sexf.treatmentcancerous vs sexm.treatmentcancerous
74.4883	2.83871	1.58388	1.79225	0.0730931	0.696509	ENSG00000153563	CD8A	protein_coding	CD8a molecule [Source:HGNC Symbol;Acc:HGNC:1706]	log2 fold change (MLE): sexf.treatmentcancerous vs sexm.treatmentcancerous
54.5783	2.38186	1.32791	1.79369	0.0728626	0.696509	ENSG00000080839	RBL1	protein_coding	RB transcriptional corepressor like 1 [Source:HGNC Symbol;Acc:HGNC:9893]	log2 fold change (MLE): sexf.treatmentcancerous vs sexm.treatmentcancerous
42.1027	-2.25652	1.25886	-1.79251	0.0730519	0.696509	ENSG00000171433	GLOD5	protein_coding	glyoxalase domain containing 5 [Source:HGNC Symbol;Acc:HGNC:33358]	log2 fold change (MLE): sexf.treatmentcancerous vs sexm.treatmentcancerous
4342.13	2.14354	1.19723	1.79041	0.0733881	0.697029	ENSG00000204287	HLA-DRA	protein_coding	major histocompatibility complex, class II, DR alpha [Source:HGNC Symbol;Acc:HGNC:4947]	log2 fold change (MLE): sexf.treatmentcancerous vs sexm.treatmentcancerous
2996.43	-1.34696	0.75251	-1.78995	0.0734613	0.697029	ENSG00000197858	GPAA1	protein_coding	glycosylphosphatidylinositol anchor attachment 1 [Source:HGNC Symbol;Acc:HGNC:4446]	log2 fold change (MLE): sexf.treatmentcancerous vs sexm.treatmentcancerous
588.239	-1.3038	0.728391	-1.78997	0.0734592	0.697029	ENSG00000110697	PITPNM1	protein_coding	phosphatidylinositol transfer protein membrane associated 1 [Source:HGNC Symbol;Acc:HGNC:9003]	log2 fold change (MLE): sexf.treatmentcancerous vs sexm.treatmentcancerous
143.128	1.64566	0.919363	1.79	0.073454	0.697029	ENSG00000173085	COQ2	protein_coding	coenzyme Q2, polyprenyltransferase [Source:HGNC Symbol;Acc:HGNC:25223]	log2 fold change (MLE): sexf.treatmentcancerous vs sexm.treatmentcancerous
117.04	-1.71368	0.956901	-1.79086	0.0733159	0.697029	ENSG00000215386	MIR99AHG	lincRNA	mir-99a-let-7c cluster host gene [Source:HGNC Symbol;Acc:HGNC:1274]	log2 fold change (MLE): sexf.treatmentcancerous vs sexm.treatmentcancerous
300.623	-2.27544	1.27329	-1.78705	0.0739297	0.700189	ENSG00000108448	TRIM16L	protein_coding	tripartite motif containing 16 like [Source:HGNC Symbol;Acc:HGNC:32670]	log2 fold change (MLE): sexf.treatmentcancerous vs sexm.treatmentcancerous
198.099	5.57031	3.11686	1.78716	0.0739124	0.700189	ENSG00000129009	ISLR	protein_coding	immunoglobulin superfamily containing leucine rich repeat [Source:HGNC Symbol;Acc:HGNC:6133]	log2 fold change (MLE): sexf.treatmentcancerous vs sexm.treatmentcancerous
72.1622	-1.83752	1.02818	-1.78716	0.0739119	0.700189	ENSG00000250903	GMDS-DT	lincRNA	GMDS divergent transcript [Source:HGNC Symbol;Acc:HGNC:48993]	log2 fold change (MLE): sexf.treatmentcancerous vs sexm.treatmentcancerous
923.382	1.9454	1.08901	1.78639	0.0740357	0.700766	ENSG00000116690	PRG4	protein_coding	proteoglycan 4 [Source:HGNC Symbol;Acc:HGNC:9364]	log2 fold change (MLE): sexf.treatmentcancerous vs sexm.treatmentcancerous
622.099	-1.90549	1.06715	-1.78559	0.0741654	0.701138	ENSG00000121361	KCNJ8	protein_coding	potassium voltage-gated channel subfamily J member 8 [Source:HGNC Symbol;Acc:HGNC:6269]	log2 fold change (MLE): sexf.treatmentcancerous vs sexm.treatmentcancerous
18.6349	4.85433	2.71824	1.78584	0.074126	0.701138	ENSG00000204860	FAM201A	antisense	family with sequence similarity 201 member A [Source:HGNC Symbol;Acc:HGNC:27239]	log2 fold change (MLE): sexf.treatmentcancerous vs sexm.treatmentcancerous
44.1774	2.59832	1.45586	1.78474	0.0743035	0.701589	ENSG00000128692	EIF2S2P4	processed_pseudogene	eukaryotic translation initiation factor 2 subunit 2 beta pseudogene 4 [Source:HGNC Symbol;Acc:HGNC:37626]	log2 fold change (MLE): sexf.treatmentcancerous vs sexm.treatmentcancerous
24.762	3.20716	1.79672	1.78501	0.0742596	0.701589	ENSG00000248932	AC097103.2	antisense	uncharacterized LOC100507291 [Source:NCBI gene;Acc:100507291]	log2 fold change (MLE): sexf.treatmentcancerous vs sexm.treatmentcancerous
16022.1	-1.40584	0.789666	-1.7803	0.0750268	0.701906	ENSG00000160282	FTCD	protein_coding	formimidoyltransferase cyclodeaminase [Source:HGNC Symbol;Acc:HGNC:3974]	log2 fold change (MLE): sexf.treatmentcancerous vs sexm.treatmentcancerous
15603.5	4.94209	2.77229	1.78267	0.0746398	0.701906	ENSG00000211896	IGHG1	IG_C_gene	immunoglobulin heavy constant gamma 1 (G1m marker) [Source:HGNC Symbol;Acc:HGNC:5525]	log2 fold change (MLE): sexf.treatmentcancerous vs sexm.treatmentcancerous
4026.02	-1.11433	0.626187	-1.77954	0.0751509	0.701906	ENSG00000182087	TMEM259	protein_coding	transmembrane protein 259 [Source:HGNC Symbol;Acc:HGNC:17039]	log2 fold change (MLE): sexf.treatmentcancerous vs sexm.treatmentcancerous
1375.23	-1.17351	0.658883	-1.78106	0.0749029	0.701906	ENSG00000215908	CROCCP2	transcribed_unprocessed_pseudogene	ciliary rootlet coiled-coil, rootletin pseudogene 2 [Source:HGNC Symbol;Acc:HGNC:28170]	log2 fold change (MLE): sexf.treatmentcancerous vs sexm.treatmentcancerous
1173.56	-1.558	0.875247	-1.78006	0.0750657	0.701906	ENSG00000071462	BUD23	protein_coding	BUD23, rRNA methyltransferase and ribosome maturation factor [Source:HGNC Symbol;Acc:HGNC:16405]	log2 fold change (MLE): sexf.treatmentcancerous vs sexm.treatmentcancerous
1142.3	-1.16005	0.650358	-1.78371	0.0744707	0.701906	ENSG00000167113	COQ4	protein_coding	coenzyme Q4 [Source:HGNC Symbol;Acc:HGNC:19693]	log2 fold change (MLE): sexf.treatmentcancerous vs sexm.treatmentcancerous
804.444	1.21267	0.680111	1.78305	0.0745777	0.701906	ENSG00000185262	UBALD2	protein_coding	UBA like domain containing 2 [Source:HGNC Symbol;Acc:HGNC:28438]	log2 fold change (MLE): sexf.treatmentcancerous vs sexm.treatmentcancerous
477.337	-1.69048	0.949265	-1.78083	0.0749402	0.701906	ENSG00000132740	IGHMBP2	protein_coding	immunoglobulin mu DNA binding protein 2 [Source:HGNC Symbol;Acc:HGNC:5542]	log2 fold change (MLE): sexf.treatmentcancerous vs sexm.treatmentcancerous
255.513	-1.39803	0.785339	-1.78017	0.0750489	0.701906	ENSG00000148291	SURF2	protein_coding	surfeit 2 [Source:HGNC Symbol;Acc:HGNC:11475]	log2 fold change (MLE): sexf.treatmentcancerous vs sexm.treatmentcancerous
234.775	-1.4524	0.815106	-1.78185	0.0747733	0.701906	ENSG00000105732	ZNF574	protein_coding	zinc finger protein 574 [Source:HGNC Symbol;Acc:HGNC:26166]	log2 fold change (MLE): sexf.treatmentcancerous vs sexm.treatmentcancerous
178.355	-2.23031	1.25274	-1.78035	0.0750182	0.701906	ENSG00000100558	PLEK2	protein_coding	pleckstrin 2 [Source:HGNC Symbol;Acc:HGNC:19238]	log2 fold change (MLE): sexf.treatmentcancerous vs sexm.treatmentcancerous
196.607	-1.50348	0.844763	-1.77976	0.0751147	0.701906	ENSG00000157800	SLC37A3	protein_coding	solute carrier family 37 member 3 [Source:HGNC Symbol;Acc:HGNC:20651]	log2 fold change (MLE): sexf.treatmentcancerous vs sexm.treatmentcancerous
134.23	-1.72819	0.97009	-1.78147	0.0748354	0.701906	ENSG00000172007	RAB33B	protein_coding	RAB33B, member RAS oncogene family [Source:HGNC Symbol;Acc:HGNC:16075]	log2 fold change (MLE): sexf.treatmentcancerous vs sexm.treatmentcancerous
102.663	2.02683	1.13674	1.78302	0.0745828	0.701906	ENSG00000161800	RACGAP1	protein_coding	Rac GTPase activating protein 1 [Source:HGNC Symbol;Acc:HGNC:9804]	log2 fold change (MLE): sexf.treatmentcancerous vs sexm.treatmentcancerous
104.256	-2.01865	1.13304	-1.78162	0.0748114	0.701906	ENSG00000188321	ZNF559	protein_coding	zinc finger protein 559 [Source:HGNC Symbol;Acc:HGNC:28197]	log2 fold change (MLE): sexf.treatmentcancerous vs sexm.treatmentcancerous
92.8694	-1.71595	0.963192	-1.78152	0.0748276	0.701906	ENSG00000261087	AP003469.4	lincRNA	novel transcript	log2 fold change (MLE): sexf.treatmentcancerous vs sexm.treatmentcancerous
55.9627	-2.05064	1.15197	-1.78011	0.0750575	0.701906	ENSG00000250328	MGC32805	antisense	uncharacterized LOC153163 [Source:NCBI gene;Acc:153163]	log2 fold change (MLE): sexf.treatmentcancerous vs sexm.treatmentcancerous
23.2863	-3.45767	1.9397	-1.78258	0.0746548	0.701906	ENSG00000244041	LINC01011	lincRNA	long intergenic non-protein coding RNA 1011 [Source:HGNC Symbol;Acc:HGNC:33812]	log2 fold change (MLE): sexf.treatmentcancerous vs sexm.treatmentcancerous
107889	-1.46828	0.83128	-1.76628	0.0773484	0.702151	ENSG00000130208	APOC1	protein_coding	apolipoprotein C1 [Source:HGNC Symbol;Acc:HGNC:607]	log2 fold change (MLE): sexf.treatmentcancerous vs sexm.treatmentcancerous
12077.3	-1.54071	0.872146	-1.76658	0.077299	0.702151	ENSG00000161944	ASGR2	protein_coding	asialoglycoprotein receptor 2 [Source:HGNC Symbol;Acc:HGNC:743]	log2 fold change (MLE): sexf.treatmentcancerous vs sexm.treatmentcancerous
11337.1	-1.36023	0.766701	-1.77413	0.076041	0.702151	ENSG00000179218	CALR	protein_coding	calreticulin [Source:HGNC Symbol;Acc:HGNC:1455]	log2 fold change (MLE): sexf.treatmentcancerous vs sexm.treatmentcancerous
7727.27	-1.31973	0.742979	-1.77627	0.0756881	0.702151	ENSG00000122406	RPL5	protein_coding	ribosomal protein L5 [Source:HGNC Symbol;Acc:HGNC:10360]	log2 fold change (MLE): sexf.treatmentcancerous vs sexm.treatmentcancerous
6239.57	-1.33985	0.757911	-1.76782	0.0770915	0.702151	ENSG00000109475	RPL34	protein_coding	ribosomal protein L34 [Source:HGNC Symbol;Acc:HGNC:10340]	log2 fold change (MLE): sexf.treatmentcancerous vs sexm.treatmentcancerous
5151.74	1.16426	0.656455	1.77355	0.0761378	0.702151	ENSG00000101474	APMAP	protein_coding	adipocyte plasma membrane associated protein [Source:HGNC Symbol;Acc:HGNC:13238]	log2 fold change (MLE): sexf.treatmentcancerous vs sexm.treatmentcancerous
2712.66	1.83555	1.03577	1.77216	0.0763688	0.702151	ENSG00000245848	CEBPA	protein_coding	CCAAT enhancer binding protein alpha [Source:HGNC Symbol;Acc:HGNC:1833]	log2 fold change (MLE): sexf.treatmentcancerous vs sexm.treatmentcancerous
2671.68	-1.27854	0.723652	-1.76679	0.0772637	0.702151	ENSG00000204256	BRD2	protein_coding	bromodomain containing 2 [Source:HGNC Symbol;Acc:HGNC:1103]	log2 fold change (MLE): sexf.treatmentcancerous vs sexm.treatmentcancerous
1951.39	-1.51105	0.850869	-1.77589	0.0757518	0.702151	ENSG00000160888	IER2	protein_coding	immediate early response 2 [Source:HGNC Symbol;Acc:HGNC:28871]	log2 fold change (MLE): sexf.treatmentcancerous vs sexm.treatmentcancerous
1827.87	-2.08454	1.17834	-1.76904	0.0768865	0.702151	ENSG00000214855	APOC1P1	transcribed_unprocessed_pseudogene	apolipoprotein C1 pseudogene 1 [Source:HGNC Symbol;Acc:HGNC:608]	log2 fold change (MLE): sexf.treatmentcancerous vs sexm.treatmentcancerous
1758.69	-1.25985	0.709757	-1.77504	0.0758915	0.702151	ENSG00000100813	ACIN1	protein_coding	apoptotic chromatin condensation inducer 1 [Source:HGNC Symbol;Acc:HGNC:17066]	log2 fold change (MLE): sexf.treatmentcancerous vs sexm.treatmentcancerous
1555.8	-1.45772	0.821252	-1.77499	0.0758988	0.702151	ENSG00000127922	SEM1	protein_coding	SEM1, 26S proteasome complex subunit [Source:HGNC Symbol;Acc:HGNC:10845]	log2 fold change (MLE): sexf.treatmentcancerous vs sexm.treatmentcancerous
1391.86	1.22052	0.689141	1.77108	0.076548	0.702151	ENSG00000159720	ATP6V0D1	protein_coding	ATPase H+ transporting V0 subunit d1 [Source:HGNC Symbol;Acc:HGNC:13724]	log2 fold change (MLE): sexf.treatmentcancerous vs sexm.treatmentcancerous
1138.32	1.18854	0.670882	1.77161	0.0764588	0.702151	ENSG00000196743	GM2A	protein_coding	GM2 ganglioside activator [Source:HGNC Symbol;Acc:HGNC:4367]	log2 fold change (MLE): sexf.treatmentcancerous vs sexm.treatmentcancerous
1068.63	-1.38165	0.780599	-1.76998	0.07673	0.702151	ENSG00000102901	CENPT	protein_coding	centromere protein T [Source:HGNC Symbol;Acc:HGNC:25787]	log2 fold change (MLE): sexf.treatmentcancerous vs sexm.treatmentcancerous
1011.32	-1.19876	0.676495	-1.77202	0.0763913	0.702151	ENSG00000227500	SCAMP4	protein_coding	secretory carrier membrane protein 4 [Source:HGNC Symbol;Acc:HGNC:30385]	log2 fold change (MLE): sexf.treatmentcancerous vs sexm.treatmentcancerous
791.669	-1.58211	0.894956	-1.76781	0.077093	0.702151	ENSG00000177426	TGIF1	protein_coding	TGFB induced factor homeobox 1 [Source:HGNC Symbol;Acc:HGNC:11776]	log2 fold change (MLE): sexf.treatmentcancerous vs sexm.treatmentcancerous
658.484	-1.41824	0.802023	-1.76833	0.077006	0.702151	ENSG00000134697	GNL2	protein_coding	G protein nucleolar 2 [Source:HGNC Symbol;Acc:HGNC:29925]	log2 fold change (MLE): sexf.treatmentcancerous vs sexm.treatmentcancerous
576.77	-1.25944	0.711093	-1.77113	0.0765385	0.702151	ENSG00000198198	SZT2	protein_coding	SZT2, KICSTOR complex subunit [Source:HGNC Symbol;Acc:HGNC:29040]	log2 fold change (MLE): sexf.treatmentcancerous vs sexm.treatmentcancerous
595.31	1.33613	0.752888	1.77468	0.0759513	0.702151	ENSG00000130766	SESN2	protein_coding	sestrin 2 [Source:HGNC Symbol;Acc:HGNC:20746]	log2 fold change (MLE): sexf.treatmentcancerous vs sexm.treatmentcancerous
516.958	-1.667	0.941134	-1.77127	0.0765164	0.702151	ENSG00000159261	CLDN14	protein_coding	claudin 14 [Source:HGNC Symbol;Acc:HGNC:2035]	log2 fold change (MLE): sexf.treatmentcancerous vs sexm.treatmentcancerous
515.161	-1.58808	0.89804	-1.76838	0.0769971	0.702151	ENSG00000172932	ANKRD13D	protein_coding	ankyrin repeat domain 13D [Source:HGNC Symbol;Acc:HGNC:27880]	log2 fold change (MLE): sexf.treatmentcancerous vs sexm.treatmentcancerous
435.02	-2.24422	1.26932	-1.76805	0.0770527	0.702151	ENSG00000160271	RALGDS	protein_coding	ral guanine nucleotide dissociation stimulator [Source:HGNC Symbol;Acc:HGNC:9842]	log2 fold change (MLE): sexf.treatmentcancerous vs sexm.treatmentcancerous
349.728	1.94754	1.09859	1.77276	0.076269	0.702151	ENSG00000238164	TNFRSF14-AS1	antisense	TNFRSF14 antisense RNA 1 [Source:HGNC Symbol;Acc:HGNC:26966]	log2 fold change (MLE): sexf.treatmentcancerous vs sexm.treatmentcancerous
413.389	6.77194	3.81361	1.77573	0.0757779	0.702151	ENSG00000132465	JCHAIN	protein_coding	joining chain of multimeric IgA and IgM [Source:HGNC Symbol;Acc:HGNC:5713]	log2 fold change (MLE): sexf.treatmentcancerous vs sexm.treatmentcancerous
288.505	-1.37576	0.775956	-1.77299	0.0762308	0.702151	ENSG00000108963	DPH1	protein_coding	diphthamide biosynthesis 1 [Source:HGNC Symbol;Acc:HGNC:3003]	log2 fold change (MLE): sexf.treatmentcancerous vs sexm.treatmentcancerous
288.413	-1.32979	0.750261	-1.77244	0.0763217	0.702151	ENSG00000144535	DIS3L2	protein_coding	DIS3 like 3'-5' exoribonuclease 2 [Source:HGNC Symbol;Acc:HGNC:28648]	log2 fold change (MLE): sexf.treatmentcancerous vs sexm.treatmentcancerous
266.626	-1.26028	0.713412	-1.76655	0.0773033	0.702151	ENSG00000197892	KIF13B	protein_coding	kinesin family member 13B [Source:HGNC Symbol;Acc:HGNC:14405]	log2 fold change (MLE): sexf.treatmentcancerous vs sexm.treatmentcancerous
190.691	-1.68749	0.953108	-1.77052	0.0766413	0.702151	ENSG00000116852	KIF21B	protein_coding	kinesin family member 21B [Source:HGNC Symbol;Acc:HGNC:29442]	log2 fold change (MLE): sexf.treatmentcancerous vs sexm.treatmentcancerous
176.736	-1.49105	0.839683	-1.77572	0.0757785	0.702151	ENSG00000156983	BRPF1	protein_coding	bromodomain and PHD finger containing 1 [Source:HGNC Symbol;Acc:HGNC:14255]	log2 fold change (MLE): sexf.treatmentcancerous vs sexm.treatmentcancerous
176	1.97747	1.11743	1.76966	0.076784	0.702151	ENSG00000172296	SPTLC3	protein_coding	serine palmitoyltransferase long chain base subunit 3 [Source:HGNC Symbol;Acc:HGNC:16253]	log2 fold change (MLE): sexf.treatmentcancerous vs sexm.treatmentcancerous
171.664	2.14349	1.20676	1.77624	0.0756939	0.702151	ENSG00000167861	HID1	protein_coding	HID1 domain containing [Source:HGNC Symbol;Acc:HGNC:15736]	log2 fold change (MLE): sexf.treatmentcancerous vs sexm.treatmentcancerous
157.307	1.84941	1.04635	1.76748	0.0771485	0.702151	ENSG00000162733	DDR2	protein_coding	discoidin domain receptor tyrosine kinase 2 [Source:HGNC Symbol;Acc:HGNC:2731]	log2 fold change (MLE): sexf.treatmentcancerous vs sexm.treatmentcancerous
132.225	1.91071	1.08138	1.76691	0.0772426	0.702151	ENSG00000188760	TMEM198	protein_coding	transmembrane protein 198 [Source:HGNC Symbol;Acc:HGNC:33704]	log2 fold change (MLE): sexf.treatmentcancerous vs sexm.treatmentcancerous
64.7852	3.2239	1.81515	1.7761	0.0757156	0.702151	ENSG00000273328	AC099329.2	processed_transcript	novel transcript	log2 fold change (MLE): sexf.treatmentcancerous vs sexm.treatmentcancerous
75.3661	2.46728	1.3875	1.77822	0.0753671	0.702151	ENSG00000166394	CYB5R2	protein_coding	cytochrome b5 reductase 2 [Source:HGNC Symbol;Acc:HGNC:24376]	log2 fold change (MLE): sexf.treatmentcancerous vs sexm.treatmentcancerous
71.8457	-2.19376	1.24094	-1.76783	0.0770899	0.702151	ENSG00000226419	SLC16A1-AS1	antisense	SLC16A1 antisense RNA 1 [Source:HGNC Symbol;Acc:HGNC:49445]	log2 fold change (MLE): sexf.treatmentcancerous vs sexm.treatmentcancerous
73.4943	-1.79375	1.01013	-1.77576	0.0757718	0.702151	ENSG00000169598	DFFB	protein_coding	DNA fragmentation factor subunit beta [Source:HGNC Symbol;Acc:HGNC:2773]	log2 fold change (MLE): sexf.treatmentcancerous vs sexm.treatmentcancerous
72.4422	2.23075	1.25845	1.77262	0.076292	0.702151	ENSG00000237945	LINC00649	antisense	long intergenic non-protein coding RNA 649 [Source:HGNC Symbol;Acc:HGNC:44305]	log2 fold change (MLE): sexf.treatmentcancerous vs sexm.treatmentcancerous
53.7946	-1.98866	1.12442	-1.76861	0.0769593	0.702151	ENSG00000104450	SPAG1	protein_coding	sperm associated antigen 1 [Source:HGNC Symbol;Acc:HGNC:11212]	log2 fold change (MLE): sexf.treatmentcancerous vs sexm.treatmentcancerous
56.5159	2.084	1.17495	1.7737	0.0761134	0.702151	ENSG00000104415	WISP1	protein_coding	WNT1 inducible signaling pathway protein 1 [Source:HGNC Symbol;Acc:HGNC:12769]	log2 fold change (MLE): sexf.treatmentcancerous vs sexm.treatmentcancerous
42.4334	-2.76415	1.5542	-1.7785	0.0753214	0.702151	ENSG00000157551	KCNJ15	protein_coding	potassium voltage-gated channel subfamily J member 15 [Source:HGNC Symbol;Acc:HGNC:6261]	log2 fold change (MLE): sexf.treatmentcancerous vs sexm.treatmentcancerous
34.597	3.62857	2.04375	1.77545	0.0758234	0.702151	ENSG00000196169	KIF19	protein_coding	kinesin family member 19 [Source:HGNC Symbol;Acc:HGNC:26735]	log2 fold change (MLE): sexf.treatmentcancerous vs sexm.treatmentcancerous
23.386	3.88053	2.19671	1.76652	0.0773084	0.702151	ENSG00000188511	C22orf34	lincRNA	chromosome 22 open reading frame 34 [Source:HGNC Symbol;Acc:HGNC:28010]	log2 fold change (MLE): sexf.treatmentcancerous vs sexm.treatmentcancerous
21.0226	4.30319	2.42489	1.7746	0.0759647	0.702151	ENSG00000181634	TNFSF15	protein_coding	TNF superfamily member 15 [Source:HGNC Symbol;Acc:HGNC:11931]	log2 fold change (MLE): sexf.treatmentcancerous vs sexm.treatmentcancerous
26.8267	2.85127	1.60917	1.77188	0.0764138	0.702151	ENSG00000118526	TCF21	protein_coding	transcription factor 21 [Source:HGNC Symbol;Acc:HGNC:11632]	log2 fold change (MLE): sexf.treatmentcancerous vs sexm.treatmentcancerous
21.1171	4.15825	2.34058	1.77659	0.075636	0.702151	ENSG00000183570	PCBP3	protein_coding	poly(rC) binding protein 3 [Source:HGNC Symbol;Acc:HGNC:8651]	log2 fold change (MLE): sexf.treatmentcancerous vs sexm.treatmentcancerous
13.7107	-3.3528	1.8877	-1.77613	0.0757117	0.702151	ENSG00000253948	AC104986.2	lincRNA	uncharacterized LOC105375666 [Source:NCBI gene;Acc:105375666]	log2 fold change (MLE): sexf.treatmentcancerous vs sexm.treatmentcancerous
305.997	-1.28823	0.729516	-1.76587	0.0774171	0.702364	ENSG00000175581	MRPL48	protein_coding	mitochondrial ribosomal protein L48 [Source:HGNC Symbol;Acc:HGNC:16653]	log2 fold change (MLE): sexf.treatmentcancerous vs sexm.treatmentcancerous
1915.7	-1.45451	0.824177	-1.7648	0.0775978	0.703259	ENSG00000168003	SLC3A2	protein_coding	solute carrier family 3 member 2 [Source:HGNC Symbol;Acc:HGNC:11026]	log2 fold change (MLE): sexf.treatmentcancerous vs sexm.treatmentcancerous
145.13	2.19114	1.24161	1.76475	0.0776063	0.703259	ENSG00000065833	ME1	protein_coding	malic enzyme 1 [Source:HGNC Symbol;Acc:HGNC:6983]	log2 fold change (MLE): sexf.treatmentcancerous vs sexm.treatmentcancerous
[truncated: 13,810 more rows]
