# Supplementary material for: Integrated multi-omic analyses reveal novel gene–metabolite relationships in human steatohepatitic hepatocellular carcinoma
Source: J Lipid Res. 2026 Jun 17;67(7):101081. doi: 10.1016/j.jlr.2026.101081 (PMC13400273; doi:10.1016/j.jlr.2026.101081)
Supplement: Supplemental Table S6 — TCGA-LIHC validation of top 30 DEGs from paired analyses. [file mmc6.zip › Supplemental Table 6_mmc6.csv]

TCGA Validation of Top 30 DEGs Identified From Paired Tumor and Adjacent Comparison
gene_name	beta.lmm	pvalue.lmm	FDR
IQGAP3	4.648314194	2.85E-107	8.54E-106
MKI67	3.943884019	2.54E-87	3.81E-86
CDCA8	3.628917356	9.21E-87	9.21E-86
TOP2A	4.438999999	1.66E-79	1.25E-78
KIF18B	4.501219105	3.16E-78	1.90E-77
NEK2	4.79814806	1.24E-76	6.20E-76
CDK1	4.159573847	7.64E-74	3.27E-73
CCNB2	4.393097705	1.05E-71	3.94E-71
CDC6	3.737219528	2.27E-71	7.55E-71
C21orf58	2.736809267	2.37E-56	7.12E-56
MT1F	-4.810702071	9.83E-48	2.68E-47
OIT3	-2.926864802	3.58E-45	8.95E-45
BCO2	-3.641577076	6.87E-41	1.59E-40
MT2A	-3.186549996	8.24E-35	1.77E-34
DNASE1L3	-3.076441745	8.87E-34	1.77E-33
SQLE	2.508142614	7.29E-30	1.37E-29
CXCL12	-2.870987145	1.02E-28	1.80E-28
MT1X	-3.563884825	1.45E-26	2.42E-26
APOF	-3.780662219	2.32E-23	3.66E-23
SLC25A47	-4.554103091	2.62E-21	3.93E-21
C9	-5.128935619	1.12E-17	1.60E-17
HAO2	-3.972659986	1.60E-17	2.18E-17
MUC13	4.258112811	9.30E-17	1.21E-16
ACSL4	2.724117333	1.13E-15	1.42E-15
SLC6A8	2.409812135	1.27E-13	1.53E-13
C1QTNF1	-1.974540876	3.94E-13	4.55E-13
BCHE	-2.406895799	5.09E-11	5.65E-11
AKR1B10	3.796117379	1.58E-09	1.69E-09
ADAMTSL2	-1.858137334	1.19E-08	1.23E-08
BDH1	-0.458182456	0.002227825	0.002227825
