# Supplementary material for: Integrated multi-omic analyses reveal novel gene–metabolite relationships in human steatohepatitic hepatocellular carcinoma
Source: J Lipid Res. 2026 Jun 17;67(7):101081. doi: 10.1016/j.jlr.2026.101081 (PMC13400273; doi:10.1016/j.jlr.2026.101081)
Supplement: Supplemental Table S7 — TCGA-LIHC sex-tumor interaction for top 30 DEGs from paired analyses. [file mmc7.zip]

Archive with 1 entries (1 files):
- Supplemental Table 7_mmc7.csv
