# Supplementary material for: Integrated multi-omic analyses reveal novel gene–metabolite relationships in human steatohepatitic hepatocellular carcinoma
Source: J Lipid Res. 2026 Jun 17;67(7):101081. doi: 10.1016/j.jlr.2026.101081 (PMC13400273; doi:10.1016/j.jlr.2026.101081)
Supplement: Supplemental Table S7 — TCGA-LIHC sex-tumor interaction for top 30 DEGs from paired analyses. [file mmc7.zip › Supplemental Table 7_mmc7.csv]

TCGA Analysis Sex-Tumor Interaction
gene_name	beta.lmm.Interaction	pvalue.lmm.Interaction	FDR
BCHE	1.783550643	0.014578328	0.246624279
CDK1	-1.104304027	0.017583052	0.246624279
C9	2.555905015	0.024662428	0.246624279
SLC6A8	-1.374140123	0.036772423	0.254300373
CCNB2	-0.909770443	0.067411635	0.254300373
ADAMTSL2	-1.17049399	0.068444758	0.254300373
MKI67	-0.718230887	0.073599539	0.254300373
MT1X	1.179387021	0.07632612	0.254300373
APOF	1.295009404	0.085328822	0.254300373
BDH1	0.506565014	0.087501865	0.254300373
MT2A	0.854848269	0.098617556	0.254300373
SQLE	0.719552608	0.103732149	0.254300373
TOP2A	-0.761627395	0.110196828	0.254300373
CDC6	-0.661566125	0.123038809	0.261305228
CXCL12	-0.778093841	0.131668117	0.261305228
KIF18B	-0.719725642	0.139362788	0.261305228
C21orf58	-0.487945209	0.16225493	0.283886097
MT1F	0.917882643	0.171000411	0.283886097
HAO2	1.231276737	0.186445008	0.283886097
MUC13	-1.353180553	0.190828479	0.283886097
OIT3	-0.534511423	0.20386852	0.283886097
CDCA8	-0.467440188	0.213513463	0.283886097
AKR1B10	1.544748366	0.217646007	0.283886097
IQGAP3	-0.517044928	0.228681899	0.285852374
BCO2	0.625154993	0.25018806	0.300225672
NEK2	0.382187713	0.461712298	0.532744959
DNASE1L3	-0.201112669	0.696388772	0.773765302
SLC25A47	0.328658911	0.736931337	0.784080199
C1QTNF1	-0.170417222	0.757944192	0.784080199
ACSL4	-0.069736005	0.919560546	0.919560546
