# Supplementary material for: Integrated multi-omic analyses reveal novel gene–metabolite relationships in human steatohepatitic hepatocellular carcinoma
Source: J Lipid Res. 2026 Jun 17;67(7):101081. doi: 10.1016/j.jlr.2026.101081 (PMC13400273; doi:10.1016/j.jlr.2026.101081)
Supplement: Supplemental Table S8 — Differential lipid and metabolite abundance in tumor versus adjacent nontumor tissue. [file mmc8.xlsx]

## Sheet: dictionary
header

## Sheet: metabolomics
baseMean
