# Supplementary material for: Integrated multi-omic analyses reveal novel gene–metabolite relationships in human steatohepatitic hepatocellular carcinoma
Source: J Lipid Res. 2026 Jun 17;67(7):101081. doi: 10.1016/j.jlr.2026.101081 (PMC13400273; doi:10.1016/j.jlr.2026.101081)
Supplement: Supplemental Table S9 — Differential lipid and metabolite abundance in female tumor/nontumor versus male tumor/nontumor. [file mmc9.xlsx]

## Sheet: dictionary
header	meaning
baseMean	mean across control samples calculated by DESeq2
log2FoldChange	Fold change of the contrast / comparison calculated by DESeq2
lfcSE	standard error of fold change
stat	test statistic
pvalue	p-value
padj	adjusted p-value by Benjamini-Hochberg
identifier	WCMC provided identifier
annotation	WCMC annotation
ion species	ionization state of metabolite
in_chi_key	InChIKey for the metabolite
msi_level	measure of how sure WCMC is of the ID
m_z	mass to charge
ret_time_min	retention time from chromatography
esi_mode	whether measured from positive or negative electrospray ionization
feature_id	a proper ID that can be used in R derived from identifier and the type of metabolite
metabolite_id	a column that makes sure if there is a name for this thing, we caught it
type	which method did the metabolite come from
...	mostly columns specific to each metabolite type
comparison_description	what comparison was actually defined for the DESeq2 results

## Sheet: metabolomics
baseMean	log2FoldChange	lfcSE	stat	pvalue	padj	identifier	annotation	ion_species	in_chi_key	msi_level	m_z	ret_time_min	esi_mode	feature_id	metabolite_id	comparison_description	type	metabolite_name	species	average_mz	average_rt_min	bin_base_name	ret_index	quant_mz	bb_id	mass_spec	pub_chem	kegg
576.513	-0.119101	0.598138	-0.19912	0.842169	0.939374	2.36_131.09	(dehydro)ornithine	[M+H]+	KFZHLVSVDLIACX-UHFFFAOYSA-N	3	131.0872	2.363	ESI pos	x2_36_131_09.bioamine	(dehydro)ornithine	log2 fold change (MLE): sexf.treatmentcancerous vs sexm.treatmentcancerous	bioamines
1107.99	1.10608	1.00539	1.10015	0.271267	0.631948	2.42_332.56	.beta.-Nicotinamide adenine dinucleotide	[M+2H]2+	BAWFJGJZGIEFAR-OWXIGJDBSA-N	2	332.5639	2.423	ESI pos	x2_42_332_56.bioamine	.beta.-Nicotinamide adenine dinucleotide	log2 fold change (MLE): sexf.treatmentcancerous vs sexm.treatmentcancerous	bioamines
20413.9	-0.126675	0.945386	-0.133993	0.893408	0.962934	0.80_786.60	1,2-dioleoyl-sn-glycero-3-phosphatidylcholine	[M+H]+	SNKAWJBJQDLSFF-NVKMUCNASA-N	2	786.5992	0.797	ESI pos	x0_80_786_60.bioamine	1,2-dioleoyl-sn-glycero-3-phosphatidylcholine	log2 fold change (MLE): sexf.treatmentcancerous vs sexm.treatmentcancerous	bioamines
474.957	-1.35968	0.849411	-1.60073	0.109437	0.589125	0.23_295.23	13-HODE	[M-H]-	HNICUWMFWZBIFP-KDFHGORWSA-N	3	295.2278	0.231	ESI neg	x0_23_295_23.bioamine	13-HODE	log2 fold change (MLE): sexf.treatmentcancerous vs sexm.treatmentcancerous	bioamines
82749.2	0.245149	1.10897	0.22106	0.825046	0.933268	0.83_758.56	1-Hexadecanoyl-2-octadecadienoyl-sn-glycero-3-phosphocholine	[M+H]+	NVWYLRLKCCCUBZ-UOBGCCIWSA-N	2	758.5638	0.835	ESI pos	x0_83_758_56.bioamine	1-Hexadecanoyl-2-octadecadienoyl-sn-glycero-3-phosphocholine	log2 fold change (MLE): sexf.treatmentcancerous vs sexm.treatmentcancerous	bioamines
18533.7	-0.623231	0.964763	-0.645994	0.518283	0.789819	0.25_187.04	1-Hydroxy-2-naphthoic acid	[M-H]-	SJJCQDRGABAVBB-UHFFFAOYSA-N	3	187.0413	0.253	ESI neg	x0_25_187_04.bioamine	1-Hydroxy-2-naphthoic acid	log2 fold change (MLE): sexf.treatmentcancerous vs sexm.treatmentcancerous	bioamines
3214.28	-0.473459	0.612142	-0.773446	0.439259	0.74097	1.75_304.10_1.76_282.12	1-Methyladenosine	[M+Na]+_[M+H]+	GFYLSDSUCHVORB-IOSLPCCCSA-N	3	304.0973_282.1197	1.756	ESI pos	x1_75_304_10_1_76_282_12.bioamine	1-Methyladenosine	log2 fold change (MLE): sexf.treatmentcancerous vs sexm.treatmentcancerous	bioamines
175626	-0.0628114	0.96205	-0.0652891	0.947944	0.979637	1.42_137.07	1-Methylnicotinamide	[M]+	LDHMAVIPBRSVRG-UHFFFAOYSA-O	2	137.071	1.417	ESI pos	x1_42_137_07.bioamine	1-Methylnicotinamide	log2 fold change (MLE): sexf.treatmentcancerous vs sexm.treatmentcancerous	bioamines
9843.37	0.540229	0.799162	0.675994	0.499044	0.779932	0.77_826.56	1-Palmitoyl-2-arachidonoyl-sn-glycero-3-phosphocholine	[M+CHO2]-	IIZPXYDJLKNOIY-JXPKJXOSSA-N	2	826.5555	0.771	ESI neg	x0_77_826_56.bioamine	1-Palmitoyl-2-arachidonoyl-sn-glycero-3-phosphocholine	log2 fold change (MLE): sexf.treatmentcancerous vs sexm.treatmentcancerous	bioamines
2837.52	0.575757	0.849876	0.67746	0.498114	0.779739	0.73_850.55	1-Palmitoyl-2-docosahexaenoyl-sn-glycero-3-phosphocholine	[M+CHO2]-	IESVDEZGAHUQJU-ZLBXKVHBSA-N	2	850.5547	0.733	ESI neg	x0_73_850_55.bioamine	1-Palmitoyl-2-docosahexaenoyl-sn-glycero-3-phosphocholine	log2 fold change (MLE): sexf.treatmentcancerous vs sexm.treatmentcancerous	bioamines
15762.3	0.339425	0.946301	0.358685	0.71983	0.88159	0.81_802.55	1-Palmitoyl-2-linoleoyl-sn-glycero-3-phosphocholine	[M+CHO2]-	JLPULHDHAOZNQI-ZTIMHPMXSA-N	2	802.5544	0.813	ESI neg	x0_81_802_55.bioamine	1-Palmitoyl-2-linoleoyl-sn-glycero-3-phosphocholine	log2 fold change (MLE): sexf.treatmentcancerous vs sexm.treatmentcancerous	bioamines
1322.54	0.380438	0.61739	0.616204	0.53776	0.800647	0.62_747.51	1-Palmitoyl-2-oleoyl-phosphatidylglycerol	[M-H]-	PAZGBAOHGQRCBP-DDDNOICHSA-N	2	747.5138	0.617	ESI neg	x0_62_747_51.bioamine	1-Palmitoyl-2-oleoyl-phosphatidylglycerol	log2 fold change (MLE): sexf.treatmentcancerous vs sexm.treatmentcancerous	bioamines
8164.21	-1.04621	1.5547	-0.672933	0.50099	0.780505	0.20_577.51	1-Palmitoyl-2-oleoyl-sn-glycerol	[M+H-H2O]+	YEJYLHKQOBOSCP-OZKTZCCCSA-N	2	577.5126	0.204	ESI pos	x0_20_577_51.bioamine	1-Palmitoyl-2-oleoyl-sn-glycerol	log2 fold change (MLE): sexf.treatmentcancerous vs sexm.treatmentcancerous	bioamines
136643	1.2864	1.0246	1.25551	0.209293	0.626541	1.32_496.34_1.32_534.29	1-Palmitoyl-sn-glycero-3-phosphocholine	[M+H]+_[M+K]+	ASWBNKHCZGQVJV-HSZRJFAPSA-N	2	496.336_534.2936	1.3235	ESI pos	x1_32_496_34_1_32_534_29.bioamine	1-Palmitoyl-sn-glycero-3-phosphocholine	log2 fold change (MLE): sexf.treatmentcancerous vs sexm.treatmentcancerous	bioamines
5200.9	0.275521	0.694168	0.396908	0.691435	0.86781	1.42_887.56	1-Stearoyl-2-arachidonoyl-sn-glycero-3-phospho-(1'-myo-inositol)	[M+H]+	KRTOMQDUKGRFDJ-ZAHDIIMDSA-N	2	887.559	1.416	ESI pos	x1_42_887_56.bioamine	1-Stearoyl-2-arachidonoyl-sn-glycero-3-phospho-(1'-myo-inositol)	log2 fold change (MLE): sexf.treatmentcancerous vs sexm.treatmentcancerous	bioamines
14754.4	0.530788	0.752649	0.705226	0.48067	0.769889	1.41_812.54	1-Stearoyl-2-arachidonoyl-sn-glycero-3-phosphoserine	[M+H]+	SVOUGFFDROZBJI-DNALCEECSA-N	2	812.5395	1.406	ESI pos	x1_41_812_54.bioamine	1-Stearoyl-2-arachidonoyl-sn-glycero-3-phosphoserine	log2 fold change (MLE): sexf.treatmentcancerous vs sexm.treatmentcancerous	bioamines
12594.1	0.417107	0.95886	0.435003	0.66356	0.855768	1.39_482.32	1-Stearoyl-2-hydroxy-sn-glycero-3-phosphoethanolamine	[M+H]+	BBYWOYAFBUOUFP-JOCHJYFZSA-N	2	482.3183	1.393	ESI pos	x1_39_482_32.bioamine	1-Stearoyl-2-hydroxy-sn-glycero-3-phosphoethanolamine	log2 fold change (MLE): sexf.treatmentcancerous vs sexm.treatmentcancerous	bioamines
4775.25	0.520073	0.971898	0.535111	0.592573	0.819637	1.04_742.53	1-Stearoyl-2-linoleoyl-sn-glycero-3-phosphoethanolamine	[M-H]-	YDTWOEYVDRKKCR-KNERPIHHSA-N	2	742.5345	1.039	ESI neg	x1_04_742_53.bioamine	1-Stearoyl-2-linoleoyl-sn-glycero-3-phosphoethanolamine	log2 fold change (MLE): sexf.treatmentcancerous vs sexm.treatmentcancerous	bioamines
8914.94	0.927946	0.882224	1.05183	0.29288	0.640088	0.94_768.55	1-Stearoyl-2-oleoyl-sn-glycero-3-phosphoethanolamine	[M+Na]+	JQKOHRZNEOQNJE-DJEJVYNPSA-N	2	768.5493	0.944	ESI pos	x0_94_768_55.bioamine	1-Stearoyl-2-oleoyl-sn-glycero-3-phosphoethanolamine	log2 fold change (MLE): sexf.treatmentcancerous vs sexm.treatmentcancerous	bioamines
10436.7	-1.17695	0.81103	-1.45118	0.146729	0.593505	0.25_309.17	2-(dodecyloxy)ethyl sulfate	[M-H]-	QTDIEDOANJISNP-UHFFFAOYSA-N	3	309.1731	0.247	ESI neg	x0_25_309_17.bioamine	2-(dodecyloxy)ethyl sulfate	log2 fold change (MLE): sexf.treatmentcancerous vs sexm.treatmentcancerous	bioamines
1003.88	0.836661	0.799175	1.04691	0.295143	0.640703	0.57_215.07	2-(naphthalen-2-yloxy)propanoic acid	[M-H]-	HMIVVAPMRQMNAK-UHFFFAOYSA-N	3	215.0739	0.566	ESI neg	x0_57_215_07.bioamine	2-(naphthalen-2-yloxy)propanoic acid	log2 fold change (MLE): sexf.treatmentcancerous vs sexm.treatmentcancerous	bioamines
600.181	-0.317816	0.688381	-0.461687	0.644306	0.84775	1.84_104.07	2-amino-2-methylpropanoate	[M+H]+	FUOOLUPWFVMBKG-UHFFFAOYSA-N	3	104.0684	1.839	ESI pos	x1_84_104_07.bioamine	2-amino-2-methylpropanoate	log2 fold change (MLE): sexf.treatmentcancerous vs sexm.treatmentcancerous	bioamines
1067.32	-0.0351296	0.787121	-0.0446305	0.964402	0.985896	0.34_78.03	2-Aminoethanethiol	[M+H]+	UFULAYFCSOUIOV-UHFFFAOYSA-N	3	78.0339	0.336	ESI pos	x0_34_78_03.bioamine	2-Aminoethanethiol	log2 fold change (MLE): sexf.treatmentcancerous vs sexm.treatmentcancerous	bioamines
448.13	0.259661	0.97388	0.266625	0.789758	0.919585	0.28_215.98	2-benzothiazolesulfonic acid	[M+H]+	ZCXGMSGCBDSEOY-UHFFFAOYSA-N	3	215.9771	0.283	ESI pos	x0_28_215_98.bioamine	2-benzothiazolesulfonic acid	log2 fold change (MLE): sexf.treatmentcancerous vs sexm.treatmentcancerous	bioamines
420.965	-0.505089	0.655836	-0.770145	0.441214	0.741621	0.79_133.05	2-Deoxyribose	[M-H]-	ASJSAQIRZKANQN-CRCLSJGQSA-N	3	133.049	0.79	ESI neg	x0_79_133_05.bioamine	2-Deoxyribose	log2 fold change (MLE): sexf.treatmentcancerous vs sexm.treatmentcancerous	bioamines
2633.24	-0.635643	1.03048	-0.616844	0.537338	0.800647	2.29_348.07	2-dGMP	[M+H]+	LTFMZDNNPPEQNG-KVQBGUIXSA-N	3	348.0689	2.291	ESI pos	x2_29_348_07.bioamine	2-dGMP	log2 fold change (MLE): sexf.treatmentcancerous vs sexm.treatmentcancerous	bioamines
4498.36	0.606	0.922446	0.656949	0.511214	0.785932	0.97_764.51	2-Docosahexaenoyl-1-palmitoyl-sn-glycero-3-phosphoethanolamine	[M+H]+	MPWUZHVZZKSTPV-MADBQMNMSA-N	2	764.512	0.969	ESI pos	x0_97_764_51.bioamine	2-Docosahexaenoyl-1-palmitoyl-sn-glycero-3-phosphoethanolamine	log2 fold change (MLE): sexf.treatmentcancerous vs sexm.treatmentcancerous	bioamines
11600.9	-1.05992	0.994711	-1.06556	0.286624	0.636908	1.41_834.53	2-Docosahexaenoyl-1-stearoyl-sn-glycero-3-phosphoserine	[M-H]-	LYYHRRPTEXPVOR-SYEOQEKUSA-N	2	834.5253	1.406	ESI neg	x1_41_834_53.bioamine	2-Docosahexaenoyl-1-stearoyl-sn-glycero-3-phosphoserine	log2 fold change (MLE): sexf.treatmentcancerous vs sexm.treatmentcancerous	bioamines
887.835	-0.704152	0.784035	-0.898112	0.369126	0.689393	0.36_131.07	2-Hydroxy-4-methylpentanoic acid	[M-H]-	LVRFTAZAXQPQHI-UHFFFAOYSA-N	3	131.0712	0.36	ESI neg	x0_36_131_07.bioamine	2-Hydroxy-4-methylpentanoic acid	log2 fold change (MLE): sexf.treatmentcancerous vs sexm.treatmentcancerous	bioamines
261.683	0.55824	1.05926	0.527009	0.598187	0.822061	0.23_215.00	2-hydroxyacetophenone sulfate	[M-H]-	FDRCXEWKDMDDQD-UHFFFAOYSA-N	3	215.001	0.225	ESI neg	x0_23_215_00.bioamine	2-hydroxyacetophenone sulfate	log2 fold change (MLE): sexf.treatmentcancerous vs sexm.treatmentcancerous	bioamines
5338.02	-0.0444203	0.711711	-0.0624134	0.950234	0.980585	0.57_103.04	2-Hydroxyisobutyric acid	[M-H]-	BWLBGMIXKSTLSX-UHFFFAOYSA-N	3	103.0397	0.57	ESI neg	x0_57_103_04.bioamine	2-Hydroxyisobutyric acid	log2 fold change (MLE): sexf.treatmentcancerous vs sexm.treatmentcancerous	bioamines
3865.73	0.756737	1.44452	0.523866	0.600372	0.82281	0.24_165.98	2-mercaptobenzothiazole	[M-H]-	YXIWHUQXZSMYRE-UHFFFAOYSA-N	1	165.9782	0.236	ESI neg	x0_24_165_98.bioamine	2-mercaptobenzothiazole	log2 fold change (MLE): sexf.treatmentcancerous vs sexm.treatmentcancerous	bioamines
340.448	-0.859719	0.854581	-1.00601	0.314409	0.652789	0.22_203.00	2-methoxyphenol sulfate	[M-H]-	AQTYXAPIHMXAAV-UHFFFAOYSA-N	3	203.0021	0.218	ESI neg	x0_22_203_00.bioamine	2-methoxyphenol sulfate	log2 fold change (MLE): sexf.treatmentcancerous vs sexm.treatmentcancerous	bioamines
1994.43	-0.365914	1.00344	-0.364661	0.715365	0.876923	0.37_207.01	2-naphthalenesulfonate	[M-H]-	KVBGVZZKJNLNJU-UHFFFAOYSA-N	3	207.0111	0.372	ESI neg	x0_37_207_01.bioamine	2-naphthalenesulfonate	log2 fold change (MLE): sexf.treatmentcancerous vs sexm.treatmentcancerous	bioamines
9536.64	-1.43804	0.875991	-1.64162	0.10067	0.588945	1.42_788.54	2-Oleoyl-1-stearoyl-sn-glycero-3-phosphoserine	[M-H]-	AJFWREUFUPEYII-PAHWMLEVSA-N	2	788.5396	1.417	ESI neg	x1_42_788_54.bioamine	2-Oleoyl-1-stearoyl-sn-glycero-3-phosphoserine	log2 fold change (MLE): sexf.treatmentcancerous vs sexm.treatmentcancerous	bioamines
1605.79	0.224373	0.718882	0.312113	0.754955	0.899842	0.30_397.20	3-beta-allopregnanolone sulfate	[M-H]-	MENQCIVHHONJLU-UHFFFAOYSA-N	3	397.2024	0.298	ESI neg	x0_30_397_20.bioamine	3-beta-allopregnanolone sulfate	log2 fold change (MLE): sexf.treatmentcancerous vs sexm.treatmentcancerous	bioamines
727.91	-0.877897	0.792133	-1.10827	0.267745	0.631948	0.56_227.07	3-Deoxyuridine	[M-H]-	QOXJRLADYHZRGC-SHYZEUOFSA-N	3	227.0652	0.565	ESI neg	x0_56_227_07.bioamine	3-Deoxyuridine	log2 fold change (MLE): sexf.treatmentcancerous vs sexm.treatmentcancerous	bioamines
2569.76	0.340822	0.999292	0.341063	0.733056	0.889894	2.13_686.13	3'-Dephosphocoenzyme A	[M-H]-	KDTSHFARGAKYJN-IBOSZNHHSA-N	2	686.1349	2.131	ESI neg	x2_13_686_13.bioamine	3'-Dephosphocoenzyme A	log2 fold change (MLE): sexf.treatmentcancerous vs sexm.treatmentcancerous	bioamines
451.817	-0.23312	0.676736	-0.344477	0.730488	0.88886	1.57_161.04	3-Hydroxy-3-methylglutaric acid	[M-H]-	NPOAOTPXWNWTSH-UHFFFAOYSA-N	3	161.0443	1.567	ESI neg	x1_57_161_04.bioamine	3-Hydroxy-3-methylglutaric acid	log2 fold change (MLE): sexf.treatmentcancerous vs sexm.treatmentcancerous	bioamines
14790.7	0.111792	0.56829	0.196717	0.844049	0.940304	1.26_152.03	3-hydroxyanthranilic acid	[M-H]-	WJXSWCUQABXPFS-UHFFFAOYSA-N	3	152.0289	1.258	ESI neg	x1_26_152_03.bioamine	3-hydroxyanthranilic acid	log2 fold change (MLE): sexf.treatmentcancerous vs sexm.treatmentcancerous	bioamines
19270.7	-0.361088	0.642098	-0.562358	0.573872	0.814126	0.39_103.04	3-Hydroxybutyric acid	[M-H]-	WHBMMWSBFZVSSR-UHFFFAOYSA-N	1	103.0406	0.392	ESI neg	x0_39_103_04.bioamine	3-Hydroxybutyric acid	log2 fold change (MLE): sexf.treatmentcancerous vs sexm.treatmentcancerous	bioamines
76421.7	0.762475	0.785948	0.970135	0.331979	0.662998	1.81_248.15	3-hydroxybutyrylcarnitine	[M+H]+	UEFRDQSMQXDWTO-UHFFFAOYSA-N	1	248.1489	1.811	ESI pos	x1_81_248_15.bioamine	3-hydroxybutyrylcarnitine	log2 fold change (MLE): sexf.treatmentcancerous vs sexm.treatmentcancerous	bioamines
972.83	-0.494177	0.830323	-0.595162	0.551735	0.80657	0.24_173.99	3-hydroxypyridine sulfate	[M-H]-	BDERIBJTVYFANV-UHFFFAOYSA-N	3	173.9944	0.238	ESI neg	x0_24_173_99.bioamine	3-hydroxypyridine sulfate	log2 fold change (MLE): sexf.treatmentcancerous vs sexm.treatmentcancerous	bioamines
2099.36	-0.618613	0.671075	-0.921825	0.35662	0.680634	0.41_117.06	3-Hydroxyvaleric acid	[M-H]-	REKYPYSUBKSCAT-UHFFFAOYSA-N	3	117.057	0.412	ESI neg	x0_41_117_06.bioamine	3-Hydroxyvaleric acid	log2 fold change (MLE): sexf.treatmentcancerous vs sexm.treatmentcancerous	bioamines
1377	-0.478097	0.715682	-0.66803	0.504115	0.782039	0.24_135.05	3-methylbenzoic acid	[M-H]-	GPSDUZXPYCFOSQ-UHFFFAOYSA-N	3	135.0451	0.238	ESI neg	x0_24_135_05.bioamine	3-methylbenzoic acid	log2 fold change (MLE): sexf.treatmentcancerous vs sexm.treatmentcancerous	bioamines
408.175	0.229256	0.587413	0.390281	0.696329	0.868733	2.32_168.08	3-Methylhistidine	[M-H]-	JDHILDINMRGULE-LURJTMIESA-N	3	168.0774	2.318	ESI neg	x2_32_168_08.bioamine	3-Methylhistidine	log2 fold change (MLE): sexf.treatmentcancerous vs sexm.treatmentcancerous	bioamines
2404.2	-0.180596	0.635167	-0.284327	0.77616	0.910637	0.54_165.04	3-Methylxanthine	[M-H]-	GMSNIKWWOQHZGF-UHFFFAOYSA-N	2	165.042	0.544	ESI neg	x0_54_165_04.bioamine	3-Methylxanthine	log2 fold change (MLE): sexf.treatmentcancerous vs sexm.treatmentcancerous	bioamines
3358.15	0.487111	0.762699	0.638667	0.523039	0.792345	2.15_153.00	3-Phosphonopropionic acid	[M-H]-	NLBSQHGCGGFVJW-UHFFFAOYSA-N	3	152.9973	2.149	ESI neg	x2_15_153_00.bioamine	3-Phosphonopropionic acid	log2 fold change (MLE): sexf.treatmentcancerous vs sexm.treatmentcancerous	bioamines
491.081	-1.2741	0.675424	-1.88638	0.0592444	0.5809	0.33_150.06	4-acetamidophenol	[M-H]-	RZVAJINKPMORJF-UHFFFAOYSA-N	3	150.0569	0.328	ESI neg	x0_33_150_06.bioamine	4-acetamidophenol	log2 fold change (MLE): sexf.treatmentcancerous vs sexm.treatmentcancerous	bioamines
5166.33	-1.47207	0.874324	-1.68366	0.0922471	0.5809	0.33_230.01	4-acetamidophenol sulfate	[M-H]-	IGTYILLPRJOVFY-UHFFFAOYSA-N	1	230.0122	0.332	ESI neg	x0_33_230_01.bioamine	4-acetamidophenol sulfate	log2 fold change (MLE): sexf.treatmentcancerous vs sexm.treatmentcancerous	bioamines
13499.2	-1.74747	0.698949	-2.50014	0.0124144	0.519614	2.12_102.06	4-aminobutanoic acid	[M-H]-	OQEBBZSWEGYTPG-UHFFFAOYSA-N	3	102.0558	2.115	ESI neg	x2_12_102_06.bioamine	4-aminobutanoic acid	log2 fold change (MLE): sexf.treatmentcancerous vs sexm.treatmentcancerous	bioamines
4132.55	-0.420587	0.641887	-0.655235	0.512317	0.785932	1.58_158.12	4-Aminomethylcyclohexanecarboxylic acid	[M+H]+	GYDJEQRTZSCIOI-UHFFFAOYSA-N	3	158.116	1.585	ESI pos	x1_58_158_12.bioamine	4-Aminomethylcyclohexanecarboxylic acid	log2 fold change (MLE): sexf.treatmentcancerous vs sexm.treatmentcancerous	bioamines
1812.41	-0.337873	0.829332	-0.407404	0.683711	0.866034	0.31_573.24	4-Hydroxyatorvastatin lactone	[M+OH]-	KDJMDZSAAFACAM-KAYWLYCHSA-N	2	573.2372	0.313	ESI neg	x0_31_573_24.bioamine	4-Hydroxyatorvastatin lactone	log2 fold change (MLE): sexf.treatmentcancerous vs sexm.treatmentcancerous	bioamines
4013.62	-0.168927	0.655855	-0.257568	0.796741	0.922847	0.32_137.02	4-Hydroxybenzoic acid	[M-H]-	FJKROLUGYXJWQN-UHFFFAOYSA-N	3	137.0244	0.323	ESI neg	x0_32_137_02.bioamine	4-Hydroxybenzoic acid	log2 fold change (MLE): sexf.treatmentcancerous vs sexm.treatmentcancerous	bioamines
314.793	-4.69893	1.03625	-4.53457	5.77218e-06	0.0059771	0.29_132.05	4-Hydroxybenzylcyanide	[M-H]-	AYKYOOPFBCOXSL-UHFFFAOYSA-N	3	132.0488	0.29	ESI neg	x0_29_132_05.bioamine	4-Hydroxybenzylcyanide	log2 fold change (MLE): sexf.treatmentcancerous vs sexm.treatmentcancerous	bioamines
188.65	0.174202	0.749937	0.232288	0.816314	0.929916	0.31_181.01	4-hydroxyisophthalic acid	[M-H]-	BCEQKAQCUWUNML-UHFFFAOYSA-N	3	181.0106	0.307	ESI neg	x0_31_181_01.bioamine	4-hydroxyisophthalic acid	log2 fold change (MLE): sexf.treatmentcancerous vs sexm.treatmentcancerous	bioamines
285.208	-1.31314	0.631255	-2.08021	0.0375066	0.575349	0.29_151.04	4-Hydroxyphenylacetic acid	[M-H]-	XQXPVVBIMDBYFF-UHFFFAOYSA-N	3	151.0399	0.291	ESI neg	x0_29_151_04.bioamine	4-Hydroxyphenylacetic acid	log2 fold change (MLE): sexf.treatmentcancerous vs sexm.treatmentcancerous	bioamines
1613.6	-0.5103	0.655791	-0.778143	0.436484	0.739133	1.70_184.10	4-hydroxyphenylalanine D4	[M-H]-	OUYCCCASQSFEME-FCDGGRDXSA-N	3	184.0983	1.703	ESI neg	x1_70_184_10.bioamine	4-hydroxyphenylalanine D4	log2 fold change (MLE): sexf.treatmentcancerous vs sexm.treatmentcancerous	bioamines
1709.17	0.178329	0.82705	0.215621	0.829283	0.933699	0.83_181.05	4-Hydroxyphenyllactic acid	[M-H]-	JVGVDSSUAVXRDY-UHFFFAOYSA-N	3	181.0495	0.83	ESI neg	x0_83_181_05.bioamine	4-Hydroxyphenyllactic acid	log2 fold change (MLE): sexf.treatmentcancerous vs sexm.treatmentcancerous	bioamines
5280.66	3.52823	0.816955	4.31876	1.56911e-05	0.0108321	0.47_182.05	4-pyridoxic acid	[M-H]-	HXACOUQIXZGNBF-UHFFFAOYSA-N	1	182.0453	0.465	ESI neg	x0_47_182_05.bioamine	4-pyridoxic acid	log2 fold change (MLE): sexf.treatmentcancerous vs sexm.treatmentcancerous	bioamines
4246.36	-0.681792	0.725902	-0.939234	0.34761	0.675026	1.84_147.12	4-Trimethylammoniobutanoic acid	[M]+	JHPNVNIEXXLNTR-UHFFFAOYSA-O	3	147.1172	1.84	ESI pos	x1_84_147_12.bioamine	4-Trimethylammoniobutanoic acid	log2 fold change (MLE): sexf.treatmentcancerous vs sexm.treatmentcancerous	bioamines
270.383	1.61618	1.78842	0.903694	0.366158	0.688749	0.23_319.23	5,6-dihydroxy-8Z,11Z,14Z-eicosatrienoic acid	[M-H2O-H]-	GFNYAPAJUNPMGH-UHFFFAOYSA-N	3	319.2292	0.226	ESI neg	x0_23_319_23.bioamine	5,6-dihydroxy-8Z,11Z,14Z-eicosatrienoic acid	log2 fold change (MLE): sexf.treatmentcancerous vs sexm.treatmentcancerous	bioamines
1183.24	-0.500927	0.596445	-0.839853	0.400991	0.717752	0.42_225.06	5-acetylamino-6-formylamino-3-methyluracil	[M-H]-	RDZNZFGKEVDNPK-UHFFFAOYSA-N	3	225.0621	0.422	ESI neg	x0_42_225_06.bioamine	5-acetylamino-6-formylamino-3-methyluracil	log2 fold change (MLE): sexf.treatmentcancerous vs sexm.treatmentcancerous	bioamines
2833.07	-0.619543	0.620076	-0.999141	0.317727	0.652789	0.30_369.17	5-beta-androstan-3-alpha-ol-17-one sulfate	[M-H]-	ZMITXKRGXGRMKS-UHFFFAOYSA-N	3	369.1742	0.298	ESI neg	x0_30_369_17.bioamine	5-beta-androstan-3-alpha-ol-17-one sulfate	log2 fold change (MLE): sexf.treatmentcancerous vs sexm.treatmentcancerous	bioamines
28999.6	-0.726517	1.02279	-0.710326	0.477502	0.766594	0.44_298.10	5'-methylthioadenosine	[M+H]+	WUUGFSXJNOTRMR-IOSLPCCCSA-N	1	298.0951	0.44	ESI pos	x0_44_298_10.bioamine	5'-methylthioadenosine	log2 fold change (MLE): sexf.treatmentcancerous vs sexm.treatmentcancerous	bioamines
640.934	0.948678	0.742769	1.27722	0.201526	0.621071	0.23_423.33	7-alpha-hydroxy-4-cholesten-3-one	[M+Na]+	IOIZWEJGGCZDOL-RQDYSCIWSA-N	3	423.3306	0.233	ESI pos	x0_23_423_33.bioamine	7-alpha-hydroxy-4-cholesten-3-one	log2 fold change (MLE): sexf.treatmentcancerous vs sexm.treatmentcancerous	bioamines
5319.15	-2.44157	0.955131	-2.55627	0.0105802	0.486922	0.95_268.10	8-Oxo-2-deoxyadenosine	[M+H]+	NDWAUKFSFFRGLF-YRZWDFBDSA-N	3	268.1036	0.946	ESI pos	x0_95_268_10.bioamine	8-Oxo-2-deoxyadenosine	log2 fold change (MLE): sexf.treatmentcancerous vs sexm.treatmentcancerous	bioamines
1931.88	-1.00132	0.892173	-1.12234	0.26172	0.630643	0.31_261.13	9-(2,3-Dihydroxypropoxy)-9-oxononanoic acid	[M-H]-	BQRISQXLSXCXSC-UHFFFAOYSA-N	2	261.1334	0.308	ESI neg	x0_31_261_13.bioamine	9-(2,3-Dihydroxypropoxy)-9-oxononanoic acid	log2 fold change (MLE): sexf.treatmentcancerous vs sexm.treatmentcancerous	bioamines
482.321	-2.05878	0.827583	-2.4877	0.0128573	0.519614	0.25_315.25	9,10-dihydroxystearic acid	[M-H]-	VACHUYIREGFMSP-UHFFFAOYSA-N	3	315.2506	0.252	ESI neg	x0_25_315_25.bioamine	9,10-dihydroxystearic acid	log2 fold change (MLE): sexf.treatmentcancerous vs sexm.treatmentcancerous	bioamines
197.003	-0.706233	0.859402	-0.821773	0.411206	0.720644	0.27_161.99	acesulfame	[M-H]-	YGCFIWIQZPHFLU-UHFFFAOYSA-N	3	161.9857	0.274	ESI neg	x0_27_161_99.bioamine	acesulfame	log2 fold change (MLE): sexf.treatmentcancerous vs sexm.treatmentcancerous	bioamines
235.567	-1.59029	0.853921	-1.86234	0.0625552	0.5809	1.86_326.09	acetaminophen-glucuronide	[M-H]-	IPROLSVTVHAQLE-BYNIDDHOSA-N	3	326.0872	1.865	ESI neg	x1_86_326_09.bioamine	acetaminophen-glucuronide	log2 fold change (MLE): sexf.treatmentcancerous vs sexm.treatmentcancerous	bioamines
1.06312e+06	-0.409246	1.41227	-0.28978	0.771985	0.909431	1.69_204.12	Acetylcarnitine	[M]+	RDHQFKQIGNGIED-MRVPVSSYSA-O	3	204.1216	1.689	ESI pos	x1_69_204_12.bioamine	Acetylcarnitine	log2 fold change (MLE): sexf.treatmentcancerous vs sexm.treatmentcancerous	bioamines
1459.47	-1.05126	0.852713	-1.23284	0.217634	0.628185	0.25_188.04	Acetylisatin	[M-H]-	LPGDEHBASRKTDG-UHFFFAOYSA-N	3	188.0416	0.248	ESI neg	x0_25_188_04.bioamine	Acetylisatin	log2 fold change (MLE): sexf.treatmentcancerous vs sexm.treatmentcancerous	bioamines
2456.88	-2.37344	0.895859	-2.64934	0.00806491	0.442662	0.96_312.09	adenosine	[M+FA-H]-	OIRDTQYFTABQOQ-UHFFFAOYSA-N	3	312.0926	0.963	ESI neg	x0_96_312_09.bioamine	adenosine	log2 fold change (MLE): sexf.treatmentcancerous vs sexm.treatmentcancerous	bioamines
2649.86	-0.603835	0.996588	-0.605902	0.54458	0.805191	2.30_346.06	Adenosine 5'-monophosphate	[M-H]-	UDMBCSSLTHHNCD-KQYNXXCUSA-N	2	346.0559	2.299	ESI neg	x2_30_346_06.bioamine	Adenosine 5'-monophosphate	log2 fold change (MLE): sexf.treatmentcancerous vs sexm.treatmentcancerous	bioamines
2502.55	-0.636702	0.917772	-0.693748	0.48784	0.775777	2.00_159.08	Ala-Ala	[M-H]-	DEFJQIDDEAULHB-IMJSIDKUSA-N	3	159.0781	2.004	ESI neg	x2_00_159_08.bioamine	Ala-Ala	log2 fold change (MLE): sexf.treatmentcancerous vs sexm.treatmentcancerous	bioamines
1339.54	-0.0300629	0.963438	-0.0312038	0.975107	0.989925	2.20_217.08	Ala-Glu	[M-H]-	VYZAGTDAHUIRQA-WHFBIAKZSA-N	3	217.0828	2.197	ESI neg	x2_20_217_08.bioamine	Ala-Glu	log2 fold change (MLE): sexf.treatmentcancerous vs sexm.treatmentcancerous	bioamines
1510.37	-0.871246	0.652296	-1.33566	0.18166	0.618103	2.38_225.10	Ala-His	[M-H]-	XZWXFWBHYRFLEF-FSPLSTOPSA-N	3	225.0973	2.378	ESI neg	x2_38_225_10.bioamine	Ala-His	log2 fold change (MLE): sexf.treatmentcancerous vs sexm.treatmentcancerous	bioamines
478.143	-0.30169	0.690309	-0.437036	0.662085	0.855768	2.42_218.15	Ala-Lys	[M+H]+	RVLOMLVNNBWRSR-KNIFDHDWSA-N	3	218.1457	2.415	ESI pos	x2_42_218_15.bioamine	Ala-Lys	log2 fold change (MLE): sexf.treatmentcancerous vs sexm.treatmentcancerous	bioamines
13696.3	0.147818	0.616946	0.239597	0.810643	0.929076	1.94_88.04	Alanine	[M-H]-	QNAYBMKLOCPYGJ-REOHCLBHSA-N	3	88.0414	1.936	ESI neg	x1_94_88_04.bioamine	Alanine	log2 fold change (MLE): sexf.treatmentcancerous vs sexm.treatmentcancerous	bioamines
456.846	0.0819398	0.710363	0.115349	0.908168	0.966139	2.18_175.07	Ala-Ser	[M-H]-	IPWKGIFRRBGCJO-IMJSIDKUSA-N	3	175.0723	2.179	ESI neg	x2_18_175_07.bioamine	Ala-Ser	log2 fold change (MLE): sexf.treatmentcancerous vs sexm.treatmentcancerous	bioamines
7578.05	-1.16769	0.647635	-1.80301	0.0713873	0.5809	1.57_161.13	aminocarnitine	[M+H]+	DAWBGYHPBBDHMQ-ZCFIWIBFSA-N	3	161.1343	1.571	ESI pos	x1_57_161_13.bioamine	aminocarnitine	log2 fold change (MLE): sexf.treatmentcancerous vs sexm.treatmentcancerous	bioamines
3137.42	0.128886	1.70227	0.0757143	0.939646	0.976428	0.35_646.03	Amiodarone	[M+H]+	IYIKLHRQXLHMJQ-UHFFFAOYSA-N	2	646.0251	0.355	ESI pos	x0_35_646_03.bioamine	Amiodarone	log2 fold change (MLE): sexf.treatmentcancerous vs sexm.treatmentcancerous	bioamines
2270.64	-1.11616	0.80504	-1.38646	0.165607	0.613545	0.69_409.15	Amlodipine	[M+H]+	HTIQEAQVCYTUBX-UHFFFAOYSA-N	1	409.1478	0.695	ESI pos	x0_69_409_15.bioamine	Amlodipine	log2 fold change (MLE): sexf.treatmentcancerous vs sexm.treatmentcancerous	bioamines
9397.42	-0.969435	0.92211	-1.05132	0.29311	0.640088	1.62_350.11	Ampicillin	[M+H]+	AVKUERGKIZMTKX-UHFFFAOYSA-N	2	350.1138	1.619	ESI pos	x1_62_350_11.bioamine	Ampicillin	log2 fold change (MLE): sexf.treatmentcancerous vs sexm.treatmentcancerous	bioamines
827.079	-1.99268	0.975728	-2.04225	0.0411266	0.575349	2.37_239.11	Anserine	[M-H]-	MYYIAHXIVFADCU-QMMMGPOBSA-N	3	239.1145	2.367	ESI neg	x2_37_239_11.bioamine	Anserine	log2 fold change (MLE): sexf.treatmentcancerous vs sexm.treatmentcancerous	bioamines
800.522	0.0689213	0.641039	0.107515	0.91438	0.966764	2.39_246.16	arg-ala	[M+H]+	WVRUNFYJIHNFKD-UHFFFAOYSA-N	3	246.1586	2.389	ESI pos	x2_39_246_16.bioamine	arg-ala	log2 fold change (MLE): sexf.treatmentcancerous vs sexm.treatmentcancerous	bioamines
840.78	0.283701	0.717788	0.395243	0.692663	0.86781	2.46_290.14	Arg-Asp	[M+H]+	SIFXMYAHXJGAFC-WDSKDSINSA-N	3	290.1439	2.461	ESI pos	x2_46_290_14.bioamine	Arg-Asp	log2 fold change (MLE): sexf.treatmentcancerous vs sexm.treatmentcancerous	bioamines
1681.13	1.44467	0.710475	2.03339	0.0420136	0.575349	2.46_232.14	Arg-Gly	[M+H]+	XUUXCWCKKCZEAW-YFKPBYRVSA-N	3	232.1355	2.458	ESI pos	x2_46_232_14.bioamine	Arg-Gly	log2 fold change (MLE): sexf.treatmentcancerous vs sexm.treatmentcancerous	bioamines
6185.69	-1.25449	0.726048	-1.72784	0.0840173	0.5809	2.34_175.12	arginine	[M+H]+	ODKSFYDXXFIFQN-UHFFFAOYSA-N	1	175.1175	2.336	ESI pos	x2_34_175_12.bioamine	arginine	log2 fold change (MLE): sexf.treatmentcancerous vs sexm.treatmentcancerous	bioamines
1548.02	0.0541322	0.582171	0.0929834	0.925917	0.971908	2.47_262.15	Arg-Ser	[M+H]+	IJYZHIOOBGIINM-WDSKDSINSA-N	3	262.15	2.467	ESI pos	x2_47_262_15.bioamine	Arg-Ser	log2 fold change (MLE): sexf.treatmentcancerous vs sexm.treatmentcancerous	bioamines
1376.96	0.727852	0.876197	0.830694	0.406147	0.720478	2.44_276.17	Arg-Thr	[M+H]+	XNSKSTRGQIPTSE-UHFFFAOYSA-N	3	276.1664	2.443	ESI pos	x2_44_276_17.bioamine	Arg-Thr	log2 fold change (MLE): sexf.treatmentcancerous vs sexm.treatmentcancerous	bioamines
5162.2	0.0500632	0.837307	0.0597907	0.952322	0.981279	2.10_361.21	Arg-Trp	[M+H]+	QADCERNTBWTXFV-JSGCOSHPSA-N	3	361.2068	2.105	ESI pos	x2_10_361_21.bioamine	Arg-Trp	log2 fold change (MLE): sexf.treatmentcancerous vs sexm.treatmentcancerous	bioamines
17431.1	-0.0975895	0.684122	-0.142649	0.886567	0.962118	2.10_131.05_2.10_113.03	asparagine	[M-H]-_[M-H2O-H]-	DCXYFEDJOCDNAF-REOHCLBHSA-N	3	131.0471_113.0348	2.1	ESI neg	x2_10_131_05_2_10_113_03.bioamine	asparagine	log2 fold change (MLE): sexf.treatmentcancerous vs sexm.treatmentcancerous	bioamines
13184.7	-0.268721	0.889752	-0.302018	0.762638	0.903561	2.23_132.03	Aspartic acid	[M-H]-	CKLJMWTZIZZHCS-REOHCLBHSA-N	1	132.0305	2.228	ESI neg	x2_23_132_03.bioamine	Aspartic acid	log2 fold change (MLE): sexf.treatmentcancerous vs sexm.treatmentcancerous	bioamines
1770.85	-0.25237	0.666391	-0.378712	0.704902	0.873913	2.36_191.08	Asp-Gly	[M+H]+	JHFNSBBHKSZXKB-VKHMYHEASA-N	3	191.0753	2.364	ESI pos	x2_36_191_08.bioamine	Asp-Gly	log2 fold change (MLE): sexf.treatmentcancerous vs sexm.treatmentcancerous	bioamines
14092.3	-0.046932	0.699445	-0.0670989	0.946503	0.979225	1.28_267.17	Atenolol	[M+H]+	METKIMKYRPQLGS-UHFFFAOYSA-N	2	267.1668	1.281	ESI pos	x1_28_267_17.bioamine	Atenolol	log2 fold change (MLE): sexf.treatmentcancerous vs sexm.treatmentcancerous	bioamines
5325.2	-0.115368	0.849951	-0.135735	0.892031	0.962934	0.28_557.24	Atorvastatin	[M-H]-	XUKUURHRXDUEBC-KAYWLYCHSA-N	2	557.242	0.283	ESI neg	x0_28_557_24.bioamine	Atorvastatin	log2 fold change (MLE): sexf.treatmentcancerous vs sexm.treatmentcancerous	bioamines
7386.62	0.592221	0.956636	0.619066	0.535873	0.799812	0.31_388.39	Benzyldimethylstearylammonium cation	[Cat]+	FWLORMQUOWCQPO-UHFFFAOYSA-N	2	388.3911	0.312	ESI pos	x0_31_388_39.bioamine	Benzyldimethylstearylammonium cation	log2 fold change (MLE): sexf.treatmentcancerous vs sexm.treatmentcancerous	bioamines
561542	0.616893	1.28965	0.47834	0.632408	0.838488	0.32_332.33	Benzyldimethyltetradecylammonium cation	[Cat]+	WNBGYVXHFTYOBY-UHFFFAOYSA-N	2	332.3312	0.318	ESI pos	x0_32_332_33.bioamine	Benzyldimethyltetradecylammonium cation	log2 fold change (MLE): sexf.treatmentcancerous vs sexm.treatmentcancerous	bioamines
11062.2	0.347728	0.601185	0.578405	0.56299	0.808612	1.93_90.05	beta-alanine	[M+H]+	UCMIRNVEIXFBKS-UHFFFAOYSA-N	3	90.0543	1.93	ESI pos	x1_93_90_05.bioamine	beta-alanine	log2 fold change (MLE): sexf.treatmentcancerous vs sexm.treatmentcancerous	bioamines
3.33649e+06	0.0338198	0.951873	0.0355297	0.971657	0.988222	1.69_118.09	Betaine	[M+H]+	KWIUHFFTVRNATP-UHFFFAOYSA-N	3	118.0863	1.691	ESI pos	x1_69_118_09.bioamine	Betaine	log2 fold change (MLE): sexf.treatmentcancerous vs sexm.treatmentcancerous	bioamines
5597.09	1.14742	0.92137	1.24534	0.213005	0.626541	1.31_120.10	Betaine aldehyde cation	[Cat+H2O]+	SXKNCCSPZDCRFD-UHFFFAOYSA-N	2	120.1003	1.312	ESI pos	x1_31_120_10.bioamine	Betaine aldehyde cation	log2 fold change (MLE): sexf.treatmentcancerous vs sexm.treatmentcancerous	bioamines
15801.4	0.789918	0.98261	0.803898	0.421456	0.726045	2.42_664.12	beta-Nicotinamide adenine dinucleotide	[M+H]+	BAWFJGJZGIEFAR-NNYOXOHSSA-N	2	664.1152	2.423	ESI pos	x2_42_664_12.bioamine	beta-Nicotinamide adenine dinucleotide	log2 fold change (MLE): sexf.treatmentcancerous vs sexm.treatmentcancerous	bioamines
12606.2	-0.544477	0.651725	-0.83544	0.40347	0.718581	1.81_160.10	betonicine	[M+H]+	MUNWAHDYFVYIKH-RITPCOANSA-N	1	160.0956	1.808	ESI pos	x1_81_160_10.bioamine	betonicine	log2 fold change (MLE): sexf.treatmentcancerous vs sexm.treatmentcancerous	bioamines
523.941	0.393667	0.925174	0.425506	0.670468	0.860012	0.33_179.04	caffeic acid	[M-H]-	QAIPRVGONGVQAS-DUXPYHPUSA-N	3	179.0353	0.327	ESI neg	x0_33_179_04.bioamine	caffeic acid	log2 fold change (MLE): sexf.treatmentcancerous vs sexm.treatmentcancerous	bioamines
814.675	-0.611616	0.697754	-0.876549	0.380732	0.700884	0.26_195.08	caffeine	[M+H]+	RYYVLZVUVIJVGH-UHFFFAOYSA-N	3	195.0839	0.256	ESI pos	x0_26_195_08.bioamine	caffeine	log2 fold change (MLE): sexf.treatmentcancerous vs sexm.treatmentcancerous	bioamines
5.46057e+06	-0.130652	0.634786	-0.205821	0.836931	0.935898	1.85_162.11_1.85_184.09	carnitine	[M+H]+_[M+Na]+	PHIQHXFUZVPYII-UHFFFAOYSA-N	3	162.1117_184.0948	1.847	ESI pos	x1_85_162_11_1_85_184_09.bioamine	carnitine	log2 fold change (MLE): sexf.treatmentcancerous vs sexm.treatmentcancerous	bioamines
21391.4	-1.25984	0.803111	-1.5687	0.116718	0.589125	2.09_341.11	Cellobiose A	[M-H]-	GUBGYTABKSRVRQ-QRZGKKJRSA-N	4	341.1098	2.092	ESI neg	x2_09_341_11.bioamine	Cellobiose A	log2 fold change (MLE): sexf.treatmentcancerous vs sexm.treatmentcancerous	bioamines
12074.9	-0.444202	0.813705	-0.545901	0.585134	0.814938	2.13_341.11	Cellobiose B	[M-H]-	GUBGYTABKSRVRQ-QRZGKKJRSA-N	4	341.1066	2.13	ESI neg	x2_13_341_11.bioamine	Cellobiose B	log2 fold change (MLE): sexf.treatmentcancerous vs sexm.treatmentcancerous	bioamines
3141.91	-3.05659	0.826661	-3.69751	0.000217725	0.0901816	2.47_689.21	Cellotetraose	[M+Na]+	UYQJCPNSAVWAFU-FKROXMLKSA-N	4	689.2077	2.471	ESI pos	x2_47_689_21.bioamine	Cellotetraose	log2 fold change (MLE): sexf.treatmentcancerous vs sexm.treatmentcancerous	bioamines
2258.3	-1.03587	0.647929	-1.59874	0.109878	0.589125	0.50_389.16	Cetirizine	[M+H]+	ZKLPARSLTMPFCP-UHFFFAOYSA-N	2	389.1612	0.503	ESI pos	x0_50_389_16.bioamine	Cetirizine	log2 fold change (MLE): sexf.treatmentcancerous vs sexm.treatmentcancerous	bioamines
162.6	-0.529519	1.31789	-0.401793	0.687837	0.86781	1.44_505.21	chlorhexidine	[M+H]+	GHXZTYHSJHQHIJ-UHFFFAOYSA-N	3	505.2097	1.436	ESI pos	x1_44_505_21.bioamine	chlorhexidine	log2 fold change (MLE): sexf.treatmentcancerous vs sexm.treatmentcancerous	bioamines
143.462	-1.9357	1.72093	-1.1248	0.260676	0.629934	0.30_293.94	chlorthiazide	[M-H]-	JBMKAUGHUNFTOL-UHFFFAOYSA-N	3	293.941	0.303	ESI neg	x0_30_293_94.bioamine	chlorthiazide	log2 fold change (MLE): sexf.treatmentcancerous vs sexm.treatmentcancerous	bioamines
1773.7	-0.729917	0.989617	-0.737575	0.460773	0.754305	0.21_369.35	cholesterol	[M-H2O+H]+	HVYWMOMLDIMFJA-UHFFFAOYSA-N	3	369.355	0.211	ESI pos	x0_21_369_35.bioamine	cholesterol	log2 fold change (MLE): sexf.treatmentcancerous vs sexm.treatmentcancerous	bioamines
13613.4	-0.796077	0.728835	-1.09226	0.274719	0.633996	0.25_465.30	cholesterol 3-sulfate	[M-H]-	BHYOQNUELFTYRT-UHFFFAOYSA-N	1	465.2984	0.252	ESI neg	x0_25_465_30.bioamine	cholesterol 3-sulfate	log2 fold change (MLE): sexf.treatmentcancerous vs sexm.treatmentcancerous	bioamines
2.92006e+06	-0.280949	0.989784	-0.283849	0.776526	0.910637	1.10_104.11	Choline cation	[Cat]+	OEYIOHPDSNJKLS-UHFFFAOYSA-N	2	104.1063	1.1	ESI pos	x1_10_104_11.bioamine	Choline cation	log2 fold change (MLE): sexf.treatmentcancerous vs sexm.treatmentcancerous	bioamines
608.611	-0.531553	0.654714	-0.811885	0.416858	0.722437	0.39_341.16	Cinanserin	[M+H]+	RSUVYMGADVXGOU-BUHFOSPRSA-N	3	341.1622	0.394	ESI pos	x0_39_341_16.bioamine	Cinanserin	log2 fold change (MLE): sexf.treatmentcancerous vs sexm.treatmentcancerous	bioamines
1497.31	0.0981439	0.84438	0.116232	0.907469	0.966139	2.13_174.09	Citrulline	[M-H]-	RHGKLRLOHDJJDR-BYPYZUCNSA-N	3	174.087	2.13	ESI neg	x2_13_174_09.bioamine	Citrulline	log2 fold change (MLE): sexf.treatmentcancerous vs sexm.treatmentcancerous	bioamines
5907.35	-1.11354	0.652755	-1.7059	0.0880261	0.5809	0.73_425.19	Clindamycin	[M+H]+	KDLRVYVGXIQJDK-AWPVFWJPSA-N	2	425.1854	0.726	ESI pos	x0_73_425_19.bioamine	Clindamycin	log2 fold change (MLE): sexf.treatmentcancerous vs sexm.treatmentcancerous	bioamines
4392.34	-0.908354	0.749051	-1.21267	0.225255	0.628185	0.30_239.09	CMPF	[M-H]-	WMCQWXZMVIETAO-UHFFFAOYSA-N	1	239.0911	0.302	ESI neg	x0_30_239_09.bioamine	CMPF	log2 fold change (MLE): sexf.treatmentcancerous vs sexm.treatmentcancerous	bioamines
611641	0.582776	1.06448	0.547472	0.584054	0.814741	1.93_132.08	Creatine	[M+H]+	CVSVTCORWBXHQV-UHFFFAOYSA-N	1	132.0755	1.93	ESI pos	x1_93_132_08.bioamine	Creatine	log2 fold change (MLE): sexf.treatmentcancerous vs sexm.treatmentcancerous	bioamines
51526.5	-0.422917	0.65339	-0.647267	0.517459	0.789726	0.89_114.07	Creatinine	[M+H]+	DDRJAANPRJIHGJ-UHFFFAOYSA-N	1	114.0653	0.888	ESI pos	x0_89_114_07.bioamine	Creatinine	log2 fold change (MLE): sexf.treatmentcancerous vs sexm.treatmentcancerous	bioamines
385.659	-0.0842368	0.761211	-0.110662	0.911885	0.966764	1.45_319.13	cryptotanshinone	[M+Na]+	GVKKJJOMQCNPGB-JTQLQIEISA-N	3	319.1319	1.452	ESI pos	x1_45_319_13.bioamine	cryptotanshinone	log2 fold change (MLE): sexf.treatmentcancerous vs sexm.treatmentcancerous	bioamines
7073.55	0.618347	0.974226	0.634706	0.52562	0.792682	2.43_540.05	Cyclic adenosine diphosphate ribose	[M-H]-	BQOHYSXSASDCEA-AUFQSWFVSA-N	2	540.0508	2.429	ESI neg	x2_43_540_05.bioamine	Cyclic adenosine diphosphate ribose	log2 fold change (MLE): sexf.treatmentcancerous vs sexm.treatmentcancerous	bioamines
656.812	0.369425	0.872428	0.423445	0.671971	0.861171	0.92_100.11	Cyclohexanamine	[M+H]+	PAFZNILMFXTMIY-UHFFFAOYSA-N	3	100.1105	0.923	ESI pos	x0_92_100_11.bioamine	Cyclohexanamine	log2 fold change (MLE): sexf.treatmentcancerous vs sexm.treatmentcancerous	bioamines
866.882	-0.528594	0.920477	-0.574261	0.565791	0.809942	0.39_288.18	Cyproheptadine	[M+H]+	JJCFRYNCJDLXIK-UHFFFAOYSA-N	3	288.1755	0.386	ESI pos	x0_39_288_18.bioamine	Cyproheptadine	log2 fold change (MLE): sexf.treatmentcancerous vs sexm.treatmentcancerous	bioamines
486.86	1.60273	0.822272	1.94914	0.0512782	0.575349	2.46_221.06	Cystathionine	[M-H]-	ILRYLPWNYFXEMH-WHFBIAKZSA-N	3	221.062	2.456	ESI neg	x2_46_221_06.bioamine	Cystathionine	log2 fold change (MLE): sexf.treatmentcancerous vs sexm.treatmentcancerous	bioamines
314.887	-0.738805	1.00774	-0.733127	0.463481	0.755207	2.47_241.03	Cystine	[M+H]+	LEVWYRKDKASIDU-IMJSIDKUSA-N	3	241.0276	2.467	ESI pos	x2_47_241_03.bioamine	Cystine	log2 fold change (MLE): sexf.treatmentcancerous vs sexm.treatmentcancerous	bioamines
50876	0.158274	0.885005	0.17884	0.858064	0.945239	2.11_242.08	cytidine	[M-H]-	UHDGCWIWMRVCDJ-UHFFFAOYSA-N	3	242.0805	2.108	ESI neg	x2_11_242_08.bioamine	cytidine	log2 fold change (MLE): sexf.treatmentcancerous vs sexm.treatmentcancerous	bioamines
2217.16	0.40481	0.599287	0.675485	0.499368	0.779932	2.47_447.06	Cytidine 5'-diphosphate ethanolamine	[M+H]+	WVIMUEUQJFPNDK-PEBGCTIMSA-N	2	447.0625	2.47	ESI pos	x2_47_447_06.bioamine	Cytidine 5'-diphosphate ethanolamine	log2 fold change (MLE): sexf.treatmentcancerous vs sexm.treatmentcancerous	bioamines
16687.9	0.44063	0.751184	0.586581	0.557485	0.807611	2.48_489.11	Cytidine 5'-diphosphocholine	[M+H]+	RZZPDXZPRHQOCG-OJAKKHQRSA-N	2	489.1121	2.475	ESI pos	x2_48_489_11.bioamine	Cytidine 5'-diphosphocholine	log2 fold change (MLE): sexf.treatmentcancerous vs sexm.treatmentcancerous	bioamines
1176.6	-0.896438	0.908872	-0.986319	0.323976	0.65523	2.19_332.07	dAMP	[M+H]+	KHWCHTKSEGGWEX-RRKCRQDMSA-N	3	332.0726	2.193	ESI pos	x2_19_332_07.bioamine	dAMP	log2 fold change (MLE): sexf.treatmentcancerous vs sexm.treatmentcancerous	bioamines
1882.42	-1.24692	0.764031	-1.63203	0.102674	0.589125	0.29_367.16	dehydroepiandrosterone sulfate	[M-H]-	CZWCKYRVOZZJNM-USOAJAOKSA-N	3	367.1576	0.29	ESI neg	x0_29_367_16.bioamine	dehydroepiandrosterone sulfate	log2 fold change (MLE): sexf.treatmentcancerous vs sexm.treatmentcancerous	bioamines
58646.2	-0.553373	0.811185	-0.682179	0.495126	0.777411	1.84_146.12	deoxycarnitine	[M+H]+	JHPNVNIEXXLNTR-UHFFFAOYSA-N	3	146.1164	1.841	ESI pos	x1_84_146_12.bioamine	deoxycarnitine	log2 fold change (MLE): sexf.treatmentcancerous vs sexm.treatmentcancerous	bioamines
2761.8	-0.27891	0.834561	-0.3342	0.738229	0.891471	2.47_309.16	deoxyfructosyllysine	[M+H]+	BFSYFTQDGRDJNV-CDEVMZEPSA-N	3	309.1637	2.468	ESI pos	x2_47_309_16.bioamine	deoxyfructosyllysine	log2 fold change (MLE): sexf.treatmentcancerous vs sexm.treatmentcancerous	bioamines
26354.5	0.994986	1.03206	0.964076	0.335008	0.667627	0.39_618.00	Desethylamiodarone	[M+H]+	VXOKDLACQICQFA-UHFFFAOYSA-N	2	617.9954	0.391	ESI pos	x0_39_618_00.bioamine	Desethylamiodarone	log2 fold change (MLE): sexf.treatmentcancerous vs sexm.treatmentcancerous	bioamines
18384.7	0.201773	0.755823	0.266958	0.789501	0.919585	0.47_311.15	Desmethylcitalopram	[M+H]+	PTJADDMMFYXMMG-UHFFFAOYSA-N	2	311.1536	0.465	ESI pos	x0_47_311_15.bioamine	Desmethylcitalopram	log2 fold change (MLE): sexf.treatmentcancerous vs sexm.treatmentcancerous	bioamines
9041.77	-2.10829	0.718792	-2.93311	0.00335589	0.333484	0.45_275.13	dexchlorpheniramine	[M+H]+	SOYKEARSMXGVTM-HNNXBMFYSA-N	1	275.1288	0.454	ESI pos	x0_45_275_13.bioamine	dexchlorpheniramine	log2 fold change (MLE): sexf.treatmentcancerous vs sexm.treatmentcancerous	bioamines
2955.75	-0.353461	0.930092	-0.380028	0.703924	0.873913	1.43_577.51	DG 16:0_18:1	[M-H2O+H]+	YEJYLHKQOBOSCP-UHFFFAOYSA-N	3	577.5078	1.434	ESI pos	x1_43_577_51.bioamine	DG 16:0_18:1	log2 fold change (MLE): sexf.treatmentcancerous vs sexm.treatmentcancerous	bioamines
7821.21	-0.243218	0.987454	-0.246308	0.805444	0.926708	1.43_603.53	DG 18:0_18:2	[M-H2O+H]+	AJMZUFBKADIAKC-UHFFFAOYSA-N	3	603.5273	1.428	ESI pos	x1_43_603_53.bioamine	DG 18:0_18:2	log2 fold change (MLE): sexf.treatmentcancerous vs sexm.treatmentcancerous	bioamines
2040.73	-0.171239	0.787253	-0.217514	0.827808	0.933699	1.41_651.53	DG 18:0_22:6	[M-H2O+H]+	LBDXVTOFXXDOGH-UHFFFAOYSA-N	3	651.5292	1.411	ESI pos	x1_41_651_53.bioamine	DG 18:0_22:6	log2 fold change (MLE): sexf.treatmentcancerous vs sexm.treatmentcancerous	bioamines
2355.34	0.201357	0.938885	0.214464	0.830185	0.933699	1.43_601.51	DG 18:2_18:1	[M-H2O+H]+	FQNNBQJKEBDPQS-UHFFFAOYSA-N	3	601.5089	1.427	ESI pos	x1_43_601_51.bioamine	DG 18:2_18:1	log2 fold change (MLE): sexf.treatmentcancerous vs sexm.treatmentcancerous	bioamines
3836.4	0.424731	0.841099	0.504972	0.613579	0.827203	1.42_599.50	DG 18:2_18:2	[M-H2O+H]+	MQGBAQLIFKSMEM-UHFFFAOYSA-N	3	599.4973	1.423	ESI pos	x1_42_599_50.bioamine	DG 18:2_18:2	log2 fold change (MLE): sexf.treatmentcancerous vs sexm.treatmentcancerous	bioamines
26224.3	-0.174012	1.59912	-0.108818	0.913347	0.966764	0.46_182.19	dicyclohexylamine	[M+H]+	XBPCUCUWBYBCDP-UHFFFAOYSA-N	3	182.1903	0.464	ESI pos	x0_46_182_19.bioamine	dicyclohexylamine	log2 fold change (MLE): sexf.treatmentcancerous vs sexm.treatmentcancerous	bioamines
19670.3	-0.530891	0.647628	-0.819747	0.41236	0.720644	0.45_242.13	dihydrobupropion	[M+H]+	NDPTTXIBLSWNSF-UHFFFAOYSA-N	3	242.1302	0.453	ESI pos	x0_45_242_13.bioamine	dihydrobupropion	log2 fold change (MLE): sexf.treatmentcancerous vs sexm.treatmentcancerous	bioamines
3872.69	-1.2559	0.619643	-2.02681	0.0426822	0.575349	0.39_415.17	diltiazem	[M+H]+	HSUGRBWQSSZJOP-UHFFFAOYSA-N	1	415.1659	0.393	ESI pos	x0_39_415_17.bioamine	diltiazem	log2 fold change (MLE): sexf.treatmentcancerous vs sexm.treatmentcancerous	bioamines
4554.93	-1.37931	0.999271	-1.38032	0.167488	0.615929	0.23_421.22	dioctyl sulfosuccinate	[M-H]-	HNSDLXPSAYFUHK-UHFFFAOYSA-N	3	421.2233	0.233	ESI neg	x0_23_421_22.bioamine	dioctyl sulfosuccinate	log2 fold change (MLE): sexf.treatmentcancerous vs sexm.treatmentcancerous	bioamines
18707.9	-1.31706	1.49948	-0.878343	0.379758	0.700337	0.22_327.23	docosahexaenoic acid	[M-H]-	MBMBGCFOFBJSGT-UHFFFAOYSA-N	3	327.2315	0.221	ESI neg	x0_22_327_23.bioamine	docosahexaenoic acid	log2 fold change (MLE): sexf.treatmentcancerous vs sexm.treatmentcancerous	bioamines
378.706	-1.37993	1.01467	-1.35999	0.173834	0.618103	0.22_331.26	Docosatetraenoic acid	[M-H]-	TWSWSIQAPQLDBP-DOFZRALJSA-N	3	331.2636	0.219	ESI neg	x0_22_331_26.bioamine	Docosatetraenoic acid	log2 fold change (MLE): sexf.treatmentcancerous vs sexm.treatmentcancerous	bioamines
9634.56	-0.435584	0.729975	-0.596711	0.550701	0.80657	1.70_186.11	ecgonine	[M+H]+	PHMBVCPLDPDESM-FKSUSPILSA-N	3	186.1111	1.697	ESI pos	x1_70_186_11.bioamine	ecgonine	log2 fold change (MLE): sexf.treatmentcancerous vs sexm.treatmentcancerous	bioamines
3503.87	-0.615843	0.597857	-1.03008	0.302971	0.644864	1.87_230.09	ergothioneine	[M+H]+	SSISHJJTAXXQAX-ZETCQYMHSA-N	1	230.0914	1.871	ESI pos	x1_87_230_09.bioamine	ergothioneine	log2 fold change (MLE): sexf.treatmentcancerous vs sexm.treatmentcancerous	bioamines
53813.7	0.310682	0.809524	0.383784	0.701139	0.872631	0.40_325.17	Escitalopram	[M+H]+	WSEQXVZVJXJVFP-FQEVSTJZSA-N	2	325.1694	0.397	ESI pos	x0_40_325_17.bioamine	Escitalopram	log2 fold change (MLE): sexf.treatmentcancerous vs sexm.treatmentcancerous	bioamines
270.562	-0.913396	0.810173	-1.12741	0.259569	0.629934	0.28_346.12	esomeprazole	[M+H]+	SUBDBMMJDZJVOS-DEOSSOPVSA-N	3	346.1172	0.278	ESI pos	x0_28_346_12.bioamine	esomeprazole	log2 fold change (MLE): sexf.treatmentcancerous vs sexm.treatmentcancerous	bioamines
1001.87	-0.112051	0.98079	-0.114246	0.909043	0.966139	1.70_62.06	ethanolamine	[M+H]+	HZAXFHJVJLSVMW-UHFFFAOYSA-N	3	62.0596	1.7	ESI pos	x1_70_62_06.bioamine	ethanolamine	log2 fold change (MLE): sexf.treatmentcancerous vs sexm.treatmentcancerous	bioamines
3689.83	-0.638834	0.589507	-1.08367	0.278509	0.633996	1.34_240.10	Ethyl 9H-carbazole-3-carboxylate	[M+H]+	NLLKBEGFXZYBFX-UHFFFAOYSA-N	2	240.1013	1.343	ESI pos	x1_34_240_10.bioamine	Ethyl 9H-carbazole-3-carboxylate	log2 fold change (MLE): sexf.treatmentcancerous vs sexm.treatmentcancerous	bioamines
743.046	-0.87631	0.752358	-1.16475	0.244119	0.628185	2.09_221.07	ethyl-beta-glucuronide	[M-H]-	IWJBVMJWSPZNJH-UHFFFAOYSA-N	3	221.0673	2.09	ESI neg	x2_09_221_07.bioamine	ethyl-beta-glucuronide	log2 fold change (MLE): sexf.treatmentcancerous vs sexm.treatmentcancerous	bioamines
2058.8	-0.250892	0.645201	-0.388859	0.69738	0.869372	2.36_786.16	FAD	[M+H]+	VWWQXMAJTJZDQX-UYBVJOGSSA-N	3	786.1614	2.363	ESI pos	x2_36_786_16.bioamine	FAD	log2 fold change (MLE): sexf.treatmentcancerous vs sexm.treatmentcancerous	bioamines
788.378	-1.13911	0.781148	-1.45825	0.144773	0.591369	0.28_319.07	Fenofibric acid	[M+H]+	MQOBSOSZFYZQOK-UHFFFAOYSA-N	2	319.0693	0.277	ESI pos	x0_28_319_07.bioamine	Fenofibric acid	log2 fold change (MLE): sexf.treatmentcancerous vs sexm.treatmentcancerous	bioamines
523.077	-1.06477	0.638594	-1.66737	0.0954406	0.5809	0.49_86.06	gamma-aminobutyric acid	[M-H2O+H]+	BTCSSZJGUNDROE-UHFFFAOYSA-N	3	86.0595	0.486	ESI pos	x0_49_86_06.bioamine	gamma-aminobutyric acid	log2 fold change (MLE): sexf.treatmentcancerous vs sexm.treatmentcancerous	bioamines
1277.67	-0.748641	0.940085	-0.796354	0.425826	0.72823	2.19_219.09	gamma-glutamyl-alanine	[M+H]+	WQXXXVRAFAKQJM-UHFFFAOYSA-N	3	219.0937	2.188	ESI pos	x2_19_219_09.bioamine	gamma-glutamyl-alanine	log2 fold change (MLE): sexf.treatmentcancerous vs sexm.treatmentcancerous	bioamines
772.828	-0.342737	0.712598	-0.480968	0.630539	0.837618	2.19_251.07	gamma-Glutamyl-cysteine	[M+H]+	RITKHVBHSGLULN-WHFBIAKZSA-N	3	251.0683	2.193	ESI pos	x2_19_251_07.bioamine	gamma-Glutamyl-cysteine	log2 fold change (MLE): sexf.treatmentcancerous vs sexm.treatmentcancerous	bioamines
4778.6	-0.859374	0.728848	-1.17909	0.238364	0.628185	1.94_261.14	gamma-Glutamylleucine	[M+H]+	MYFMARDICOWMQP-YUMQZZPRSA-N	3	261.1417	1.94	ESI pos	x1_94_261_14.bioamine	gamma-Glutamylleucine	log2 fold change (MLE): sexf.treatmentcancerous vs sexm.treatmentcancerous	bioamines
1771.75	-0.170938	0.721908	-0.236787	0.812822	0.929916	2.46_304.16	Glu-Arg	[M+H]+	MPZWMIIOPAPAKE-BQBZGAKWSA-N	3	304.1633	2.46	ESI pos	x2_46_304_16.bioamine	Glu-Arg	log2 fold change (MLE): sexf.treatmentcancerous vs sexm.treatmentcancerous	bioamines
5495.82	-0.542312	0.805659	-0.673129	0.500866	0.780505	2.46_259.02	Glucose-6-phosphate	[M-H]-	NBSCHQHZLSJFNQ-GASJEMHNSA-N	3	259.022	2.465	ESI neg	x2_46_259_02.bioamine	Glucose-6-phosphate	log2 fold change (MLE): sexf.treatmentcancerous vs sexm.treatmentcancerous	bioamines
3086.61	0.193341	0.692703	0.279111	0.78016	0.913152	2.19_193.03	Glucuronic acid A	[M-H]-	AEMOLEFTQBMNLQ-AQKNRBDQSA-N	3	193.0341	2.187	ESI neg	x2_19_193_03.bioamine	Glucuronic acid A	log2 fold change (MLE): sexf.treatmentcancerous vs sexm.treatmentcancerous	bioamines
965.468	-1.13961	0.883256	-1.29023	0.19697	0.620836	2.30_275.09	Glu-Glu	[M-H]-	KOSRFJWDECSPRO-WDSKDSINSA-N	3	275.0883	2.296	ESI neg	x2_30_275_09.bioamine	Glu-Glu	log2 fold change (MLE): sexf.treatmentcancerous vs sexm.treatmentcancerous	bioamines
181383	-1.75399	0.967028	-1.81379	0.0697096	0.5809	2.12_146.05	Glutamic acid	[M-H]-	WHUUTDBJXJRKMK-VKHMYHEASA-N	1	146.0471	2.115	ESI neg	x2_12_146_05.bioamine	Glutamic acid	log2 fold change (MLE): sexf.treatmentcancerous vs sexm.treatmentcancerous	bioamines
15611.9	-0.823804	0.727308	-1.13268	0.25735	0.629934	2.06_147.07	Glutamine	[M+H]+	ZDXPYRJPNDTMRX-VKHMYHEASA-N	2	147.0748	2.058	ESI pos	x2_06_147_07.bioamine	Glutamine	log2 fold change (MLE): sexf.treatmentcancerous vs sexm.treatmentcancerous	bioamines
1226.79	-0.798639	0.798298	-1.00043	0.317104	0.652789	0.61_131.03	Glutaric acid	[M-H]-	JFCQEDHGNNZCLN-UHFFFAOYSA-N	3	131.0342	0.608	ESI neg	x0_61_131_03.bioamine	Glutaric acid	log2 fold change (MLE): sexf.treatmentcancerous vs sexm.treatmentcancerous	bioamines
3383.22	-0.955796	0.731558	-1.30652	0.191376	0.620707	2.55_611.14	Glutathione (oxidized)	[M-H]-	YPZRWBKMTBYPTK-BJDJZHNGSA-N	1	611.1409	2.552	ESI neg	x2_55_611_14.bioamine	Glutathione (oxidized)	log2 fold change (MLE): sexf.treatmentcancerous vs sexm.treatmentcancerous	bioamines
76163.8	-0.652044	1.01705	-0.641112	0.52145	0.792345	2.19_308.09	Glutathione (reduced)	[M+H]+	RWSXRVCMGQZWBV-WDSKDSINSA-N	3	308.0907	2.192	ESI pos	x2_19_308_09.bioamine	Glutathione (reduced)	log2 fold change (MLE): sexf.treatmentcancerous vs sexm.treatmentcancerous	bioamines
870.622	0.798263	0.963979	0.828091	0.407619	0.720478	2.46_354.06	Glutathionesulfonic acid	[M-H]-	QGWRMTHFAZVWAM-UHFFFAOYSA-N	2	354.0571	2.457	ESI neg	x2_46_354_06.bioamine	Glutathionesulfonic acid	log2 fold change (MLE): sexf.treatmentcancerous vs sexm.treatmentcancerous	bioamines
11651.8	-0.988058	0.759676	-1.30063	0.193385	0.620707	1.86_89.03	Glyceraldehyde	[M-H]-	MNQZXJOMYWMBOU-UHFFFAOYSA-N	3	89.0251	1.858	ESI neg	x1_86_89_03.bioamine	Glyceraldehyde	log2 fold change (MLE): sexf.treatmentcancerous vs sexm.treatmentcancerous	bioamines
4.28815e+06	-0.0552229	0.893512	-0.0618043	0.950719	0.980585	2.11_296.06_2.10_280.09_2.11_258.11	glycerophosphocholine	[M+K]+_[M+Na]+_[M+H]+	SUHOQUVVVLNYQR-MRVPVSSYSA-N	1	296.064_280.0885_258.1098	2.10567	ESI pos	x2_11_296_06_2_10_280_09_2_11_258_11.bioamine	glycerophosphocholine	log2 fold change (MLE): sexf.treatmentcancerous vs sexm.treatmentcancerous	bioamines
624.965	-0.527592	0.691561	-0.7629	0.445523	0.743496	2.00_76.04	glycine	[M+H]+	DHMQDGOQFOQNFH-UHFFFAOYSA-N	3	76.0375	2.005	ESI pos	x2_00_76_04.bioamine	glycine	log2 fold change (MLE): sexf.treatmentcancerous vs sexm.treatmentcancerous	bioamines
20262.8	-0.23978	1.02324	-0.234334	0.814726	0.929916	1.14_432.31_1.14_450.32	glycochenodeoxycholic acid	[M-H2O+H]+_[M+H]+	GHCZAUBVMUEKKP-GYPHWSFCSA-N	3	432.3079_450.3154	1.1415	ESI pos	x1_14_432_31_1_14_450_32.bioamine	glycochenodeoxycholic acid	log2 fold change (MLE): sexf.treatmentcancerous vs sexm.treatmentcancerous	bioamines
31321.2	0.523323	1.77275	0.295204	0.767838	0.906736	1.52_464.30	glycocholic acid	[M-H]-	RFDAIACWWDREDC-FRVQLJSFSA-N	1	464.3008	1.522	ESI neg	x1_52_464_30.bioamine	glycocholic acid	log2 fold change (MLE): sexf.treatmentcancerous vs sexm.treatmentcancerous	bioamines
2773.5	0.55689	1.46572	0.379944	0.703987	0.873913	1.56_528.26	glycodeoxycholate sulfate	[M-H]-	QJZCNFGUZPMYAX-BUXLTGKBSA-N	3	528.2637	1.563	ESI neg	x1_56_528_26.bioamine	glycodeoxycholate sulfate	log2 fold change (MLE): sexf.treatmentcancerous vs sexm.treatmentcancerous	bioamines
13028.7	-0.43571	1.14885	-0.379258	0.704496	0.873913	1.14_414.30	Glycodeoxycholic acid	[M+H-2H2O]+	WVULKSPCQVQLCU-UHFFFAOYSA-N	2	414.2994	1.144	ESI pos	x1_14_414_30.bioamine	Glycodeoxycholic acid	log2 fold change (MLE): sexf.treatmentcancerous vs sexm.treatmentcancerous	bioamines
34849.4	-0.677734	1.14258	-0.593162	0.553073	0.807157	1.14_448.31	Glycoursodeoxycholic acid	[M-H]-	GHCZAUBVMUEKKP-XROMFQGDSA-N	2	448.3057	1.143	ESI neg	x1_14_448_31.bioamine	Glycoursodeoxycholic acid	log2 fold change (MLE): sexf.treatmentcancerous vs sexm.treatmentcancerous	bioamines
684.494	-0.765722	0.704101	-1.08752	0.276809	0.633996	1.85_187.11	Gly-Ile	[M-H]-	KGVHCTWYMPWEGN-FSPLSTOPSA-N	3	187.1056	1.855	ESI neg	x1_85_187_11.bioamine	Gly-Ile	log2 fold change (MLE): sexf.treatmentcancerous vs sexm.treatmentcancerous	bioamines
1053.75	-0.2463	0.997955	-0.246805	0.805059	0.926708	2.12_176.06	guanidinosuccinate	[M+H]+	VVHOUVWJCQOYGG-REOHCLBHSA-N	3	176.064	2.116	ESI pos	x2_12_176_06.bioamine	guanidinosuccinate	log2 fold change (MLE): sexf.treatmentcancerous vs sexm.treatmentcancerous	bioamines
5049.96	-1.75499	0.890792	-1.97014	0.0488221	0.575349	1.72_282.08	Guanosine	[M-H]-	NYHBQMYGNKIUIF-UUOKFMHZSA-N	1	282.0836	1.718	ESI neg	x1_72_282_08.bioamine	Guanosine	log2 fold change (MLE): sexf.treatmentcancerous vs sexm.treatmentcancerous	bioamines
2029.47	-1.04163	0.742463	-1.40294	0.160636	0.611233	2.56_604.07	Guanosine 5'-diphosphate-D-mannose	[M-H]-	MVMSCBBUIHUTGJ-GDJBGNAASA-N	2	604.0668	2.56	ESI neg	x2_56_604_07.bioamine	Guanosine 5'-diphosphate-D-mannose	log2 fold change (MLE): sexf.treatmentcancerous vs sexm.treatmentcancerous	bioamines
1036.99	-1.46132	0.992656	-1.47213	0.140986	0.59009	2.42_364.06	Guanosine monophosphate (GMP)	[M+H]+	RQFCJASXJCIDSX-UUOKFMHZSA-N	2	364.0639	2.417	ESI pos	x2_42_364_06.bioamine	Guanosine monophosphate (GMP)	log2 fold change (MLE): sexf.treatmentcancerous vs sexm.treatmentcancerous	bioamines
22458.7	0.174591	0.836193	0.208793	0.83461	0.935323	0.35_283.17	hexaethylene glycol	[M+H]+	IIRDTKBZINWQAW-UHFFFAOYSA-N	3	283.1735	0.352	ESI pos	x0_35_283_17.bioamine	hexaethylene glycol	log2 fold change (MLE): sexf.treatmentcancerous vs sexm.treatmentcancerous	bioamines
17263.2	-0.106884	0.774463	-0.138011	0.890232	0.962934	1.17_260.18	hexanoyl-carnitine	[M+H]+	VVPRQWTYSNDTEA-LLVKDONJSA-N	1	260.1837	1.168	ESI pos	x1_17_260_18.bioamine	hexanoyl-carnitine	log2 fold change (MLE): sexf.treatmentcancerous vs sexm.treatmentcancerous	bioamines
5636.64	-1.64496	1.01919	-1.61399	0.10653	0.589125	2.35_276.12	h-gamma-glutamyl-glutamine	[M+H]+	JBFYFLXEJFQWMU-WDSKDSINSA-N	3	276.1187	2.353	ESI pos	x2_35_276_12.bioamine	h-gamma-glutamyl-glutamine	log2 fold change (MLE): sexf.treatmentcancerous vs sexm.treatmentcancerous	bioamines
8176.31	-1.27938	1.1163	-1.14609	0.251759	0.628185	1.96_112.08	Histamine	[M+H]+	NTYJJOPFIAHURM-UHFFFAOYSA-N	1	112.0848	1.955	ESI pos	x1_96_112_08.bioamine	Histamine	log2 fold change (MLE): sexf.treatmentcancerous vs sexm.treatmentcancerous	bioamines
23977.6	0.491437	1.01955	0.482015	0.629795	0.837618	2.29_156.07	histidine	[M+H]+	HNDVDQJCIGZPNO-YFKPBYRVSA-N	3	156.0747	2.293	ESI pos	x2_29_156_07.bioamine	histidine	log2 fold change (MLE): sexf.treatmentcancerous vs sexm.treatmentcancerous	bioamines
2614.07	0.678331	0.986906	0.687331	0.491874	0.776427	2.30_189.13	Homoarginine	[M+H]+	QUOGESRFPZDMMT-YFKPBYRVSA-N	3	189.1324	2.302	ESI pos	x2_30_189_13.bioamine	Homoarginine	log2 fold change (MLE): sexf.treatmentcancerous vs sexm.treatmentcancerous	bioamines
484.872	-0.780468	0.602884	-1.29456	0.195473	0.620836	0.57_256.11	hydroxybupropion	[M+H]+	RCOBKSKAZMVBHT-UHFFFAOYSA-N	3	256.109	0.573	ESI pos	x0_57_256_11.bioamine	hydroxybupropion	log2 fold change (MLE): sexf.treatmentcancerous vs sexm.treatmentcancerous	bioamines
7216.79	-1.58802	0.830056	-1.91315	0.0557287	0.5809	0.22_158.15	hyocholic acid	[M+H]+	DKPMWHFRUGMUKF-KWXDGCAGSA-N	3	158.1517	0.22	ESI pos	x0_22_158_15.bioamine	hyocholic acid	log2 fold change (MLE): sexf.treatmentcancerous vs sexm.treatmentcancerous	bioamines
188128	-0.572834	0.903971	-0.633686	0.526286	0.792682	0.99_137.04_0.99_159.03	hypoxanthine	[M+H]+_[M+Na]+	FDGQSTZJBFJUBT-UHFFFAOYSA-N	3	137.0449_159.0252	0.9865	ESI pos	x0_99_137_04_0_99_159_03.bioamine	hypoxanthine	log2 fold change (MLE): sexf.treatmentcancerous vs sexm.treatmentcancerous	bioamines
214.499	-1.13374	0.709009	-1.59905	0.109809	0.589125	1.92_201.12	Ile-Ala	[M-H]-	RCFDOSNHHZGBOY-ACZMJKKPSA-N	3	201.124	1.922	ESI neg	x1_92_201_12.bioamine	Ile-Ala	log2 fold change (MLE): sexf.treatmentcancerous vs sexm.treatmentcancerous	bioamines
1408.55	-0.691714	0.659243	-1.04925	0.294061	0.640678	1.93_245.11	Ile-Asp	[M-H]-	WKXVAXOSIPTXEC-UHFFFAOYSA-N	3	245.1149	1.934	ESI neg	x1_93_245_11.bioamine	Ile-Asp	log2 fold change (MLE): sexf.treatmentcancerous vs sexm.treatmentcancerous	bioamines
168.744	-0.793604	0.862844	-0.919753	0.357702	0.680634	2.15_267.14	Ile-His	[M-H]-	QNBYCZTZNOVDMI-HGNGGELXSA-N	3	267.1436	2.147	ESI neg	x2_15_267_14.bioamine	Ile-His	log2 fold change (MLE): sexf.treatmentcancerous vs sexm.treatmentcancerous	bioamines
3077.11	-0.838802	0.790106	-1.06163	0.288403	0.636995	2.23_260.19	Ile-Lys	[M+H]+	UWBDLNOCIDGPQE-UHFFFAOYSA-N	3	260.1942	2.23	ESI pos	x2_23_260_19.bioamine	Ile-Lys	log2 fold change (MLE): sexf.treatmentcancerous vs sexm.treatmentcancerous	bioamines
5605.18	-0.924979	0.616852	-1.49952	0.13374	0.589125	1.72_229.15	Ile-Pro	[M+H]+	BBIXOODYWPFNDT-CIUDSAMLSA-N	3	229.1528	1.717	ESI pos	x1_72_229_15.bioamine	Ile-Pro	log2 fold change (MLE): sexf.treatmentcancerous vs sexm.treatmentcancerous	bioamines
1923.26	-1.50096	0.974459	-1.5403	0.123487	0.589125	0.29_212.00	Indoxyl sulfate	[M-H]-	BXFFHSIDQOFMLE-UHFFFAOYSA-N	3	212.0028	0.294	ESI neg	x0_29_212_00.bioamine	Indoxyl sulfate	log2 fold change (MLE): sexf.treatmentcancerous vs sexm.treatmentcancerous	bioamines
166286	-1.0696	1.05735	-1.01158	0.311739	0.651476	1.46_303.05_1.46_267.07	inosine	[M+Cl]-_[M-H]-	UGQMRVRMYYASKQ-KQYNXXCUSA-N	1	303.046_267.074	1.459	ESI neg	x1_46_303_05_1_46_267_07.bioamine	inosine	log2 fold change (MLE): sexf.treatmentcancerous vs sexm.treatmentcancerous	bioamines
8848.68	-0.754846	0.73896	-1.0215	0.307018	0.64749	1.93_179.06	Inositol	[M-H]-	CDAISMWEOUEBRE-UHFFFAOYSA-N	3	179.0566	1.934	ESI neg	x1_93_179_06.bioamine	Inositol	log2 fold change (MLE): sexf.treatmentcancerous vs sexm.treatmentcancerous	bioamines
86289.6	-0.0500674	1.03599	-0.0483282	0.961455	0.985425	1.38_232.15	Isobutyryl-L-carnitine	[M+H]+	LRCNOZRCYBNMEP-SECBINFHSA-N	2	232.1542	1.379	ESI pos	x1_38_232_15.bioamine	Isobutyryl-L-carnitine	log2 fold change (MLE): sexf.treatmentcancerous vs sexm.treatmentcancerous	bioamines
5510.74	-0.30211	0.580528	-0.520405	0.602781	0.82281	1.71_132.10	Isoleucine	[M+H]+	AGPKZVBTJJNPAG-WHFBIAKZSA-N	3	132.1012	1.706	ESI pos	x1_71_132_10.bioamine	Isoleucine	log2 fold change (MLE): sexf.treatmentcancerous vs sexm.treatmentcancerous	bioamines
884.195	-1.12328	0.988695	-1.13612	0.255904	0.629934	1.65_209.09	kynurenine	[M+H]+	YGPSJZOEDVAXAB-QMMMGPOBSA-N	3	209.0872	1.645	ESI pos	x1_65_209_09.bioamine	kynurenine	log2 fold change (MLE): sexf.treatmentcancerous vs sexm.treatmentcancerous	bioamines
333896	-0.677098	1.04551	-0.647625	0.517227	0.789726	0.85_89.03	lactic acid	[M-H]-	JVTAAEKCZFNVCJ-REOHCLBHSA-N	1	89.0265	0.855	ESI neg	x0_85_89_03.bioamine	lactic acid	log2 fold change (MLE): sexf.treatmentcancerous vs sexm.treatmentcancerous	bioamines
13273.5	-0.239737	0.573142	-0.418286	0.675738	0.863327	1.67_132.10	Leucine	[M+H]+	ROHFNLRQFUQHCH-YFKPBYRVSA-N	1	132.1012	1.667	ESI pos	x1_67_132_10.bioamine	Leucine	log2 fold change (MLE): sexf.treatmentcancerous vs sexm.treatmentcancerous	bioamines
337.588	-1.18403	0.701699	-1.68737	0.0915316	0.5809	0.52_387.14	Levocetirizine	[M-H]-	ZKLPARSLTMPFCP-OAQYLSRUSA-N	3	387.1443	0.523	ESI neg	x0_52_387_14.bioamine	Levocetirizine	log2 fold change (MLE): sexf.treatmentcancerous vs sexm.treatmentcancerous	bioamines
2744.84	-2.09161	1.49664	-1.39753	0.162253	0.611233	0.22_279.23	Linoleic acid	[M-H]-	OYHQOLUKZRVURQ-HZJYTTRNSA-N	3	279.2317	0.22	ESI neg	x0_22_279_23.bioamine	Linoleic acid	log2 fold change (MLE): sexf.treatmentcancerous vs sexm.treatmentcancerous	bioamines
504.857	-0.0287647	0.803954	-0.0357791	0.971459	0.988222	1.42_409.23	LPA 16:0	[M-H]-	YNDYKPRNFWPPFU-UHFFFAOYSA-N	3	409.2344	1.419	ESI neg	x1_42_409_23.bioamine	LPA 16:0	log2 fold change (MLE): sexf.treatmentcancerous vs sexm.treatmentcancerous	bioamines
202.389	0.515464	0.819982	0.628628	0.529593	0.793622	1.28_512.30	LPC 14:0	[M+FA-H]-	VXUOFDJKYGDUJI-UHFFFAOYSA-N	3	512.2957	1.276	ESI neg	x1_28_512_30.bioamine	LPC 14:0	log2 fold change (MLE): sexf.treatmentcancerous vs sexm.treatmentcancerous	bioamines
25849	1.01717	0.814537	1.24876	0.211751	0.626541	1.33_540.33	LPC 16:0	[M+FA-H]-	ASWBNKHCZGQVJV-UHFFFAOYSA-N	1	540.3293	1.328	ESI neg	x1_33_540_33.bioamine	LPC 16:0	log2 fold change (MLE): sexf.treatmentcancerous vs sexm.treatmentcancerous	bioamines
711.039	-0.791425	1.43807	-0.550339	0.582087	0.814569	1.34_538.31	LPC 16:1	[M+FA-H]-	LFUDDCMNKWEORN-ZXEGGCGDSA-N	3	538.3144	1.344	ESI neg	x1_34_538_31.bioamine	LPC 16:1	log2 fold change (MLE): sexf.treatmentcancerous vs sexm.treatmentcancerous	bioamines
482.419	0.325684	0.704154	0.462517	0.64371	0.84775	1.32_554.34	LPC 17:0	[M+FA-H]-	SRRQPVVYXBTRQK-UHFFFAOYSA-N	3	554.3412	1.319	ESI neg	x1_32_554_34.bioamine	LPC 17:0	log2 fold change (MLE): sexf.treatmentcancerous vs sexm.treatmentcancerous	bioamines
9397.71	0.557717	0.732763	0.761116	0.446588	0.744067	1.31_568.36	LPC 18:0	[M+FA-H]-	IHNKQIMGVNPMTC-UHFFFAOYSA-N	1	568.3599	1.313	ESI neg	x1_31_568_36.bioamine	LPC 18:0	log2 fold change (MLE): sexf.treatmentcancerous vs sexm.treatmentcancerous	bioamines
3395.91	-0.494212	1.53728	-0.321485	0.747843	0.897681	1.32_566.34	LPC 18:1	[M+FA-H]-	YAMUFBLWGFFICM-UHFFFAOYSA-N	1	566.3432	1.321	ESI neg	x1_32_566_34.bioamine	LPC 18:1	log2 fold change (MLE): sexf.treatmentcancerous vs sexm.treatmentcancerous	bioamines
2432.68	0.106437	0.771531	0.137956	0.890275	0.962934	1.30_546.35	LPC 20:3	[M+H]+	BBNHCUBQEQJHIG-FZZJNMCHSA-N	3	546.3491	1.298	ESI pos	x1_30_546_35.bioamine	LPC 20:3	log2 fold change (MLE): sexf.treatmentcancerous vs sexm.treatmentcancerous	bioamines
1172.33	0.841477	0.653347	1.28795	0.197764	0.620836	1.28_588.32	LPC 20:4	[M+FA-H]-	GOMVPVRDBLLHQC-VEJNOCSESA-N	3	588.3248	1.278	ESI neg	x1_28_588_32.bioamine	LPC 20:4	log2 fold change (MLE): sexf.treatmentcancerous vs sexm.treatmentcancerous	bioamines
2040.35	1.02584	0.644599	1.59145	0.111509	0.589125	1.27_568.34	LPC 22:6	[M+H]+	LSOWKZULVQWMLY-UHFFFAOYSA-N	3	568.3354	1.272	ESI pos	x1_27_568_34.bioamine	LPC 22:6	log2 fold change (MLE): sexf.treatmentcancerous vs sexm.treatmentcancerous	bioamines
8851.54	1.06007	1.00139	1.05861	0.289779	0.637391	1.41_454.29	LPE 16:0	[M+H]+	YVYMBNSKXOXSKW-HXUWFJFHSA-N	1	454.2896	1.407	ESI pos	x1_41_454_29.bioamine	LPE 16:0	log2 fold change (MLE): sexf.treatmentcancerous vs sexm.treatmentcancerous	bioamines
14127.8	0.558244	0.992854	0.562262	0.573937	0.814126	1.40_480.31	LPE 18:0	[M-H]-	BBYWOYAFBUOUFP-UHFFFAOYSA-N	2	480.3073	1.395	ESI neg	x1_40_480_31.bioamine	LPE 18:0	log2 fold change (MLE): sexf.treatmentcancerous vs sexm.treatmentcancerous	bioamines
3798.49	-0.0820577	1.05188	-0.0780105	0.93782	0.976428	1.40_480.30	LPE 18:1	[M+H]+	PYVRVRFVLRNJLY-UHFFFAOYSA-N	3	480.3037	1.398	ESI pos	x1_40_480_30.bioamine	LPE 18:1	log2 fold change (MLE): sexf.treatmentcancerous vs sexm.treatmentcancerous	bioamines
1538.32	1.14397	0.758424	1.50835	0.131464	0.589125	1.36_500.28	LPE 20:4	[M-H]-	JPNPIRVRGLGTRE-UHFFFAOYSA-N	3	500.2759	1.364	ESI neg	x1_36_500_28.bioamine	LPE 20:4	log2 fold change (MLE): sexf.treatmentcancerous vs sexm.treatmentcancerous	bioamines
787.539	0.0828165	0.642416	0.128914	0.897426	0.962976	1.36_524.28	LPE 22:6	[M-H]-	XEVRBOQZSXWGQO-UHFFFAOYSA-N	3	524.2752	1.358	ESI neg	x1_36_524_28.bioamine	LPE 22:6	log2 fold change (MLE): sexf.treatmentcancerous vs sexm.treatmentcancerous	bioamines
713.599	-1.45951	0.962981	-1.51562	0.129616	0.589125	1.37_436.28	LPE O-16:1	[M-H]-	RRTPYUGIBQLEDN-FPLPWBNLSA-N	3	436.2834	1.369	ESI neg	x1_37_436_28.bioamine	LPE O-16:1	log2 fold change (MLE): sexf.treatmentcancerous vs sexm.treatmentcancerous	bioamines
635.813	0.158203	1.03408	0.152989	0.878407	0.959484	1.30_481.25	LPG 16:1	[M-H]-	JSKJPUCKVIJTKI-FPLPWBNLSA-N	2	481.2544	1.296	ESI neg	x1_30_481_25.bioamine	LPG 16:1	log2 fold change (MLE): sexf.treatmentcancerous vs sexm.treatmentcancerous	bioamines
14492.5	0.931938	1.1288	0.825604	0.409029	0.720644	1.27_509.29	LPG 18:1	[M-H]-	FQQQKGAFQIIGLQ-KTKRTIGZSA-N	2	509.2856	1.27	ESI neg	x1_27_509_29.bioamine	LPG 18:1	log2 fold change (MLE): sexf.treatmentcancerous vs sexm.treatmentcancerous	bioamines
12055.5	0.651438	1.47932	0.440362	0.659675	0.854935	1.29_507.27	LPG 18:2	[M-H]-	VEEHTGYBVMTAAF-HZJYTTRNSA-N	2	507.2703	1.289	ESI neg	x1_29_507_27.bioamine	LPG 18:2	log2 fold change (MLE): sexf.treatmentcancerous vs sexm.treatmentcancerous	bioamines
1657.42	0.434429	0.744488	0.583527	0.559539	0.808545	1.27_531.27	LPG 20:4	[M-H]-	IBHAQCAKDSJHDI-LTKCOYKYSA-N	2	531.2698	1.266	ESI neg	x1_27_531_27.bioamine	LPG 20:4	log2 fold change (MLE): sexf.treatmentcancerous vs sexm.treatmentcancerous	bioamines
2797.51	0.858292	0.934327	0.91862	0.358294	0.680634	1.26_555.27	LPG 22:6	[M-H]-	MGCOSBZSSKOQOR-KUBAVDMBSA-N	2	555.2716	1.264	ESI neg	x1_26_555_27.bioamine	LPG 22:6	log2 fold change (MLE): sexf.treatmentcancerous vs sexm.treatmentcancerous	bioamines
1561.92	1.66524	1.02337	1.62721	0.103692	0.589125	1.61_571.29	LPI 16:0	[M-H]-	UOXRPRZMAROFPH-UHFFFAOYSA-N	2	571.2852	1.612	ESI neg	x1_61_571_29.bioamine	LPI 16:0	log2 fold change (MLE): sexf.treatmentcancerous vs sexm.treatmentcancerous	bioamines
6617.95	1.67391	0.858608	1.94957	0.0512275	0.575349	1.60_599.32	LPI 18:0	[M-H]-	MXAFDFDAIFZFET-UHFFFAOYSA-N	1	599.3181	1.596	ESI neg	x1_60_599_32.bioamine	LPI 18:0	log2 fold change (MLE): sexf.treatmentcancerous vs sexm.treatmentcancerous	bioamines
738.89	0.385006	0.975966	0.394487	0.693221	0.86781	1.61_597.30	LPI 18:1	[M-H]-	UGDOFRYHDCDVHD-UHFFFAOYSA-N	3	597.3012	1.608	ESI neg	x1_61_597_30.bioamine	LPI 18:1	log2 fold change (MLE): sexf.treatmentcancerous vs sexm.treatmentcancerous	bioamines
4488.5	1.069	0.657814	1.62508	0.104145	0.589125	1.58_619.28	LPI 20:4	[M-H]-	BAWAZBRKENFJED-LTKCOYKYSA-N	1	619.2849	1.577	ESI neg	x1_58_619_28.bioamine	LPI 20:4	log2 fold change (MLE): sexf.treatmentcancerous vs sexm.treatmentcancerous	bioamines
8927.68	0.541606	0.944777	0.573263	0.566467	0.809942	1.58_524.30	LPS 18:0	[M-H]-	ZPDQFUYPBVXUKS-UHFFFAOYSA-N	2	524.2959	1.576	ESI neg	x1_58_524_30.bioamine	LPS 18:0	log2 fold change (MLE): sexf.treatmentcancerous vs sexm.treatmentcancerous	bioamines
268.111	0.963359	0.714452	1.34839	0.177533	0.618103	2.45_274.14	Lys-Glu	[M-H]-	UGTZHPSKYRIGRJ-YUMQZZPRSA-N	3	274.1395	2.453	ESI neg	x2_45_274_14.bioamine	Lys-Glu	log2 fold change (MLE): sexf.treatmentcancerous vs sexm.treatmentcancerous	bioamines
6509.65	0.231141	0.631288	0.366142	0.714259	0.876375	2.37_147.11	lysine	[M+H]+	KDXKERNSBIXSRK-UHFFFAOYSA-N	1	147.1125	2.365	ESI pos	x2_37_147_11.bioamine	lysine	log2 fold change (MLE): sexf.treatmentcancerous vs sexm.treatmentcancerous	bioamines
48234.5	0.602463	0.774983	0.777388	0.43693	0.739282	1.31_524.37_1.31_562.32	LysoPC(0:0/18:0)	[M+H]+_[M+K]+	IQGPMZRCLCCXAG-RUZDIDTESA-N	2	524.3656_562.3222	1.3065	ESI pos	x1_31_524_37_1_31_562_32.bioamine	LysoPC(0:0/18:0)	log2 fold change (MLE): sexf.treatmentcancerous vs sexm.treatmentcancerous	bioamines
500.306	-0.508223	0.582424	-0.872599	0.382882	0.703592	2.09_248.12	malonyl-carnitine	[M+H]+	ZGNBLKBZJBJFDG-UHFFFAOYSA-N	3	248.1152	2.086	ESI pos	x2_09_248_12.bioamine	malonyl-carnitine	log2 fold change (MLE): sexf.treatmentcancerous vs sexm.treatmentcancerous	bioamines
11270.9	-2.77443	0.874455	-3.17276	0.00150998	0.221901	2.48_711.22_2.49_701.19	Maltotetraose	[M+CHO2]-_[M+Cl]-	LUEWUZLMQUOBSB-CHYJJPLWSA-N	4	711.2159_701.1873	2.486	ESI neg	x2_48_711_22_2_49_701_19.bioamine	Maltotetraose	log2 fold change (MLE): sexf.treatmentcancerous vs sexm.treatmentcancerous	bioamines
26674.7	-2.00723	0.813657	-2.46693	0.0136277	0.522648	2.35_527.16_2.34_522.20	maltotriose	[M+Na]+_[M+NH4]+	MUPFEKGTMRGPLJ-BQCSWRFHSA-N	4	527.1569_522.2009	2.3465	ESI pos	x2_35_527_16_2_34_522_20.bioamine	maltotriose	log2 fold change (MLE): sexf.treatmentcancerous vs sexm.treatmentcancerous	bioamines
17209.5	-1.10978	0.751365	-1.47701	0.139672	0.589125	1.85_227.08_1.85_181.07	Mannitol	[M+FA-H]-_[M-H]-	FBPFZTCFMRRESA-KVTDHHQDSA-N	3	227.0769_181.0729	1.855	ESI neg	x1_85_227_08_1_85_181_07.bioamine	Mannitol	log2 fold change (MLE): sexf.treatmentcancerous vs sexm.treatmentcancerous	bioamines
7344.34	-0.923203	1.08435	-0.851387	0.394554	0.713021	0.25_277.15	MEHP	[M-H]-	DJDSLBVSSOQSLW-UHFFFAOYSA-N	3	277.1472	0.249	ESI neg	x0_25_277_15.bioamine	MEHP	log2 fold change (MLE): sexf.treatmentcancerous vs sexm.treatmentcancerous	bioamines
7144.42	-0.606389	0.910121	-0.666272	0.505237	0.782849	1.52_220.14	meperidinic acid	[M+H]+	KHUPPYUUMRDAAX-UHFFFAOYSA-N	3	220.1396	1.519	ESI pos	x1_52_220_14.bioamine	meperidinic acid	log2 fold change (MLE): sexf.treatmentcancerous vs sexm.treatmentcancerous	bioamines
11638.2	-0.655881	0.796538	-0.823414	0.410273	0.720644	1.24_130.11	Metformin	[M+H]+	XZWYZXLIPXDOLR-UHFFFAOYSA-N	2	130.1071	1.244	ESI pos	x1_24_130_11.bioamine	Metformin	log2 fold change (MLE): sexf.treatmentcancerous vs sexm.treatmentcancerous	bioamines
2139.25	-0.368403	0.580347	-0.634798	0.52556	0.792682	1.77_150.06	methionine	[M+H]+	FFEARJCKVFRZRR-BYPYZUCNSA-N	1	150.0561	1.774	ESI pos	x1_77_150_06.bioamine	methionine	log2 fold change (MLE): sexf.treatmentcancerous vs sexm.treatmentcancerous	bioamines
14885.9	-0.270538	0.593016	-0.456206	0.648242	0.848207	1.65_182.06	methionine sulfone	[M+H]+	UCUNFLYVYCGDHP-UHFFFAOYSA-N	3	182.0556	1.652	ESI pos	x1_65_182_06.bioamine	methionine sulfone	log2 fold change (MLE): sexf.treatmentcancerous vs sexm.treatmentcancerous	bioamines
962.221	-0.598691	0.719372	-0.83224	0.405273	0.720478	0.26_437.19	methyl 3-[(1e,3e)-3,5-dimethyl-1,3-heptadien-1-yl]-8-hydroxy-6a,8-dimethyl-6-oxo-6a,8,9,9a-tetrahydro-6h-furo[2,3-h]isochromene-9-carboxylate	[M+Na]+	VYXBNIDRQOAAHX-RQADFKIXSA-N	3	437.1947	0.262	ESI pos	x0_26_437_19.bioamine	methyl 3-[(1e,3e)-3,5-dimethyl-1,3-heptadien-1-yl]-8-hydroxy-6a,8-dimethyl-6-oxo-6a,8,9,9a-tetrahydro-6h-furo[2,3-h]isochromene-9-carboxylate	log2 fold change (MLE): sexf.treatmentcancerous vs sexm.treatmentcancerous	bioamines
13983.9	-2.4597	0.931118	-2.64166	0.00825	0.442662	0.91_73.03	Methylacetate	[M-H]-	KXKVLQRXCPHEJC-UHFFFAOYSA-N	3	73.0302	0.908	ESI neg	x0_91_73_03.bioamine	Methylacetate	log2 fold change (MLE): sexf.treatmentcancerous vs sexm.treatmentcancerous	bioamines
2982.29	-0.32775	0.756325	-0.433346	0.664764	0.855768	1.68_141.07	methylimidazoleacetic acid	[M+H]+	ZHCKPJGJQOPTLB-UHFFFAOYSA-N	2	141.0685	1.678	ESI pos	x1_68_141_07.bioamine	methylimidazoleacetic acid	log2 fold change (MLE): sexf.treatmentcancerous vs sexm.treatmentcancerous	bioamines
1999.2	-0.540845	0.671316	-0.805649	0.420445	0.725618	1.56_297.14	Met-Phe	[M+H]+	HGCNKOLVKRAVHD-UHFFFAOYSA-N	3	297.1363	1.557	ESI pos	x1_56_297_14.bioamine	Met-Phe	log2 fold change (MLE): sexf.treatmentcancerous vs sexm.treatmentcancerous	bioamines
155.941	0.298464	0.653598	0.456647	0.647925	0.848207	0.27_326.08	Midazolam	[M+H]+	DDLIGBOFAVUZHB-UHFFFAOYSA-N	3	326.0832	0.269	ESI pos	x0_27_326_08.bioamine	Midazolam	log2 fold change (MLE): sexf.treatmentcancerous vs sexm.treatmentcancerous	bioamines
8733.13	0.886011	0.689499	1.28501	0.19879	0.620836	2.28_189.16	N,N,N-TRIMETHYLLYSINE	[M+H]+	MXNRLFUSFKVQSK-QMMMGPOBSA-N	2	189.1585	2.282	ESI pos	x2_28_189_16.bioamine	N,N,N-TRIMETHYLLYSINE	log2 fold change (MLE): sexf.treatmentcancerous vs sexm.treatmentcancerous	bioamines
25931.4	0.829663	0.88734	0.935	0.349788	0.675026	0.36_214.25	N,N-dimethyldodecylamine	[M+H]+	YWFWDNVOPHGWMX-UHFFFAOYSA-N	3	214.2517	0.361	ESI pos	x0_36_214_25.bioamine	N,N-dimethyldodecylamine	log2 fold change (MLE): sexf.treatmentcancerous vs sexm.treatmentcancerous	bioamines
262458	-0.889245	1.34082	-0.663208	0.507197	0.783428	0.35_230.25	N,N-Dimethyldodecylamine N-oxide	[M+H]+	SYELZBGXAIXKHU-UHFFFAOYSA-N	2	230.2463	0.354	ESI pos	x0_35_230_25.bioamine	N,N-Dimethyldodecylamine N-oxide	log2 fold change (MLE): sexf.treatmentcancerous vs sexm.treatmentcancerous	bioamines
2044.24	-0.433546	0.787114	-0.550804	0.581768	0.814569	2.26_175.14	N,N-epsiloN-dimethyl-lysine	[M+H]+	XXEWFEBMSGLYBY-UHFFFAOYSA-N	3	175.1417	2.262	ESI pos	x2_26_175_14.bioamine	N,N-epsiloN-dimethyl-lysine	log2 fold change (MLE): sexf.treatmentcancerous vs sexm.treatmentcancerous	bioamines
453.118	-0.157113	0.839341	-0.187186	0.851515	0.943683	1.95_196.07	N2-acetyl-histidine	[M-H]-	KBOJOGQFRVVWBH-ZETCQYMHSA-N	3	196.0731	1.946	ESI neg	x1_95_196_07.bioamine	N2-acetyl-histidine	log2 fold change (MLE): sexf.treatmentcancerous vs sexm.treatmentcancerous	bioamines
405.141	-1.48657	0.800188	-1.85778	0.0632004	0.5809	2.06_189.12	N6-acetyl-lysine	[M+H]+	DTERQYGMUDWYAZ-ZETCQYMHSA-N	3	189.122	2.055	ESI pos	x2_06_189_12.bioamine	N6-acetyl-lysine	log2 fold change (MLE): sexf.treatmentcancerous vs sexm.treatmentcancerous	bioamines
1776.71	0.733108	0.888275	0.825317	0.409192	0.720644	1.88_382.10	N6-Succinyladenosine	[M-H]-	VKGZCEJTCKHMRL-MDBUBQOGSA-N	2	382.099	1.877	ESI neg	x1_88_382_10.bioamine	N6-Succinyladenosine	log2 fold change (MLE): sexf.treatmentcancerous vs sexm.treatmentcancerous	bioamines
31330.2	-0.540937	0.845039	-0.640132	0.522086	0.792345	2.17_188.17	N8-Acetylspermidine	[M+H]+	FONIWJIDLJEJTL-UHFFFAOYSA-N	3	188.1742	2.175	ESI pos	x2_17_188_17.bioamine	N8-Acetylspermidine	log2 fold change (MLE): sexf.treatmentcancerous vs sexm.treatmentcancerous	bioamines
1299.2	-0.821028	0.777029	-1.05663	0.290683	0.637474	1.18_130.05	N-Acetylalanine	[M-H]-	KTHDTJVBEPMMGL-VKHMYHEASA-N	3	130.0516	1.175	ESI neg	x1_18_130_05.bioamine	N-Acetylalanine	log2 fold change (MLE): sexf.treatmentcancerous vs sexm.treatmentcancerous	bioamines
2694.97	0.984781	0.779006	1.26415	0.206176	0.626541	1.90_174.04	N-Acetylaspartic acid	[M-H]-	OTCCIMWXFLJLIA-BYPYZUCNSA-N	3	174.0402	1.901	ESI neg	x1_90_174_04.bioamine	N-Acetylaspartic acid	log2 fold change (MLE): sexf.treatmentcancerous vs sexm.treatmentcancerous	bioamines
3751.9	0.00824833	1.05607	0.00781041	0.993768	0.995604	2.00_406.13	N-acetyl-lactosamine	[M+Na]+	HESSGHHCXGBPAJ-UHFFFAOYSA-N	1	406.1305	1.999	ESI pos	x2_00_406_13.bioamine	N-acetyl-lactosamine	log2 fold change (MLE): sexf.treatmentcancerous vs sexm.treatmentcancerous	bioamines
13322.7	0.711809	0.665123	1.07019	0.284533	0.634364	1.69_220.08	N-Acetylmannosamine	[M-H]-	OVRNDRQMDRJTHS-ZTVVOAFPSA-N	3	220.0819	1.687	ESI neg	x1_69_220_08.bioamine	N-Acetylmannosamine	log2 fold change (MLE): sexf.treatmentcancerous vs sexm.treatmentcancerous	bioamines
606.179	-1.41974	0.698522	-2.03249	0.0421044	0.575349	0.71_190.05	N-Acetylmethionine	[M-H]-	XUYPXLNMDZIRQH-UHFFFAOYSA-N	3	190.0541	0.711	ESI neg	x0_71_190_05.bioamine	N-Acetylmethionine	log2 fold change (MLE): sexf.treatmentcancerous vs sexm.treatmentcancerous	bioamines
1113.08	-2.27173	0.772499	-2.94075	0.00327415	0.333484	2.27_310.11	N-Acetylneuraminic acid	[M+H]+	SQVRNKJHWKZAKO-LUWBGTNYSA-N	3	310.1095	2.267	ESI pos	x2_27_310_11.bioamine	N-Acetylneuraminic acid	log2 fold change (MLE): sexf.treatmentcancerous vs sexm.treatmentcancerous	bioamines
280.192	-0.462758	0.688884	-0.67175	0.501743	0.780698	0.54_206.09	N-Acetylphenylalanine	[M-H]-	CBQJSKKFNMDLON-JTQLQIEISA-N	3	206.0852	0.544	ESI neg	x0_54_206_09.bioamine	N-Acetylphenylalanine	log2 fold change (MLE): sexf.treatmentcancerous vs sexm.treatmentcancerous	bioamines
7394.92	0.550426	0.972095	0.566226	0.57124	0.812972	2.43_662.10	NAD	[M-H]-	BAWFJGJZGIEFAR-NNYOXOHSSA-O	2	662.0974	2.429	ESI neg	x2_43_662_10.bioamine	NAD	log2 fold change (MLE): sexf.treatmentcancerous vs sexm.treatmentcancerous	bioamines
6705.6	0.130056	1.64188	0.0792115	0.936864	0.976428	1.71_126.10	N-alpha-methylhistamine	[M+H]+	PHSPJQZRQAJPPF-UHFFFAOYSA-N	3	126.1019	1.709	ESI pos	x1_71_126_10.bioamine	N-alpha-methylhistamine	log2 fold change (MLE): sexf.treatmentcancerous vs sexm.treatmentcancerous	bioamines
166435	1.08572	1.13017	0.960668	0.336719	0.667955	0.32_360.36	N-Benzyl-N,N-dimethyl-1-hexadecanaminium cation	[Cat]+	QDYLMAYUEZBUFO-UHFFFAOYSA-N	2	360.3625	0.315	ESI pos	x0_32_360_36.bioamine	N-Benzyl-N,N-dimethyl-1-hexadecanaminium cation	log2 fold change (MLE): sexf.treatmentcancerous vs sexm.treatmentcancerous	bioamines
1751.22	-1.07452	1.00248	-1.07186	0.283783	0.633996	0.26_264.13	N-Carbobenzyloxyleucine	[M-H]-	USPFMEKVPDBMCG-LBPRGKRZSA-N	3	264.1317	0.258	ESI neg	x0_26_264_13.bioamine	N-Carbobenzyloxyleucine	log2 fold change (MLE): sexf.treatmentcancerous vs sexm.treatmentcancerous	bioamines
11090.3	-0.823476	0.675525	-1.21902	0.222838	0.628185	0.61_401.15	N-desmethyldiltiazem	[M+H]+	YOMLDISQSWWYOT-UHFFFAOYSA-N	1	401.1516	0.607	ESI pos	x0_61_401_15.bioamine	N-desmethyldiltiazem	log2 fold change (MLE): sexf.treatmentcancerous vs sexm.treatmentcancerous	bioamines
584.202	-0.167429	0.739185	-0.226506	0.820808	0.93221	0.28_568.32	Nelfinavir	[M+H]+	QAGYKUNXZHXKMR-HKWSIXNMSA-N	3	568.3229	0.283	ESI pos	x0_28_568_32.bioamine	Nelfinavir	log2 fold change (MLE): sexf.treatmentcancerous vs sexm.treatmentcancerous	bioamines
492.906	0.0987484	0.971804	0.101613	0.919063	0.967657	1.86_292.14	N-fructosyl isoleucine	[M-H]-	VYGRYVGDPYFVCA-UHFFFAOYSA-N	3	292.1373	1.857	ESI neg	x1_86_292_14.bioamine	N-fructosyl isoleucine	log2 fold change (MLE): sexf.treatmentcancerous vs sexm.treatmentcancerous	bioamines
196887	0.88301	1.16983	0.754816	0.450359	0.746155	0.34_123.06	nicotinamide	[M+H]+	DFPAKSUCGFBDDF-UHFFFAOYSA-N	1	123.0557	0.338	ESI pos	x0_34_123_06.bioamine	nicotinamide	log2 fold change (MLE): sexf.treatmentcancerous vs sexm.treatmentcancerous	bioamines
1276.82	0.0528443	0.649737	0.0813319	0.935178	0.976428	1.78_255.10	Nicotinamide riboside cation	[Cat]+	JLEBZPBDRKPWTD-TURQNECASA-O	2	255.0959	1.78	ESI pos	x1_78_255_10.bioamine	Nicotinamide riboside cation	log2 fold change (MLE): sexf.treatmentcancerous vs sexm.treatmentcancerous	bioamines
471.284	-1.47417	0.841111	-1.75264	0.0796631	0.5809	2.04_160.06	N-Methylglutamic acid	[M-H]-	XLBVNMSMFQMKEY-UHFFFAOYSA-N	3	160.062	2.039	ESI neg	x2_04_160_06.bioamine	N-Methylglutamic acid	log2 fold change (MLE): sexf.treatmentcancerous vs sexm.treatmentcancerous	bioamines
414.386	-0.526404	0.918563	-0.573073	0.566595	0.809942	1.53_144.10	N-Methylisoleucine	[M-H]-	KSPIYJQBLVDRRI-UHFFFAOYSA-N	3	144.103	1.529	ESI neg	x1_53_144_10.bioamine	N-Methylisoleucine	log2 fold change (MLE): sexf.treatmentcancerous vs sexm.treatmentcancerous	bioamines
767.809	-0.628395	0.781754	-0.803828	0.421497	0.726045	1.67_130.08	N-Methylproline	[M+H]+	CWLQUGTUXBXTLF-YFKPBYRVSA-N	3	130.085	1.67	ESI pos	x1_67_130_08.bioamine	N-Methylproline	log2 fold change (MLE): sexf.treatmentcancerous vs sexm.treatmentcancerous	bioamines
1573.22	-0.802157	0.740783	-1.08285	0.278875	0.633996	2.06_131.05	N-nitroimidazolidi-N-2-imine	[M+H]+	DJZWNSRUEJSEEB-UHFFFAOYSA-N	3	131.0516	2.058	ESI pos	x2_06_131_05.bioamine	N-nitroimidazolidi-N-2-imine	log2 fold change (MLE): sexf.treatmentcancerous vs sexm.treatmentcancerous	bioamines
200.29	-0.326708	0.594253	-0.54978	0.58247	0.814569	0.49_160.13	norvaline betaine	[M+H]+	HLERILKGMXJNBU-UHFFFAOYSA-N	3	160.1311	0.488	ESI pos	x0_49_160_13.bioamine	norvaline betaine	log2 fold change (MLE): sexf.treatmentcancerous vs sexm.treatmentcancerous	bioamines
25779.2	-0.10889	0.779474	-0.139697	0.8889	0.962934	0.40_153.07	Nudifloramide	[M+H]+	JLQSXXWTCJPCBC-UHFFFAOYSA-N	2	153.0655	0.402	ESI pos	x0_40_153_07.bioamine	Nudifloramide	log2 fold change (MLE): sexf.treatmentcancerous vs sexm.treatmentcancerous	bioamines
1189.8	-0.386243	0.829149	-0.465831	0.641337	0.845992	0.34_270.31	octadecylamine	[M+H]+	REYJJPSVUYRZGE-UHFFFAOYSA-N	3	270.3133	0.34	ESI pos	x0_34_270_31.bioamine	octadecylamine	log2 fold change (MLE): sexf.treatmentcancerous vs sexm.treatmentcancerous	bioamines
8459.72	-1.11355	0.6936	-1.60546	0.108392	0.589125	0.49_294.16	Ondansetron	[M+H]+	FELGMEQIXOGIFQ-UHFFFAOYSA-N	2	294.1601	0.493	ESI pos	x0_49_294_16.bioamine	Ondansetron	log2 fold change (MLE): sexf.treatmentcancerous vs sexm.treatmentcancerous	bioamines
22667.4	-0.0672747	1.15217	-0.0583894	0.953438	0.981397	2.17_290.13	OPHTHALMIC ACID	[M+H]+	JCMUOFQHZLPHQP-BQBZGAKWSA-N	2	290.134	2.17	ESI pos	x2_17_290_13.bioamine	OPHTHALMIC ACID	log2 fold change (MLE): sexf.treatmentcancerous vs sexm.treatmentcancerous	bioamines
4953.15	0.252518	0.686058	0.36807	0.712821	0.876375	2.38_131.08	Ornithine	[M-H]-	AHLPHDHHMVZTML-BYPYZUCNSA-N	3	131.0827	2.382	ESI neg	x2_38_131_08.bioamine	Ornithine	log2 fold change (MLE): sexf.treatmentcancerous vs sexm.treatmentcancerous	bioamines
234.565	-0.311025	0.759753	-0.409377	0.682263	0.865781	1.75_155.01	Orotic acid	[M-H]-	PXQPEWDEAKTCGB-UHFFFAOYSA-N	1	155.0082	1.752	ESI neg	x1_75_155_01.bioamine	Orotic acid	log2 fold change (MLE): sexf.treatmentcancerous vs sexm.treatmentcancerous	bioamines
16771.8	0.175095	0.919171	0.190492	0.848923	0.943197	1.89_262.13	o-succinylcarnitine	[M+H]+	HAEVNYBCYZZDFL-UHFFFAOYSA-N	3	262.1264	1.889	ESI pos	x1_89_262_13.bioamine	o-succinylcarnitine	log2 fold change (MLE): sexf.treatmentcancerous vs sexm.treatmentcancerous	bioamines
7910.9	-1.29854	0.753437	-1.72349	0.0848	0.5809	0.89_151.03	Oxypurinol	[M-H]-	HXNFUBHNUDHIGC-UHFFFAOYSA-N	2	151.0265	0.894	ESI neg	x0_89_151_03.bioamine	Oxypurinol	log2 fold change (MLE): sexf.treatmentcancerous vs sexm.treatmentcancerous	bioamines
183.065	-2.93818	0.853783	-3.44136	0.000578789	0.133186	1.84_350.08	p-acetamidophenyl-glucuronide	[M+Na]+	IPROLSVTVHAQLE-UHFFFAOYSA-N	3	350.0809	1.838	ESI pos	x1_84_350_08.bioamine	p-acetamidophenyl-glucuronide	log2 fold change (MLE): sexf.treatmentcancerous vs sexm.treatmentcancerous	bioamines
8557.61	-0.174927	0.778714	-0.224636	0.822263	0.933099	0.64_400.34	Palmitoyl-L-carnitine	[M+H]+	XOMRRQXKHMYMOC-OAQYLSRUSA-N	2	400.3365	0.637	ESI pos	x0_64_400_34.bioamine	Palmitoyl-L-carnitine	log2 fold change (MLE): sexf.treatmentcancerous vs sexm.treatmentcancerous	bioamines
216.524	-0.229132	0.673194	-0.340366	0.733581	0.89001	0.26_384.08	Pantoprazole	[M+H]+	IQPSEEYGBUAQFF-UHFFFAOYSA-N	3	384.0821	0.26	ESI pos	x0_26_384_08.bioamine	Pantoprazole	log2 fold change (MLE): sexf.treatmentcancerous vs sexm.treatmentcancerous	bioamines
10189.7	-0.838399	0.672561	-1.24658	0.212553	0.626541	0.72_220.12	Pantothenic acid	[M+H]+	GHOKWGTUZJEAQD-UHFFFAOYSA-N	2	220.1171	0.716	ESI pos	x0_72_220_12.bioamine	Pantothenic acid	log2 fold change (MLE): sexf.treatmentcancerous vs sexm.treatmentcancerous	bioamines
22523	-0.59213	0.661262	-0.895455	0.370544	0.691349	0.72_218.10	pantothenic acid	[M-H]-	GHOKWGTUZJEAQD-ZETCQYMHSA-N	1	218.1029	0.719	ESI neg	x0_72_218_10.bioamine	pantothenic acid	log2 fold change (MLE): sexf.treatmentcancerous vs sexm.treatmentcancerous	bioamines
188.206	-0.20735	0.971038	-0.213535	0.83091	0.933699	0.37_204.12	pantothenol	[M-H]-	SNPLKNRPJHDVJA-ZETCQYMHSA-N	3	204.1211	0.37	ESI neg	x0_37_204_12.bioamine	pantothenol	log2 fold change (MLE): sexf.treatmentcancerous vs sexm.treatmentcancerous	bioamines
11187.3	0.684313	0.825016	0.829454	0.406847	0.720478	0.84_804.57	PC 16:0_18:1	[M+FA-H]-	WTJKGGKOPKCXLL-UHFFFAOYSA-N	3	804.5673	0.84	ESI neg	x0_84_804_57.bioamine	PC 16:0_18:1	log2 fold change (MLE): sexf.treatmentcancerous vs sexm.treatmentcancerous	bioamines
5140.21	0.472707	0.887573	0.532584	0.594322	0.820901	0.82_780.55	PC 16:0_20:5	[M+H]+	KLTHQSWIRFFBRI-UHFFFAOYSA-N	3	780.5489	0.825	ESI pos	x0_82_780_55.bioamine	PC 16:0_20:5	log2 fold change (MLE): sexf.treatmentcancerous vs sexm.treatmentcancerous	bioamines
1226.1	0.170863	0.771545	0.221456	0.824738	0.933268	0.75_856.60	PC 18:0_20:3	[M+FA-H]-	VGSUMLIRUGDCTF-NSMRCOLJSA-N	3	856.6044	0.754	ESI neg	x0_75_856_60.bioamine	PC 18:0_20:3	log2 fold change (MLE): sexf.treatmentcancerous vs sexm.treatmentcancerous	bioamines
1546.51	0.129135	0.873022	0.147917	0.882408	0.961319	0.90_778.55	PC 32:0	[M+FA-H]-	KILNVBDSWZSGLL-UHFFFAOYSA-N	2	778.5538	0.897	ESI neg	x0_90_778_55.bioamine	PC 32:0	log2 fold change (MLE): sexf.treatmentcancerous vs sexm.treatmentcancerous	bioamines
1842.19	0.485632	0.811407	0.598507	0.549502	0.806533	0.88_776.54	PC 32:1	[M+FA-H]-	QIBZFHLFHCIUOT-ZPHPHTNESA-N	2	776.5373	0.882	ESI neg	x0_88_776_54.bioamine	PC 32:1	log2 fold change (MLE): sexf.treatmentcancerous vs sexm.treatmentcancerous	bioamines
1455.58	1.49067	0.926242	1.60938	0.107533	0.589125	0.77_824.54	PC 36:5	[M+FA-H]-	KLTHQSWIRFFBRI-KOQZQRJKSA-N	2	824.5403	0.774	ESI neg	x0_77_824_54.bioamine	PC 36:5	log2 fold change (MLE): sexf.treatmentcancerous vs sexm.treatmentcancerous	bioamines
3761.75	0.0166466	0.801853	0.0207602	0.983437	0.99194	0.73_854.59	PC 38:4	[M+FA-H]-	HAKKEJDMTIQLJH-WKUHSSGJSA-N	2	854.5865	0.727	ESI neg	x0_73_854_59.bioamine	PC 38:4	log2 fold change (MLE): sexf.treatmentcancerous vs sexm.treatmentcancerous	bioamines
2008.49	-0.300039	0.572817	-0.523796	0.600421	0.82281	0.54_145.03	p-coumaric acid	[M-H2O-H]-	NGSWKAQJJWESNS-UHFFFAOYSA-N	3	145.0306	0.541	ESI neg	x0_54_145_03.bioamine	p-coumaric acid	log2 fold change (MLE): sexf.treatmentcancerous vs sexm.treatmentcancerous	bioamines
810.865	0.354663	0.862264	0.411316	0.680841	0.865781	0.79_770.56	PE 18:1_18:1	[M-H]-	XHPZRQBHFOVLEJ-UHFFFAOYSA-N	3	770.5607	0.794	ESI neg	x0_79_770_56.bioamine	PE 18:1_18:1	log2 fold change (MLE): sexf.treatmentcancerous vs sexm.treatmentcancerous	bioamines
4620.72	1.06368	1.01881	1.04405	0.296463	0.641561	1.08_714.50	PE 34:2	[M-H]-	HBZNVZIRJWODIB-BCTRXSSUSA-N	2	714.5046	1.076	ESI neg	x1_08_714_50.bioamine	PE 34:2	log2 fold change (MLE): sexf.treatmentcancerous vs sexm.treatmentcancerous	bioamines
2759.55	0.964397	1.03751	0.929528	0.352615	0.677418	1.02_740.52	PE 36:3	[M-H]-	GKAFCSRKMWFPSJ-RQOIEFAZSA-N	2	740.5153	1.025	ESI neg	x1_02_740_52.bioamine	PE 36:3	log2 fold change (MLE): sexf.treatmentcancerous vs sexm.treatmentcancerous	bioamines
3891.93	1.78113	0.903864	1.97057	0.048773	0.575349	1.00_738.50	PE 36:4	[M-H]-	NQIMLWFRWGTTOZ-JAXHXWBXSA-N	2	738.5029	1.001	ESI neg	x1_00_738_50.bioamine	PE 36:4	log2 fold change (MLE): sexf.treatmentcancerous vs sexm.treatmentcancerous	bioamines
9780.8	0.713771	0.888438	0.803399	0.421744	0.726045	0.95_766.53	PE 38:4	[M-H]-	YEHAZLUVAZKVRO-ZKVKLVECSA-N	2	766.5345	0.95	ESI neg	x0_95_766_53.bioamine	PE 38:4	log2 fold change (MLE): sexf.treatmentcancerous vs sexm.treatmentcancerous	bioamines
3607.76	0.895317	0.937614	0.954889	0.339634	0.671166	0.95_764.52	PE 38:5	[M-H]-	ZYMZKMQPPJPQHY-HAGCXRLMSA-N	2	764.5192	0.954	ESI neg	x0_95_764_52.bioamine	PE 38:5	log2 fold change (MLE): sexf.treatmentcancerous vs sexm.treatmentcancerous	bioamines
5045.06	0.517911	0.941968	0.549818	0.582444	0.814569	0.97_762.50	PE 38:6	[M-H]-	MPWUZHVZZKSTPV-LGFBOSHVSA-N	2	762.4999	0.97	ESI neg	x0_97_762_50.bioamine	PE 38:6	log2 fold change (MLE): sexf.treatmentcancerous vs sexm.treatmentcancerous	bioamines
2102.75	0.405158	0.926541	0.43728	0.661908	0.855768	0.93_790.54	PE 40:6	[M-H]-	XYYHNDVKALDFHQ-HSBBONCLSA-N	2	790.5388	0.93	ESI neg	x0_93_790_54.bioamine	PE 40:6	log2 fold change (MLE): sexf.treatmentcancerous vs sexm.treatmentcancerous	bioamines
4700.89	-0.493459	0.786314	-0.627559	0.530293	0.794097	0.37_228.27	pentadecylamine	[M+H]+	JPZYXGPCHFZBHO-UHFFFAOYSA-N	3	228.2682	0.366	ESI pos	x0_37_228_27.bioamine	pentadecylamine	log2 fold change (MLE): sexf.treatmentcancerous vs sexm.treatmentcancerous	bioamines
15238.1	2.11388	1.01353	2.08567	0.0370083	0.575349	1.88_211.08	perseitol	[M-H]-	OXQKEKGBFMQTML-RYRJNEICSA-N	1	211.0836	1.879	ESI neg	x1_88_211_08.bioamine	perseitol	log2 fold change (MLE): sexf.treatmentcancerous vs sexm.treatmentcancerous	bioamines
1470.79	0.372897	1.58483	0.235292	0.813982	0.929916	0.36_745.50	PG 34:2	[M-H]-	ATBOMIWRCZXYSZ-BCTRXSSUSA-N	2	745.4963	0.363	ESI neg	x0_36_745_50.bioamine	PG 34:2	log2 fold change (MLE): sexf.treatmentcancerous vs sexm.treatmentcancerous	bioamines
13078.1	0.311898	1.51004	0.206549	0.836362	0.935898	0.36_771.52	PG 36:3	[M-H]-	FSVTVWTVWNNIQX-RQOIEFAZSA-N	2	771.5192	0.36	ESI neg	x0_36_771_52.bioamine	PG 36:3	log2 fold change (MLE): sexf.treatmentcancerous vs sexm.treatmentcancerous	bioamines
2236.54	1.422	0.910496	1.56179	0.118337	0.589125	0.35_795.52	PG 38:5	[M-H]-	ODHQFFNXKQCMPG-HAGCXRLMSA-N	2	795.5167	0.354	ESI neg	x0_35_795_52.bioamine	PG 38:5	log2 fold change (MLE): sexf.treatmentcancerous vs sexm.treatmentcancerous	bioamines
572.467	-1.35737	0.594178	-2.28445	0.0223453	0.538851	2.13_322.18	phe-arg	[M+H]+	OZILORBBPKKGRI-UHFFFAOYSA-N	3	322.1848	2.13	ESI pos	x2_13_322_18.bioamine	phe-arg	log2 fold change (MLE): sexf.treatmentcancerous vs sexm.treatmentcancerous	bioamines
1424.77	-0.574238	0.820051	-0.700246	0.483773	0.774196	1.46_265.12	Phenylacetyl-L-glutamine	[M+H]+	JFLIEFSWGNOPJJ-JTQLQIEISA-N	2	265.1159	1.461	ESI pos	x1_46_265_12.bioamine	Phenylacetyl-L-glutamine	log2 fold change (MLE): sexf.treatmentcancerous vs sexm.treatmentcancerous	bioamines
10593.8	-0.40791	0.612995	-0.665437	0.505771	0.782849	1.64_164.07	Phenylalanine	[M-H]-	COLNVLDHVKWLRT-QMMMGPOBSA-N	3	164.0716	1.644	ESI neg	x1_64_164_07.bioamine	Phenylalanine	log2 fold change (MLE): sexf.treatmentcancerous vs sexm.treatmentcancerous	bioamines
2103.72	0.729623	0.95001	0.768016	0.442478	0.742001	0.23_273.08	Phloretin	[M-H]-	VGEREEWJJVICBM-UHFFFAOYSA-N	3	273.0768	0.229	ESI neg	x0_23_273_08.bioamine	Phloretin	log2 fold change (MLE): sexf.treatmentcancerous vs sexm.treatmentcancerous	bioamines
222.051	-0.432407	0.7747	-0.55816	0.576735	0.814569	0.22_229.06	Phlorobenzophenone	[M-H]-	CPEXFJVZFNYXGU-UHFFFAOYSA-N	3	229.0552	0.218	ESI neg	x0_22_229_06.bioamine	Phlorobenzophenone	log2 fold change (MLE): sexf.treatmentcancerous vs sexm.treatmentcancerous	bioamines
2611.69	0.472323	0.841009	0.561614	0.574379	0.814195	0.37_165.02	Phthalic acid	[M-H]-	XNGIFLGASWRNHJ-UHFFFAOYSA-N	3	165.0195	0.366	ESI neg	x0_37_165_02.bioamine	Phthalic acid	log2 fold change (MLE): sexf.treatmentcancerous vs sexm.treatmentcancerous	bioamines
10873.6	0.042493	0.978649	0.04342	0.965367	0.985896	1.44_835.53	PI 16:0_18:1	[M-H]-	PDLAMJKMOKWLAJ-UHFFFAOYSA-N	3	835.5338	1.439	ESI neg	x1_44_835_53.bioamine	PI 16:0_18:1	log2 fold change (MLE): sexf.treatmentcancerous vs sexm.treatmentcancerous	bioamines
12906.4	0.670046	0.879588	0.761772	0.446196	0.744019	1.43_857.51	PI 16:0_20:4	[M-H]-	VWRYMIZQLPXULA-UHFFFAOYSA-N	3	857.5128	1.427	ESI neg	x1_43_857_51.bioamine	PI 16:0_20:4	log2 fold change (MLE): sexf.treatmentcancerous vs sexm.treatmentcancerous	bioamines
134717	0.268456	0.912574	0.294175	0.768625	0.907021	1.42_885.55	PI 18:0_20:4	[M-H]-	KRTOMQDUKGRFDJ-UHFFFAOYSA-N	3	885.5453	1.42	ESI neg	x1_42_885_55.bioamine	PI 18:0_20:4	log2 fold change (MLE): sexf.treatmentcancerous vs sexm.treatmentcancerous	bioamines
27033.9	-0.134676	1.0265	-0.131199	0.895618	0.962976	1.43_861.54	PI 18:1_18:1	[M-H]-	LALGUHSIWLNTNW-UHFFFAOYSA-N	3	861.545	1.432	ESI neg	x1_43_861_54.bioamine	PI 18:1_18:1	log2 fold change (MLE): sexf.treatmentcancerous vs sexm.treatmentcancerous	bioamines
8538.76	0.3014	0.923612	0.326327	0.744177	0.896073	1.43_859.53	PI 18:1_18:2	[M-H]-	MXJMOLQIXMJUEL-UHFFFAOYSA-N	3	859.5277	1.43	ESI neg	x1_43_859_53.bioamine	PI 18:1_18:2	log2 fold change (MLE): sexf.treatmentcancerous vs sexm.treatmentcancerous	bioamines
1590.84	1.26563	1.06845	1.18455	0.236195	0.628185	1.45_809.52	PI 32:0	[M-H]-	IBUKXRINTKQBRQ-UHFFFAOYSA-N	2	809.516	1.448	ESI neg	x1_45_809_52.bioamine	PI 32:0	log2 fold change (MLE): sexf.treatmentcancerous vs sexm.treatmentcancerous	bioamines
2136.19	0.236028	1.04335	0.226221	0.821029	0.93221	1.44_807.50	PI 32:1	[M-H]-	QAWXBJDYTIBLRK-PEZBUJJGSA-N	2	807.5017	1.443	ESI neg	x1_44_807_50.bioamine	PI 32:1	log2 fold change (MLE): sexf.treatmentcancerous vs sexm.treatmentcancerous	bioamines
10363.2	-0.55558	1.09172	-0.508902	0.610821	0.826704	1.44_833.52	PI 34:2	[M-H]-	BSNJSZUDOMPYIR-UHFFFAOYSA-N	1	833.5188	1.438	ESI neg	x1_44_833_52.bioamine	PI 34:2	log2 fold change (MLE): sexf.treatmentcancerous vs sexm.treatmentcancerous	bioamines
2323.97	-0.0733215	0.950182	-0.0771657	0.938492	0.976428	1.42_881.51	PI 38:6	[M-H]-	FPHAZHKZJQOPBU-LGFBOSHVSA-N	2	881.5143	1.423	ESI neg	x1_42_881_51.bioamine	PI 38:6	log2 fold change (MLE): sexf.treatmentcancerous vs sexm.treatmentcancerous	bioamines
4471.69	0.159772	0.824871	0.193693	0.846416	0.94205	1.42_909.54	PI 40:6	[M-H]-	DJVOKHFQPGWUPK-HSBBONCLSA-N	2	909.5423	1.418	ESI neg	x1_42_909_54.bioamine	PI 40:6	log2 fold change (MLE): sexf.treatmentcancerous vs sexm.treatmentcancerous	bioamines
696.464	-0.164953	0.667213	-0.247227	0.804733	0.926708	0.22_286.14	piperine	[M+H]+	MXXWOMGUGJBKIW-YPCIICBESA-N	3	286.1423	0.223	ESI pos	x0_22_286_14.bioamine	piperine	log2 fold change (MLE): sexf.treatmentcancerous vs sexm.treatmentcancerous	bioamines
362.308	-2.50505	0.708277	-3.53682	0.000404969	0.112951	1.39_405.12	praeroside III	[M-H2O-H]-	QAUDHOGPLBDVAX-UHFFFAOYSA-N	3	405.1151	1.386	ESI neg	x1_39_405_12.bioamine	praeroside III	log2 fold change (MLE): sexf.treatmentcancerous vs sexm.treatmentcancerous	bioamines
20202.1	-0.346756	0.756215	-0.458541	0.646564	0.848207	1.85_116.07	Proline	[M+H]+	ONIBWKKTOPOVIA-BYPYZUCNSA-N	3	116.0697	1.848	ESI pos	x1_85_116_07.bioamine	Proline	log2 fold change (MLE): sexf.treatmentcancerous vs sexm.treatmentcancerous	bioamines
634704	-0.616332	1.29793	-0.474856	0.634889	0.840164	1.52_218.14	propionylcarnitine	[M+H]+	UFAHZIUFPNSHSL-UHFFFAOYSA-N	1	218.1371	1.522	ESI pos	x1_52_218_14.bioamine	propionylcarnitine	log2 fold change (MLE): sexf.treatmentcancerous vs sexm.treatmentcancerous	bioamines
5744.21	-0.492343	0.60532	-0.813361	0.416011	0.721574	0.97_353.16	Propofol .beta.-D-glucuronide	[M-H]-	JZSJIASBMOIIKI-RUKPJNHUSA-N	2	353.16	0.97	ESI neg	x0_97_353_16.bioamine	Propofol .beta.-D-glucuronide	log2 fold change (MLE): sexf.treatmentcancerous vs sexm.treatmentcancerous	bioamines
222.728	0.27098	0.685489	0.39531	0.692614	0.86781	0.24_333.21	prostaglandin B2	[M-H]-	PRFXRIUZNKLRHM-UHFFFAOYSA-N	3	333.2051	0.242	ESI neg	x0_24_333_21.bioamine	prostaglandin B2	log2 fold change (MLE): sexf.treatmentcancerous vs sexm.treatmentcancerous	bioamines
14905.6	0.432946	0.735367	0.588749	0.55603	0.807157	1.41_810.52	PS 18:0_20:4	[M-H]-	SVOUGFFDROZBJI-UHFFFAOYSA-N	3	810.5226	1.405	ESI neg	x1_41_810_52.bioamine	PS 18:0_20:4	log2 fold change (MLE): sexf.treatmentcancerous vs sexm.treatmentcancerous	bioamines
975.735	0.188822	1.04717	0.180317	0.856904	0.944967	1.42_758.49	PS 34:2	[M-H]-	ZGNVQERQNSXHHO-BCTRXSSUSA-N	2	758.4907	1.424	ESI neg	x1_42_758_49.bioamine	PS 34:2	log2 fold change (MLE): sexf.treatmentcancerous vs sexm.treatmentcancerous	bioamines
4760.91	-0.139925	0.748659	-0.186901	0.851738	0.943683	1.42_786.53	PS 36:2	[M-H]-	AGTPCXBHIGMTEU-MLWYYCKJSA-N	2	786.527	1.417	ESI neg	x1_42_786_53.bioamine	PS 36:2	log2 fold change (MLE): sexf.treatmentcancerous vs sexm.treatmentcancerous	bioamines
1752.65	-0.8314	1.09901	-0.756497	0.449351	0.745081	1.41_806.50	PS 38:6	[M-H]-	PWBBJQOVCTWPIM-LGFBOSHVSA-N	2	806.4963	1.409	ESI neg	x1_41_806_50.bioamine	PS 38:6	log2 fold change (MLE): sexf.treatmentcancerous vs sexm.treatmentcancerous	bioamines
16367.3	-0.640202	0.628655	-1.01837	0.308504	0.6493	0.78_148.11_0.78_166.12	Pseudoephedrine	[M+H-H2O]+_[M+H]+	KWGRBVOPPLSCSI-WCBMZHEXSA-N	2	148.1096_166.1204	0.777	ESI pos	x0_78_148_11_0_78_166_12.bioamine	Pseudoephedrine	log2 fold change (MLE): sexf.treatmentcancerous vs sexm.treatmentcancerous	bioamines
3523.54	-0.669096	0.647114	-1.03397	0.30115	0.64358	1.64_243.06	Pseudouridine	[M-H]-	PTJWIQPHWPFNBW-GBNDHIKLSA-N	3	243.063	1.637	ESI neg	x1_64_243_06.bioamine	Pseudouridine	log2 fold change (MLE): sexf.treatmentcancerous vs sexm.treatmentcancerous	bioamines
340.963	-0.744474	0.644657	-1.15484	0.248156	0.628185	2.27_89.11	Putrescine	[M+H]+	KIDHWZJUCRJVML-UHFFFAOYSA-N	3	89.1072	2.274	ESI pos	x2_27_89_11.bioamine	Putrescine	log2 fold change (MLE): sexf.treatmentcancerous vs sexm.treatmentcancerous	bioamines
283.319	-0.040665	0.76576	-0.053104	0.957649	0.983288	0.36_166.02	pyridine-2,3-dicarboxylic acid	[M-H]-	GJAWHXHKYYXBSV-UHFFFAOYSA-N	3	166.0234	0.362	ESI neg	x0_36_166_02.bioamine	pyridine-2,3-dicarboxylic acid	log2 fold change (MLE): sexf.treatmentcancerous vs sexm.treatmentcancerous	bioamines
2025.14	-0.785073	0.783791	-1.00164	0.316519	0.652789	1.21_87.01	Pyruvic acid	[M-H]-	LCTONWCANYUPML-UHFFFAOYSA-N	3	87.0077	1.212	ESI neg	x1_21_87_01.bioamine	Pyruvic acid	log2 fold change (MLE): sexf.treatmentcancerous vs sexm.treatmentcancerous	bioamines
12269	-1.72768	0.885995	-1.94999	0.0511769	0.575349	1.06_315.15	Ranitidine	[M+H]+	VMXUWOKSQNHOCA-UKTHLTGXSA-N	2	315.146	1.06	ESI pos	x1_06_315_15.bioamine	Ranitidine	log2 fold change (MLE): sexf.treatmentcancerous vs sexm.treatmentcancerous	bioamines
3074.01	-1.5072	0.797409	-1.89013	0.0587411	0.5809	1.09_313.14	ranitidine	[M-H]-	VMXUWOKSQNHOCA-UHFFFAOYSA-N	3	313.1352	1.093	ESI neg	x1_09_313_14.bioamine	ranitidine	log2 fold change (MLE): sexf.treatmentcancerous vs sexm.treatmentcancerous	bioamines
206.607	-0.752891	0.66297	-1.13563	0.25611	0.629934	1.33_331.14	ranitidine n-oxide	[M+H]+	DFJVUWAHTQPQCV-MDWZMJQESA-N	1	331.1366	1.328	ESI pos	x1_33_331_14.bioamine	ranitidine n-oxide	log2 fold change (MLE): sexf.treatmentcancerous vs sexm.treatmentcancerous	bioamines
684.513	-0.826421	0.707417	-1.16822	0.242717	0.628185	1.58_331.14	Ranitidine-S-oxide	[M+H]+	SKHXRNHSZTXSLP-UKTHLTGXSA-N	2	331.1424	1.583	ESI pos	x1_58_331_14.bioamine	Ranitidine-S-oxide	log2 fold change (MLE): sexf.treatmentcancerous vs sexm.treatmentcancerous	bioamines
897.878	0.378964	0.823064	0.460431	0.645207	0.848207	0.23_301.21	Retinoic acid	[M+H]+	SHGAZHPCJJPHSC-YCNIQYBTSA-N	3	301.213	0.233	ESI pos	x0_23_301_21.bioamine	Retinoic acid	log2 fold change (MLE): sexf.treatmentcancerous vs sexm.treatmentcancerous	bioamines
1174.71	0.465207	0.793406	0.586342	0.557645	0.807611	1.43_377.14	riboflavin	[M+H]+	AUNGANRZJHBGPY-SCRDCRAPSA-N	3	377.1415	1.428	ESI pos	x1_43_377_14.bioamine	riboflavin	log2 fold change (MLE): sexf.treatmentcancerous vs sexm.treatmentcancerous	bioamines
1745.52	0.588585	0.754304	0.780302	0.435213	0.738642	0.43_349.22	Roxane	[M+H]+	SMTZFNFIKUPEJC-UHFFFAOYSA-N	3	349.2181	0.427	ESI pos	x0_43_349_22.bioamine	Roxane	log2 fold change (MLE): sexf.treatmentcancerous vs sexm.treatmentcancerous	bioamines
11034.3	-1.12269	0.638088	-1.75946	0.0784994	0.5809	2.12_383.11	S-Adenosyl-homocysteine	[M-H]-	ZJUKTBDSGOFHSH-WFMPWKQPSA-N	1	383.1147	2.119	ESI neg	x2_12_383_11.bioamine	S-Adenosyl-homocysteine	log2 fold change (MLE): sexf.treatmentcancerous vs sexm.treatmentcancerous	bioamines
27309.9	0.730805	1.11429	0.655848	0.511922	0.785932	2.44_399.14	S-Adenosyl-methionine	[M+H]+	MEFKEPWMEQBLKI-AIRLBKTGSA-N	2	399.1415	2.437	ESI pos	x2_44_399_14.bioamine	S-Adenosyl-methionine	log2 fold change (MLE): sexf.treatmentcancerous vs sexm.treatmentcancerous	bioamines
29325.4	0.367789	0.990466	0.371329	0.710392	0.876249	2.18_203.15	SDMA	[M+H]+	HVPFXCBJHIIJGS-LURJTMIESA-N	1	203.1493	2.181	ESI pos	x2_18_203_15.bioamine	SDMA	log2 fold change (MLE): sexf.treatmentcancerous vs sexm.treatmentcancerous	bioamines
1540.64	0.575532	0.713275	0.806886	0.419732	0.724992	1.85_209.06	sedoheptulose	[M-H]-	HSNZZMHEPUFJNZ-UHFFFAOYSA-N	4	209.0638	1.855	ESI neg	x1_85_209_06.bioamine	sedoheptulose	log2 fold change (MLE): sexf.treatmentcancerous vs sexm.treatmentcancerous	bioamines
418.218	-0.238876	0.673329	-0.354768	0.722763	0.884136	2.44_243.11	Ser-His	[M+H]+	YZMPDHTZJJCGEI-BQBZGAKWSA-N	3	243.1057	2.438	ESI pos	x2_44_243_11.bioamine	Ser-His	log2 fold change (MLE): sexf.treatmentcancerous vs sexm.treatmentcancerous	bioamines
683.283	-0.424732	0.805448	-0.527324	0.597968	0.822061	2.07_106.05	serine	[M+H]+	MTCFGRXMJLQNBG-UHFFFAOYSA-N	3	106.0479	2.071	ESI pos	x2_07_106_05.bioamine	serine	log2 fold change (MLE): sexf.treatmentcancerous vs sexm.treatmentcancerous	bioamines
673.888	-0.181002	0.8583	-0.210885	0.832977	0.934259	2.20_205.08	Ser-Thr	[M-H]-	LDEBVRIURYMKQS-UHFFFAOYSA-N	3	205.0817	2.204	ESI neg	x2_20_205_08.bioamine	Ser-Thr	log2 fold change (MLE): sexf.treatmentcancerous vs sexm.treatmentcancerous	bioamines
612.019	-0.0161161	0.823541	-0.0195692	0.984387	0.99194	1.25_773.58	SM 15:1;2O/21:1	[M+FA-H]-	MHSMQQQQOQYGMJ-VNFREKOVSA-N	3	773.5763	1.248	ESI neg	x1_25_773_58.bioamine	SM 15:1;2O/21:1	log2 fold change (MLE): sexf.treatmentcancerous vs sexm.treatmentcancerous	bioamines
1221.15	-0.247189	0.792655	-0.31185	0.755155	0.899842	1.27_719.53	SM 18:0;2O/14:1	[M+FA-H]-	WZNADEJXOSOUPA-SQFISAMPSA-N	3	719.5263	1.266	ESI neg	x1_27_719_53.bioamine	SM 18:0;2O/14:1	log2 fold change (MLE): sexf.treatmentcancerous vs sexm.treatmentcancerous	bioamines
2648.39	-0.961642	0.863473	-1.11369	0.265412	0.631948	1.23_857.67	SM 18:0;2O/24:2	[M+FA-H]-	GONWMDUGCXGZOW-AKXWPXBYSA-N	3	857.6684	1.229	ESI neg	x1_23_857_67.bioamine	SM 18:0;2O/24:2	log2 fold change (MLE): sexf.treatmentcancerous vs sexm.treatmentcancerous	bioamines
17281.8	-0.784609	0.826825	-0.948941	0.342651	0.674112	1.26_747.56	SM 22:1;2O/12:0	[M+FA-H]-	OAUYZGOKCOOZQY-KHDLYOHESA-N	3	747.5649	1.257	ESI neg	x1_26_747_56.bioamine	SM 22:1;2O/12:0	log2 fold change (MLE): sexf.treatmentcancerous vs sexm.treatmentcancerous	bioamines
1115.92	-0.770908	0.852066	-0.904751	0.365597	0.688749	1.26_745.55	SM 23:2;2O/11:0	[M+FA-H]-	RDNLMJOICKAVBT-KKNCTRDTSA-N	3	745.5479	1.258	ESI neg	x1_26_745_55.bioamine	SM 23:2;2O/11:0	log2 fold change (MLE): sexf.treatmentcancerous vs sexm.treatmentcancerous	bioamines
4198.36	-1.31998	0.884175	-1.4929	0.135465	0.589125	1.23_813.68	SM d18:1_24:1	[M+H]+	WKZHECFHXLTOLJ-QYKFWSDSSA-N	3	813.6754	1.229	ESI pos	x1_23_813_68.bioamine	SM d18:1_24:1	log2 fold change (MLE): sexf.treatmentcancerous vs sexm.treatmentcancerous	bioamines
765.429	-0.649441	0.72802	-0.892065	0.372358	0.693484	1.23_829.64	SM d40:2	[M+FA-H]-	FOULCGVQZYQEQM-DNXGLLHMSA-N	3	829.6447	1.234	ESI neg	x1_23_829_64.bioamine	SM d40:2	log2 fold change (MLE): sexf.treatmentcancerous vs sexm.treatmentcancerous	bioamines
309170	-1.09605	1.19609	-0.916367	0.359474	0.680634	1.86_179.06_1.86_161.05	sorbose	[M-H]-_[M-H2O-H]-	LKDRXBCSQODPBY-AMVSKUEXSA-N	4	179.0566_161.0462	1.8565	ESI neg	x1_86_179_06_1_86_161_05.bioamine	sorbose	log2 fold change (MLE): sexf.treatmentcancerous vs sexm.treatmentcancerous	bioamines
625475	-0.144238	1.07364	-0.134345	0.89313	0.962934	1.65_144.10	Stachydrine	[M+H]+	CMUNUTVVOOHQPW-UHFFFAOYSA-N	2	144.1017	1.649	ESI pos	x1_65_144_10.bioamine	Stachydrine	log2 fold change (MLE): sexf.treatmentcancerous vs sexm.treatmentcancerous	bioamines
4412.94	-0.531244	0.767594	-0.69209	0.488881	0.775777	0.60_428.37	Stearoyl-L-carnitine	[M+H]+	FNPHNLNTJNMAEE-HSZRJFAPSA-N	2	428.3685	0.599	ESI pos	x0_60_428_37.bioamine	Stearoyl-L-carnitine	log2 fold change (MLE): sexf.treatmentcancerous vs sexm.treatmentcancerous	bioamines
2202.75	-0.923477	0.726647	-1.27087	0.203773	0.625207	1.86_101.03	succinate	[M-H2O-H]-	YTBSYETUWUMLBZ-UHFFFAOYSA-N	2	101.0252	1.857	ESI neg	x1_86_101_03.bioamine	succinate	log2 fold change (MLE): sexf.treatmentcancerous vs sexm.treatmentcancerous	bioamines
78743.4	-2.30936	1.02287	-2.25774	0.0239621	0.538851	0.91_117.02	Succinic acid	[M-H]-	KDYFGRWQOYBRFD-UHFFFAOYSA-N	2	117.0196	0.909	ESI neg	x0_91_117_02.bioamine	Succinic acid	log2 fold change (MLE): sexf.treatmentcancerous vs sexm.treatmentcancerous	bioamines
29923.7	0.0781228	0.719149	0.108632	0.913494	0.966764	2.01_341.11	sucrose	[M-H]-	CZMRCDWAGMRECN-UGDNZRGBSA-N	4	341.1085	2.014	ESI neg	x2_01_341_11.bioamine	sucrose	log2 fold change (MLE): sexf.treatmentcancerous vs sexm.treatmentcancerous	bioamines
2250.82	0.0254403	0.764979	0.0332562	0.97347	0.989074	1.85_156.10	swainsonine	[M-H2O+H]+	FXUAIOOAOAVCGD-UHFFFAOYSA-N	3	156.1027	1.847	ESI pos	x1_85_156_10.bioamine	swainsonine	log2 fold change (MLE): sexf.treatmentcancerous vs sexm.treatmentcancerous	bioamines
28826.9	-0.712263	1.88432	-0.377994	0.705435	0.873913	0.20_848.77	TAG 50:2	[M+NH4]+	URPCLMPOIWCNBL-QSZZZDORSA-N	2	848.7675	0.199	ESI pos	x0_20_848_77.bioamine	TAG 50:2	log2 fold change (MLE): sexf.treatmentcancerous vs sexm.treatmentcancerous	bioamines
21767	-1.3458	0.876011	-1.53628	0.12447	0.589125	1.86_124.01	Taurine	[M-H]-	XOAAWQZATWQOTB-UHFFFAOYSA-N	1	124.0081	1.857	ESI neg	x1_86_124_01.bioamine	Taurine	log2 fold change (MLE): sexf.treatmentcancerous vs sexm.treatmentcancerous	bioamines
16432	-0.696783	1.73972	-0.400516	0.688777	0.86781	1.49_514.28	taurocholic acid	[M-H]-	WBWWGRHZICKQGZ-HZAMXZRMSA-N	1	514.2807	1.49	ESI neg	x1_49_514_28.bioamine	taurocholic acid	log2 fold change (MLE): sexf.treatmentcancerous vs sexm.treatmentcancerous	bioamines
16770.5	0.876259	1.02337	0.856248	0.391861	0.710634	1.28_464.28_1.29_517.33	tauroursodeoxycholic acid	[M+H-2H2O]+_[M+NH4]+	BHTRKEVKTKCXOH-LBSADWJPSA-N	3	464.2842_517.3284	1.2845	ESI pos	x1_28_464_28_1_29_517_33.bioamine	tauroursodeoxycholic acid	log2 fold change (MLE): sexf.treatmentcancerous vs sexm.treatmentcancerous	bioamines
1340.25	-1.66343	0.824858	-2.01663	0.0437341	0.575349	1.81_228.05	TES	[M-H]-	JOCBASBOOFNAJA-UHFFFAOYSA-N	3	228.0467	1.815	ESI neg	x1_81_228_05.bioamine	TES	log2 fold change (MLE): sexf.treatmentcancerous vs sexm.treatmentcancerous	bioamines
77667.3	-0.807777	1.01079	-0.799152	0.424202	0.727857	0.24_279.16	tetradecanedioic acid	[M+Na-2H]-	HQHCYKULIHKCEB-UHFFFAOYSA-N	3	279.1625	0.244	ESI neg	x0_24_279_16.bioamine	tetradecanedioic acid	log2 fold change (MLE): sexf.treatmentcancerous vs sexm.treatmentcancerous	bioamines
21617.9	-0.732856	0.784133	-0.934607	0.349991	0.675026	0.24_293.18	tetradecylsulfate	[M-H]-	URLJMZWTXZTZRR-UHFFFAOYSA-N	3	293.178	0.242	ESI neg	x0_24_293_18.bioamine	tetradecylsulfate	log2 fold change (MLE): sexf.treatmentcancerous vs sexm.treatmentcancerous	bioamines
5349.45	1.56983	0.810912	1.93588	0.052882	0.575349	1.58_265.11	Thiamine cation	[Cat]+	JZRWCGZRTZMZEH-UHFFFAOYSA-N	2	265.1092	1.585	ESI pos	x1_58_265_11.bioamine	Thiamine cation	log2 fold change (MLE): sexf.treatmentcancerous vs sexm.treatmentcancerous	bioamines
1793.98	-0.995947	0.688317	-1.44693	0.147917	0.594826	1.62_132.01	Thiazolidine-4-carboxylic acid	[M-H]-	DZLNHFMRPBPULJ-UHFFFAOYSA-N	3	132.0131	1.625	ESI neg	x1_62_132_01.bioamine	Thiazolidine-4-carboxylic acid	log2 fold change (MLE): sexf.treatmentcancerous vs sexm.treatmentcancerous	bioamines
1769.12	-0.333498	0.640665	-0.52055	0.60268	0.82281	1.97_120.06	threonine	[M+H]+	AYFVYJQAPQTCCC-GBXIJSLDSA-N	3	120.0635	1.968	ESI pos	x1_97_120_06.bioamine	threonine	log2 fold change (MLE): sexf.treatmentcancerous vs sexm.treatmentcancerous	bioamines
291.281	-1.81848	0.993455	-1.83046	0.0671817	0.5809	2.39_255.11	Thr-His	[M-H]-	WXVIGTAUZBUDPZ-DTLFHODZSA-N	3	255.1098	2.393	ESI neg	x2_39_255_11.bioamine	Thr-His	log2 fold change (MLE): sexf.treatmentcancerous vs sexm.treatmentcancerous	bioamines
500.437	-0.482873	0.665	-0.726126	0.467762	0.757396	2.43_248.16	Thr-Lys	[M+H]+	YKRQRPFODDJQTC-UHFFFAOYSA-N	3	248.1596	2.426	ESI pos	x2_43_248_16.bioamine	Thr-Lys	log2 fold change (MLE): sexf.treatmentcancerous vs sexm.treatmentcancerous	bioamines
1601.12	0.465978	0.943573	0.493844	0.621416	0.831306	1.80_267.13	Thr-Phe	[M+H]+	IQHUITKNHOKGFC-MIMYLULJSA-N	3	267.133	1.803	ESI pos	x1_80_267_13.bioamine	Thr-Phe	log2 fold change (MLE): sexf.treatmentcancerous vs sexm.treatmentcancerous	bioamines
653.912	-1.09704	0.790416	-1.38792	0.165161	0.613545	0.47_241.08	Thymidine	[M-H]-	IQFYYKKMVGJFEH-XLPZGREQSA-N	3	241.0822	0.475	ESI neg	x0_47_241_08.bioamine	Thymidine	log2 fold change (MLE): sexf.treatmentcancerous vs sexm.treatmentcancerous	bioamines
2469.59	-2.44682	2.00883	-1.21803	0.223212	0.628185	1.20_76.08	TMAO	[M+H]+	UYPYRKYUKCHHIB-UHFFFAOYSA-N	3	76.0765	1.204	ESI pos	x1_20_76_08.bioamine	TMAO	log2 fold change (MLE): sexf.treatmentcancerous vs sexm.treatmentcancerous	bioamines
657.323	-0.997048	0.879094	-1.13418	0.25672	0.629934	0.24_310.12	tolazamide	[M-H]-	OUDSBRTVNLOZBN-UHFFFAOYSA-N	3	310.1154	0.242	ESI neg	x0_24_310_12.bioamine	tolazamide	log2 fold change (MLE): sexf.treatmentcancerous vs sexm.treatmentcancerous	bioamines
917.471	-0.820085	0.874823	-0.93743	0.348538	0.675026	0.29_227.13	trans-traumatic acid	[M-H]-	MAZWDMBCPDUFDJ-UHFFFAOYSA-N	3	227.1326	0.288	ESI neg	x0_29_227_13.bioamine	trans-traumatic acid	log2 fold change (MLE): sexf.treatmentcancerous vs sexm.treatmentcancerous	bioamines
885.001	-0.494127	0.676585	-0.730325	0.465191	0.75621	0.40_372.15	trazodone	[M+H]+	PHLBKPHSAVXXEF-UHFFFAOYSA-N	3	372.1528	0.4	ESI pos	x0_40_372_15.bioamine	trazodone	log2 fold change (MLE): sexf.treatmentcancerous vs sexm.treatmentcancerous	bioamines
128408	0.157401	1.03688	0.151802	0.879343	0.959998	1.76_138.06	Trigonelline	[M+H]+	WWNNZCOKKKDOPX-UHFFFAOYSA-N	2	138.0553	1.757	ESI pos	x1_76_138_06.bioamine	Trigonelline	log2 fold change (MLE): sexf.treatmentcancerous vs sexm.treatmentcancerous	bioamines
108824	-0.305151	0.943857	-0.323302	0.746467	0.897127	1.10_60.08	TRIMETHYLAMINE	[M+H]+	GETQZCLCWQTVFV-UHFFFAOYSA-N	2	60.0803	1.098	ESI pos	x1_10_60_08.bioamine	TRIMETHYLAMINE	log2 fold change (MLE): sexf.treatmentcancerous vs sexm.treatmentcancerous	bioamines
1794.98	-0.710317	0.592035	-1.19979	0.230221	0.628185	1.64_203.08	Tryptophan	[M-H]-	QIVBCDIJIAJPQS-VIFPVBQESA-N	3	203.0828	1.641	ESI neg	x1_64_203_08.bioamine	Tryptophan	log2 fold change (MLE): sexf.treatmentcancerous vs sexm.treatmentcancerous	bioamines
4060.29	-1.1492	0.679791	-1.69051	0.0909296	0.5809	1.28_247.14	tryptophan betaine	[M+H]+	AOHCBEAZXHZMOR-ZDUSSCGKSA-N	3	247.1437	1.276	ESI pos	x1_28_247_14.bioamine	tryptophan betaine	log2 fold change (MLE): sexf.treatmentcancerous vs sexm.treatmentcancerous	bioamines
1711.05	0.304276	0.582704	0.52218	0.601545	0.82281	0.58_202.11	tryptophanamide	[M-H]-	JLSKPBDKNIXMBS-VIFPVBQESA-N	3	202.1083	0.583	ESI neg	x0_58_202_11.bioamine	tryptophanamide	log2 fold change (MLE): sexf.treatmentcancerous vs sexm.treatmentcancerous	bioamines
655.754	-0.935873	0.766127	-1.22156	0.221873	0.628185	2.26_338.18	Tyr-Arg	[M+H]+	JXNRXNCCROJZFB-RYUDHWBXSA-N	3	338.1789	2.263	ESI pos	x2_26_338_18.bioamine	Tyr-Arg	log2 fold change (MLE): sexf.treatmentcancerous vs sexm.treatmentcancerous	bioamines
4002.22	0.0340408	0.572284	0.0594823	0.952568	0.981279	1.83_182.08	tyrosine	[M+H]+	OUYCCCASQSFEME-QMMMGPOBSA-N	3	182.0784	1.834	ESI pos	x1_83_182_08.bioamine	tyrosine	log2 fold change (MLE): sexf.treatmentcancerous vs sexm.treatmentcancerous	bioamines
936.398	-0.0212443	1.00819	-0.0210717	0.983188	0.99194	2.30_325.04	UMP	[M+H]+	DJJCXFVJDGTHFX-XVFCMESISA-N	3	325.0415	2.304	ESI pos	x2_30_325_04.bioamine	UMP	log2 fold change (MLE): sexf.treatmentcancerous vs sexm.treatmentcancerous	bioamines
6627.63	0.263189	0.907634	0.289972	0.771838	0.909431	0.45_111.02	Uracil	[M-H]-	ISAKRJDGNUQOIC-UHFFFAOYSA-N	1	111.0198	0.45	ESI neg	x0_45_111_02.bioamine	Uracil	log2 fold change (MLE): sexf.treatmentcancerous vs sexm.treatmentcancerous	bioamines
35319.3	-0.703937	0.660595	-1.06561	0.2866	0.636908	0.51_61.04	urea	[M+H]+	XSQUKJJJFZCRTK-UHFFFAOYSA-N	3	61.0397	0.506	ESI pos	x0_51_61_04.bioamine	urea	log2 fold change (MLE): sexf.treatmentcancerous vs sexm.treatmentcancerous	bioamines
6688.99	-0.207598	0.727529	-0.285347	0.775378	0.910322	1.86_167.02	uric acid	[M-H]-	LEHOTFFKMJEONL-UHFFFAOYSA-N	1	167.0206	1.857	ESI neg	x1_86_167_02.bioamine	uric acid	log2 fold change (MLE): sexf.treatmentcancerous vs sexm.treatmentcancerous	bioamines
293254	0.0192236	1.14945	0.0167243	0.986657	0.99194	1.00_279.04_1.00_243.06	uridine	[M+Cl]-_[M-H]-	DRTQHJPVMGBUCF-XVFCMESISA-N	1	279.0389_243.0638	0.9995	ESI neg	x1_00_279_04_1_00_243_06.bioamine	uridine	log2 fold change (MLE): sexf.treatmentcancerous vs sexm.treatmentcancerous	bioamines
7028.99	0.970332	0.867404	1.11866	0.263285	0.631091	2.50_565.05	Uridine diphosphate galactose	[M-H]-	HSCJRCZFDFQWRP-ABVWGUQPSA-N	1	565.0477	2.499	ESI neg	x2_50_565_05.bioamine	Uridine diphosphate galactose	log2 fold change (MLE): sexf.treatmentcancerous vs sexm.treatmentcancerous	bioamines
1007.4	-1.78767	0.95314	-1.87556	0.0607156	0.5809	2.57_579.02	Uridine diphosphate glucuronic acid	[M-H]-	HDYANYHVCAPMJV-LXQIFKJMSA-N	1	579.0203	2.566	ESI neg	x2_57_579_02.bioamine	Uridine diphosphate glucuronic acid	log2 fold change (MLE): sexf.treatmentcancerous vs sexm.treatmentcancerous	bioamines
6470.64	-0.0221153	0.825781	-0.026781	0.978634	0.99194	2.46_608.09	Uridine-5-diphosphoacetylglucosamine	[M+H]+	LFTYTUAZOPRMMI-MPIASZHXSA-N	1	608.0861	2.458	ESI pos	x2_46_608_09.bioamine	Uridine-5-diphosphoacetylglucosamine	log2 fold change (MLE): sexf.treatmentcancerous vs sexm.treatmentcancerous	bioamines
2372.2	-1.06446	0.831065	-1.28084	0.20025	0.620836	0.22_281.25	Vaccenic acid	[M-H]-	UWHZIFQPPBDJPM-FPLPWBNLSA-N	3	281.2451	0.219	ESI neg	x0_22_281_25.bioamine	Vaccenic acid	log2 fold change (MLE): sexf.treatmentcancerous vs sexm.treatmentcancerous	bioamines
48051.9	0.0586456	0.949599	0.0617583	0.950755	0.980585	1.27_246.17	valeryl-carnitine	[M+H]+	VSNFQQXVMPSASB-SNVBAGLBSA-N	3	246.1695	1.275	ESI pos	x1_27_246_17.bioamine	valeryl-carnitine	log2 fold change (MLE): sexf.treatmentcancerous vs sexm.treatmentcancerous	bioamines
344.339	0.33806	0.922575	0.366431	0.714043	0.876375	2.02_244.13	Val-Gln	[M-H]-	XXDVDTMEVBYRPK-UHFFFAOYSA-N	3	244.1283	2.015	ESI neg	x2_02_244_13.bioamine	Val-Gln	log2 fold change (MLE): sexf.treatmentcancerous vs sexm.treatmentcancerous	bioamines
1252.14	0.218858	0.595118	0.367756	0.713055	0.876375	1.85_116.07	Valine	[M-H]-	KZSNJWFQEVHDMF-BYPYZUCNSA-N	3	116.0705	1.85	ESI neg	x1_85_116_07_2.bioamine	Valine	log2 fold change (MLE): sexf.treatmentcancerous vs sexm.treatmentcancerous	bioamines
6149.04	0.660775	0.857331	0.770735	0.440864	0.741621	2.29_246.18	Val-Lys	[M+H]+	JKHXYJKMNSSFFL-IUCAKERBSA-N	3	246.1807	2.291	ESI pos	x2_29_246_18.bioamine	Val-Lys	log2 fold change (MLE): sexf.treatmentcancerous vs sexm.treatmentcancerous	bioamines
724.174	-0.107435	0.638048	-0.168382	0.866283	0.952268	1.93_217.12	Val-Thr	[M-H]-	GVRKWABULJAONN-VQVTYTSYSA-N	3	217.1182	1.933	ESI neg	x1_93_217_12.bioamine	Val-Thr	log2 fold change (MLE): sexf.treatmentcancerous vs sexm.treatmentcancerous	bioamines
319.243	-1.41187	0.704024	-2.00543	0.0449172	0.575349	0.22_151.04	Vanillin	[M-H]-	MWOOGOJBHIARFG-UHFFFAOYSA-N	3	151.0373	0.221	ESI neg	x0_22_151_04.bioamine	Vanillin	log2 fold change (MLE): sexf.treatmentcancerous vs sexm.treatmentcancerous	bioamines
896.445	-1.09723	0.819291	-1.33924	0.180492	0.618103	0.22_230.99	vanillin-4-sulfate	[M-H]-	OUIKMDRGUNIXSP-UHFFFAOYSA-N	3	230.9949	0.221	ESI neg	x0_22_230_99.bioamine	vanillin-4-sulfate	log2 fold change (MLE): sexf.treatmentcancerous vs sexm.treatmentcancerous	bioamines
791.561	-2.30673	0.708782	-3.25451	0.0011359	0.180957	2.55_827.26	Verbascose	[M-H]-	FLUADVWHMHPUCG-SWPIJASHSA-N	4	827.2604	2.546	ESI neg	x2_55_827_26.bioamine	Verbascose	log2 fold change (MLE): sexf.treatmentcancerous vs sexm.treatmentcancerous	bioamines
7429.3	1.51333	0.782906	1.93296	0.0532414	0.575349	1.85_175.02	Vitamin C	[M-H]-	CIWBSHSKHKDKBQ-JLAZNSOCSA-N	2	175.0245	1.851	ESI neg	x1_85_175_02.bioamine	Vitamin C	log2 fold change (MLE): sexf.treatmentcancerous vs sexm.treatmentcancerous	bioamines
3164.9	-1.22349	0.809909	-1.51065	0.130879	0.589125	1.87_247.06_1.88_257.08	volemitol	[M+Cl]-_[M+FA-H]-	OXQKEKGBFMQTML-KVTDHHQDSA-N	3	247.0615_257.0829	1.8745	ESI neg	x1_87_247_06_1_88_257_08.bioamine	volemitol	log2 fold change (MLE): sexf.treatmentcancerous vs sexm.treatmentcancerous	bioamines
214.061	-1.54915	0.898318	-1.7245	0.0846168	0.5809	0.26_348.11	Voriconazole	[M-H]-	BCEHBSKCWLPMDN-MGPLVRAMSA-N	3	348.1089	0.257	ESI neg	x0_26_348_11.bioamine	Voriconazole	log2 fold change (MLE): sexf.treatmentcancerous vs sexm.treatmentcancerous	bioamines
3586.23	-1.22319	0.796536	-1.53564	0.124626	0.589125	0.23_307.10	warfarin	[M-H]-	PJVWKTKQMONHTI-UHFFFAOYSA-N	3	307.0953	0.225	ESI neg	x0_23_307_10.bioamine	warfarin	log2 fold change (MLE): sexf.treatmentcancerous vs sexm.treatmentcancerous	bioamines
221658	0.208648	0.944234	0.220971	0.825115	0.933268	1.26_151.03	xanthine	[M-H]-	LRFVTYWOQMYALW-UHFFFAOYSA-N	1	151.0269	1.259	ESI neg	x1_26_151_03.bioamine	xanthine	log2 fold change (MLE): sexf.treatmentcancerous vs sexm.treatmentcancerous	bioamines
5297.27	1.25302	0.773345	1.62026	0.105177	0.589125	1.75_283.07	Xanthosine	[M-H]-	UBORTCNDUKBEOP-UUOKFMHZSA-N	1	283.0691	1.751	ESI neg	x1_75_283_07.bioamine	Xanthosine	log2 fold change (MLE): sexf.treatmentcancerous vs sexm.treatmentcancerous	bioamines
4339.35	-0.775843	0.670309	-1.15744	0.247093	0.628185	1.62_151.06	Xylitol	[M-H]-	HEBKCHPVOIAQTA-NGQZWQHPSA-N	3	151.06	1.621	ESI neg	x1_62_151_06.bioamine	Xylitol	log2 fold change (MLE): sexf.treatmentcancerous vs sexm.treatmentcancerous	bioamines
10834.4	-0.861837	0.76999	-1.11928	0.26302	0.631091	1.86_149.04_1.86_131.03	xylose	[M-H]-_[M-H2O-H]-	SRBFZHDQGSBBOR-UHFFFAOYSA-N	4	149.0449_131.0347	1.857	ESI neg	x1_86_149_04_1_86_131_03.bioamine	xylose	log2 fold change (MLE): sexf.treatmentcancerous vs sexm.treatmentcancerous	bioamines
1018.11	-1.9325	0.789446	-2.44792	0.0143685	0.523549	0.96_134.05		[M-H]-		5	134.0479	0.962	ESI neg	x0_96_134_05.bioamine		log2 fold change (MLE): sexf.treatmentcancerous vs sexm.treatmentcancerous	bioamines
2201.69	-2.48933	1.09089	-2.28193	0.0224935	0.538851	0.81_136.06		[M+H]+		5	136.0606	0.807	ESI pos	x0_81_136_06.bioamine		log2 fold change (MLE): sexf.treatmentcancerous vs sexm.treatmentcancerous	bioamines
19071.4	-0.50303	0.597778	-0.841499	0.400068	0.717352	1.64_120.08		[M+H]+		5	120.0804	1.639	ESI pos	x1_64_120_08.bioamine		log2 fold change (MLE): sexf.treatmentcancerous vs sexm.treatmentcancerous	bioamines
17511.2	-0.661701	0.966383	-0.684719	0.493521	0.777249	1.68_120.09		[M+H]+		5	120.0892	1.683	ESI pos	x1_68_120_09.bioamine		log2 fold change (MLE): sexf.treatmentcancerous vs sexm.treatmentcancerous	bioamines
25446	0.461224	0.832435	0.554066	0.579534	0.814569	0.77_782.57		[M+H]+		5	782.5655	0.774	ESI pos	x0_77_782_57.bioamine		log2 fold change (MLE): sexf.treatmentcancerous vs sexm.treatmentcancerous	bioamines
42899.8	0.462924	0.807642	0.57318	0.566523	0.809942	0.83_798.53		[M+H]+		5	798.5289	0.83	ESI pos	x0_83_798_53.bioamine		log2 fold change (MLE): sexf.treatmentcancerous vs sexm.treatmentcancerous	bioamines
8988.98	2.1299	0.926795	2.29814	0.021554	0.538851	0.94_471.60		[M+H]+		5	471.6046	0.94	ESI pos	x0_94_471_60.bioamine		log2 fold change (MLE): sexf.treatmentcancerous vs sexm.treatmentcancerous	bioamines
2612.02	0.971032	1.04809	0.926482	0.354196	0.678395	0.35_819.51		[M-H]-		5	819.5128	0.35	ESI neg	x0_35_819_51.bioamine		log2 fold change (MLE): sexf.treatmentcancerous vs sexm.treatmentcancerous	bioamines
6882.44	1.6372	0.926662	1.76677	0.0772663	0.5809	1.02_486.62		[M+H]+		5	486.621	1.025	ESI pos	x1_02_486_62.bioamine		log2 fold change (MLE): sexf.treatmentcancerous vs sexm.treatmentcancerous	bioamines
1832.05	2.99689	1.74817	1.71431	0.0864726	0.5809	0.80_423.59		[M+H]+		5	423.5891	0.803	ESI pos	x0_80_423_59.bioamine		log2 fold change (MLE): sexf.treatmentcancerous vs sexm.treatmentcancerous	bioamines
2906.61	0.18372	0.776735	0.236529	0.813022	0.929916	1.01_467.62		[M+H]+		5	467.6173	1.011	ESI pos	x1_01_467_62.bioamine		log2 fold change (MLE): sexf.treatmentcancerous vs sexm.treatmentcancerous	bioamines
8907.89	1.6994	0.859663	1.97682	0.0480619	0.575349	0.87_444.61		[M+H]+		5	444.6124	0.868	ESI pos	x0_87_444_61.bioamine		log2 fold change (MLE): sexf.treatmentcancerous vs sexm.treatmentcancerous	bioamines
5459.16	2.57252	1.07225	2.39917	0.0164324	0.531744	1.22_458.54		[M+H]+		5	458.5405	1.218	ESI pos	x1_22_458_54.bioamine		log2 fold change (MLE): sexf.treatmentcancerous vs sexm.treatmentcancerous	bioamines
1474.1	2.06788	1.06026	1.95034	0.051135	0.575349	1.23_639.10		[M+H]+		5	639.0984	1.232	ESI pos	x1_23_639_10.bioamine		log2 fold change (MLE): sexf.treatmentcancerous vs sexm.treatmentcancerous	bioamines
2454.49	1.36786	1.01527	1.34728	0.177891	0.618103	1.21_447.53		[M+H]+		5	447.5285	1.209	ESI pos	x1_21_447_53.bioamine		log2 fold change (MLE): sexf.treatmentcancerous vs sexm.treatmentcancerous	bioamines
7494.53	0.551283	0.996535	0.5532	0.580127	0.814569	1.23_469.54		[M+H]+		5	469.5397	1.226	ESI pos	x1_23_469_54.bioamine		log2 fold change (MLE): sexf.treatmentcancerous vs sexm.treatmentcancerous	bioamines
3430.81	2.58917	0.999012	2.59173	0.0095495	0.459931	1.25_513.57		[M+H]+		5	513.5678	1.254	ESI pos	x1_25_513_57.bioamine		log2 fold change (MLE): sexf.treatmentcancerous vs sexm.treatmentcancerous	bioamines
112863	1.84938	1.04567	1.76862	0.0769581	0.5809	1.04_479.64		[M+H]+		5	479.6399	1.036	ESI pos	x1_04_479_64.bioamine		log2 fold change (MLE): sexf.treatmentcancerous vs sexm.treatmentcancerous	bioamines
308014	1.64739	1.22796	1.34158	0.179734	0.618103	0.87_449.62		[M+H]+		5	449.621	0.871	ESI pos	x0_87_449_62.bioamine		log2 fold change (MLE): sexf.treatmentcancerous vs sexm.treatmentcancerous	bioamines
250506	0.40434	1.21597	0.332525	0.739493	0.892477	2.10_553.16		[M+H]+		5	553.1628	2.099	ESI pos	x2_10_553_16.bioamine		log2 fold change (MLE): sexf.treatmentcancerous vs sexm.treatmentcancerous	bioamines
251188	1.77593	1.18575	1.49773	0.134203	0.589125	0.94_464.63		[M+H]+		5	464.633	0.939	ESI pos	x0_94_464_63.bioamine		log2 fold change (MLE): sexf.treatmentcancerous vs sexm.treatmentcancerous	bioamines
617957	1.51538	1.23187	1.23014	0.218644	0.628185	1.03_478.97		[M+H]+		5	478.9706	1.03	ESI pos	x1_03_478_97.bioamine		log2 fold change (MLE): sexf.treatmentcancerous vs sexm.treatmentcancerous	bioamines
120556	1.08105	1.48456	0.728192	0.466496	0.756836	2.10_794.29		[M+H]+		5	794.2872	2.099	ESI pos	x2_10_794_29.bioamine		log2 fold change (MLE): sexf.treatmentcancerous vs sexm.treatmentcancerous	bioamines
995140	1.40518	1.19706	1.17387	0.240449	0.628185	1.08_493.65		[M+H]+		5	493.6483	1.084	ESI pos	x1_08_493_65.bioamine		log2 fold change (MLE): sexf.treatmentcancerous vs sexm.treatmentcancerous	bioamines
45753.3	1.41566	0.898698	1.57524	0.115202	0.589125	0.94_697.89		[M+H]+		5	697.8891	0.935	ESI pos	x0_94_697_89.bioamine		log2 fold change (MLE): sexf.treatmentcancerous vs sexm.treatmentcancerous	bioamines
39441.3	1.71028	0.90164	1.89686	0.0578469	0.5809	0.94_458.62		[M+H]+		5	458.6214	0.941	ESI pos	x0_94_458_62.bioamine		log2 fold change (MLE): sexf.treatmentcancerous vs sexm.treatmentcancerous	bioamines
538610	1.37768	1.23059	1.11953	0.262913	0.631091	1.08_493.98		[M+H]+		5	493.9819	1.085	ESI pos	x1_08_493_98.bioamine		log2 fold change (MLE): sexf.treatmentcancerous vs sexm.treatmentcancerous	bioamines
48610.4	1.62464	0.917121	1.77145	0.0764857	0.5809	1.08_487.97		[M+H]+		5	487.9686	1.081	ESI pos	x1_08_487_97.bioamine		log2 fold change (MLE): sexf.treatmentcancerous vs sexm.treatmentcancerous	bioamines
832993	1.5749	1.23867	1.27145	0.203569	0.625207	0.94_687.43		[M+H]+		5	687.4303	0.938	ESI pos	x0_94_687_43.bioamine		log2 fold change (MLE): sexf.treatmentcancerous vs sexm.treatmentcancerous	bioamines
65624.8	1.15936	0.934839	1.24017	0.214913	0.626541	1.18_829.97		[M+H]+		5	829.9672	1.175	ESI pos	x1_18_829_97.bioamine		log2 fold change (MLE): sexf.treatmentcancerous vs sexm.treatmentcancerous	bioamines
30970.9	1.95811	0.895462	2.1867	0.0287644	0.575349	0.76_420.61		[M+H]+		5	420.6058	0.756	ESI pos	x0_76_420_61.bioamine		log2 fold change (MLE): sexf.treatmentcancerous vs sexm.treatmentcancerous	bioamines
35482.6	1.64338	0.897244	1.83159	0.0670129	0.5809	0.80_435.61		[M+H]+		5	435.6124	0.804	ESI pos	x0_80_435_61.bioamine		log2 fold change (MLE): sexf.treatmentcancerous vs sexm.treatmentcancerous	bioamines
1.06654e+06	1.59266	1.19533	1.3324	0.182729	0.618103	0.81_643.40		[M+H]+		5	643.4015	0.807	ESI pos	x0_81_643_40.bioamine		log2 fold change (MLE): sexf.treatmentcancerous vs sexm.treatmentcancerous	bioamines
57541.2	1.67656	1.77286	0.945683	0.34431	0.67427	1.12_502.65		[M+H]+		5	502.6456	1.125	ESI pos	x1_12_502_65.bioamine		log2 fold change (MLE): sexf.treatmentcancerous vs sexm.treatmentcancerous	bioamines
57670.5	1.59688	0.961419	1.66096	0.096721	0.5809	1.16_532.00		[M+H]+		5	531.9961	1.162	ESI pos	x1_16_532_00.bioamine		log2 fold change (MLE): sexf.treatmentcancerous vs sexm.treatmentcancerous	bioamines
158049	1.68811	1.0816	1.56075	0.118584	0.589125	0.81_434.94		[M+H]+		5	434.9449	0.806	ESI pos	x0_81_434_94.bioamine		log2 fold change (MLE): sexf.treatmentcancerous vs sexm.treatmentcancerous	bioamines
797209	1.30486	1.20506	1.08281	0.278893	0.633996	1.12_508.66		[M+H]+		5	508.6571	1.124	ESI pos	x1_12_508_66.bioamine		log2 fold change (MLE): sexf.treatmentcancerous vs sexm.treatmentcancerous	bioamines
37353.4	1.91009	0.933882	2.04532	0.0408235	0.575349	0.87_443.95		[M+H]+		5	443.9469	0.871	ESI pos	x0_87_443_95.bioamine		log2 fold change (MLE): sexf.treatmentcancerous vs sexm.treatmentcancerous	bioamines
172610	1.71245	1.10571	1.54874	0.121445	0.589125	0.87_449.96		[M+H]+		5	449.9574	0.868	ESI pos	x0_87_449_96.bioamine		log2 fold change (MLE): sexf.treatmentcancerous vs sexm.treatmentcancerous	bioamines
58943.3	1.17767	0.946476	1.24427	0.213401	0.626541	1.15_529.97		[M+H]+		5	529.9693	1.145	ESI pos	x1_15_529_97.bioamine		log2 fold change (MLE): sexf.treatmentcancerous vs sexm.treatmentcancerous	bioamines
1.82302e+06	1.26858	1.10983	1.14304	0.25302	0.629574	1.15_523.00		[M+H]+		5	522.9981	1.145	ESI pos	x1_15_523_00.bioamine		log2 fold change (MLE): sexf.treatmentcancerous vs sexm.treatmentcancerous	bioamines
996271	1.56497	1.21017	1.29318	0.195948	0.620836	1.09_731.46		[M+H]+		5	731.4555	1.09	ESI pos	x1_09_731_46.bioamine		log2 fold change (MLE): sexf.treatmentcancerous vs sexm.treatmentcancerous	bioamines
48111.6	1.6285	1.67426	0.972672	0.330716	0.661753	1.18_546.67		[M+H]+		5	546.6701	1.176	ESI pos	x1_18_546_67.bioamine		log2 fold change (MLE): sexf.treatmentcancerous vs sexm.treatmentcancerous	bioamines
971348	1.63417	1.20574	1.35533	0.175311	0.618103	0.71_599.38		[M+H]+		5	599.3768	0.707	ESI pos	x0_71_599_38.bioamine		log2 fold change (MLE): sexf.treatmentcancerous vs sexm.treatmentcancerous	bioamines
31658.2	1.18032	0.893227	1.32141	0.186366	0.620707	1.08_500.62		[M+H]+		5	500.6222	1.082	ESI pos	x1_08_500_62.bioamine		log2 fold change (MLE): sexf.treatmentcancerous vs sexm.treatmentcancerous	bioamines
48785	1.35892	0.906343	1.49934	0.133785	0.589125	1.03_719.91		[M+H]+		5	719.906	1.028	ESI pos	x1_03_719_91.bioamine		log2 fold change (MLE): sexf.treatmentcancerous vs sexm.treatmentcancerous	bioamines
38856.1	1.36369	0.841451	1.62064	0.105096	0.589125	1.12_773.98		[M+H]+		5	773.9802	1.122	ESI pos	x1_12_773_98.bioamine		log2 fold change (MLE): sexf.treatmentcancerous vs sexm.treatmentcancerous	bioamines
245627	1.50737	1.15407	1.30614	0.191507	0.620707	1.12_508.99		[M+H]+		5	508.9923	1.125	ESI pos	x1_12_508_99.bioamine		log2 fold change (MLE): sexf.treatmentcancerous vs sexm.treatmentcancerous	bioamines
35478.9	1.09894	0.872537	1.25947	0.20786	0.626541	1.22_463.05		[M+H]+		5	463.0468	1.218	ESI pos	x1_22_463_05.bioamine		log2 fold change (MLE): sexf.treatmentcancerous vs sexm.treatmentcancerous	bioamines
44345.2	1.35866	0.901236	1.50755	0.13167	0.589125	0.87_675.88		[M+H]+		5	675.8796	0.869	ESI pos	x0_87_675_88.bioamine		log2 fold change (MLE): sexf.treatmentcancerous vs sexm.treatmentcancerous	bioamines
12981.7	2.9976	0.888794	3.37267	0.000744444	0.154174	1.79_865.87		[M-H]-		5	865.8748	1.791	ESI neg	x1_79_865_87.bioamine		log2 fold change (MLE): sexf.treatmentcancerous vs sexm.treatmentcancerous	bioamines
893400	0.620903	1.36825	0.453793	0.649978	0.848207	2.10_537.19		[M+H]+		5	537.1937	2.097	ESI pos	x2_10_537_19.bioamine		log2 fold change (MLE): sexf.treatmentcancerous vs sexm.treatmentcancerous	bioamines
43118.5	1.53359	0.883537	1.73574	0.0826105	0.5809	0.81_653.86		[M+H]+		5	653.862	0.808	ESI pos	x0_81_653_86.bioamine		log2 fold change (MLE): sexf.treatmentcancerous vs sexm.treatmentcancerous	bioamines
33369.8	1.35566	0.905564	1.49703	0.134385	0.589125	1.19_561.68		[M+H]+		5	561.6803	1.188	ESI pos	x1_19_561_68.bioamine		log2 fold change (MLE): sexf.treatmentcancerous vs sexm.treatmentcancerous	bioamines
1.42563e+06	1.32145	1.15881	1.14035	0.25414	0.629574	1.12_508.32		[M+H]+		5	508.3217	1.124	ESI pos	x1_12_508_32.bioamine		log2 fold change (MLE): sexf.treatmentcancerous vs sexm.treatmentcancerous	bioamines
45717.2	1.7438	0.963185	1.81046	0.0702252	0.5809	1.15_517.66		[M+H]+		5	517.6558	1.146	ESI pos	x1_15_517_66.bioamine		log2 fold change (MLE): sexf.treatmentcancerous vs sexm.treatmentcancerous	bioamines
56185.4	0.958437	1.14121	0.839842	0.400997	0.717752	2.14_556.16		[M-H]-		5	556.1611	2.144	ESI neg	x2_14_556_16.bioamine		log2 fold change (MLE): sexf.treatmentcancerous vs sexm.treatmentcancerous	bioamines
1.1305e+06	1.38435	1.19848	1.15509	0.248054	0.628185	1.12_753.47		[M+H]+		5	753.4663	1.122	ESI pos	x1_12_753_47.bioamine		log2 fold change (MLE): sexf.treatmentcancerous vs sexm.treatmentcancerous	bioamines
1.14376e+06	1.3782	1.1901	1.15805	0.246843	0.628185	1.15_775.48		[M+H]+		5	775.4841	1.145	ESI pos	x1_15_775_48.bioamine		log2 fold change (MLE): sexf.treatmentcancerous vs sexm.treatmentcancerous	bioamines
973671	1.63257	1.20146	1.35883	0.174202	0.618103	0.87_665.42		[M+H]+		5	665.4175	0.869	ESI pos	x0_87_665_42.bioamine		log2 fold change (MLE): sexf.treatmentcancerous vs sexm.treatmentcancerous	bioamines
26981.7	1.61213	0.882172	1.82745	0.0676315	0.5809	1.03_473.63		[M+H]+		5	473.6327	1.029	ESI pos	x1_03_473_63.bioamine		log2 fold change (MLE): sexf.treatmentcancerous vs sexm.treatmentcancerous	bioamines
39669.4	-0.587745	1.97014	-0.298327	0.765453	0.905859	0.20_874.78		[M+H]+		5	874.7805	0.199	ESI pos	x0_20_874_78.bioamine		log2 fold change (MLE): sexf.treatmentcancerous vs sexm.treatmentcancerous	bioamines
326596	1.39512	1.19737	1.16516	0.243954	0.628185	1.15_523.66		[M+H]+		5	523.6628	1.146	ESI pos	x1_15_523_66.bioamine		log2 fold change (MLE): sexf.treatmentcancerous vs sexm.treatmentcancerous	bioamines
1.95378e+06	1.28969	1.10369	1.16853	0.242594	0.628185	1.16_537.67		[M+H]+		5	537.6719	1.162	ESI pos	x1_16_537_67.bioamine		log2 fold change (MLE): sexf.treatmentcancerous vs sexm.treatmentcancerous	bioamines
21532	1.26955	0.869843	1.45952	0.144423	0.591369	1.03_729.96		[M+H]+		5	729.9559	1.028	ESI pos	x1_03_729_96.bioamine		log2 fold change (MLE): sexf.treatmentcancerous vs sexm.treatmentcancerous	bioamines
50491.4	1.20189	0.916539	1.31133	0.189746	0.620707	1.16_544.99		[M+H]+		5	544.9852	1.161	ESI pos	x1_16_544_99.bioamine		log2 fold change (MLE): sexf.treatmentcancerous vs sexm.treatmentcancerous	bioamines
53614	1.10951	1.05578	1.05089	0.293309	0.640088	2.15_451.08		[M-H]-		5	451.0843	2.149	ESI neg	x2_15_451_08.bioamine		log2 fold change (MLE): sexf.treatmentcancerous vs sexm.treatmentcancerous	bioamines
16700.4	1.89848	0.900162	2.10904	0.0349411	0.575349	0.80_429.61		[M+H]+		5	429.6067	0.804	ESI pos	x0_80_429_61.bioamine		log2 fold change (MLE): sexf.treatmentcancerous vs sexm.treatmentcancerous	bioamines
17823.3	1.60356	0.828253	1.93608	0.052858	0.575349	0.87_685.93		[M+H]+		5	685.9283	0.87	ESI pos	x0_87_685_93.bioamine		log2 fold change (MLE): sexf.treatmentcancerous vs sexm.treatmentcancerous	bioamines
88144.3	1.69375	1.00737	1.68137	0.092692	0.5809	0.94_464.96		[M+H]+		5	464.9628	0.939	ESI pos	x0_94_464_96.bioamine		log2 fold change (MLE): sexf.treatmentcancerous vs sexm.treatmentcancerous	bioamines
40769.1	1.38128	0.934887	1.47748	0.139547	0.589125	1.12_502.98		[M+H]+		5	502.9824	1.125	ESI pos	x1_12_502_98.bioamine		log2 fold change (MLE): sexf.treatmentcancerous vs sexm.treatmentcancerous	bioamines
45481.4	-0.177101	1.96847	-0.0899689	0.928312	0.973663	0.20_876.79		[M+H]+		5	876.7943	0.204	ESI pos	x0_20_876_79.bioamine		log2 fold change (MLE): sexf.treatmentcancerous vs sexm.treatmentcancerous	bioamines
1.0252e+06	1.3596	1.20776	1.12572	0.260285	0.629934	1.16_797.49		[M+H]+		5	797.4935	1.162	ESI pos	x1_16_797_49.bioamine		log2 fold change (MLE): sexf.treatmentcancerous vs sexm.treatmentcancerous	bioamines
1.08198e+06	1.57763	1.1901	1.32563	0.184962	0.620707	0.75_621.39		[M+H]+		5	621.391	0.754	ESI pos	x0_75_621_39.bioamine		log2 fold change (MLE): sexf.treatmentcancerous vs sexm.treatmentcancerous	bioamines
1.90284e+06	1.30861	1.10144	1.18809	0.2348	0.628185	1.18_552.35		[M+H]+		5	552.351	1.177	ESI pos	x1_18_552_35.bioamine		log2 fold change (MLE): sexf.treatmentcancerous vs sexm.treatmentcancerous	bioamines
818388	1.25176	1.22043	1.02567	0.305047	0.646891	1.18_819.51		[M+H]+		5	819.5057	1.177	ESI pos	x1_18_819_51.bioamine		log2 fold change (MLE): sexf.treatmentcancerous vs sexm.treatmentcancerous	bioamines
28169.8	0.98222	0.872832	1.12533	0.260451	0.629934	1.18_560.00		[M+H]+		5	559.9954	1.176	ESI pos	x1_18_560_00.bioamine		log2 fold change (MLE): sexf.treatmentcancerous vs sexm.treatmentcancerous	bioamines
779667	1.61089	1.22962	1.31007	0.19017	0.620707	1.03_709.44		[M+H]+		5	709.4435	1.03	ESI pos	x1_03_709_44.bioamine		log2 fold change (MLE): sexf.treatmentcancerous vs sexm.treatmentcancerous	bioamines
18066	1.47205	0.839734	1.753	0.079602	0.5809	0.70_1180.72		[M+H]+		5	1180.718	0.705	ESI pos	x0_70_1180_72.bioamine		log2 fold change (MLE): sexf.treatmentcancerous vs sexm.treatmentcancerous	bioamines
1.70028e+06	1.44959	1.13074	1.28199	0.199847	0.620836	1.19_567.02		[M+H]+		5	567.0206	1.189	ESI pos	x1_19_567_02.bioamine		log2 fold change (MLE): sexf.treatmentcancerous vs sexm.treatmentcancerous	bioamines
82002.9	1.3145	0.970707	1.35417	0.175682	0.618103	1.12_763.93		[M+H]+		5	763.9293	1.121	ESI pos	x1_12_763_93.bioamine		log2 fold change (MLE): sexf.treatmentcancerous vs sexm.treatmentcancerous	bioamines
1.14702e+06	1.33315	1.1711	1.13838	0.254962	0.629934	1.18_552.68		[M+H]+		5	552.6841	1.177	ESI pos	x1_18_552_68.bioamine		log2 fold change (MLE): sexf.treatmentcancerous vs sexm.treatmentcancerous	bioamines
14165.5	1.62259	0.812834	1.99622	0.04591	0.575349	1.12_493.62		[M+H]+		5	493.62	1.119	ESI pos	x1_12_493_62.bioamine		log2 fold change (MLE): sexf.treatmentcancerous vs sexm.treatmentcancerous	bioamines
633928	1.49361	1.21694	1.22734	0.219693	0.628185	0.63_555.35		[M+H]+		5	555.3494	0.628	ESI pos	x0_63_555_35.bioamine		log2 fold change (MLE): sexf.treatmentcancerous vs sexm.treatmentcancerous	bioamines
1.14628e+06	1.30079	1.15939	1.12196	0.26188	0.630643	1.16_538.01		[M+H]+		5	538.0104	1.162	ESI pos	x1_16_538_01.bioamine		log2 fold change (MLE): sexf.treatmentcancerous vs sexm.treatmentcancerous	bioamines
181746	-0.104217	1.0099	-0.103195	0.917808	0.967075	1.00_333.09		[M-H]-		5	333.0945	0.997	ESI neg	x1_00_333_09.bioamine		log2 fold change (MLE): sexf.treatmentcancerous vs sexm.treatmentcancerous	bioamines
72888.7	1.9813	0.989776	2.00176	0.0453104	0.575349	0.88_643.89		[M+H]+		5	643.8894	0.883	ESI pos	x0_88_643_89.bioamine		log2 fold change (MLE): sexf.treatmentcancerous vs sexm.treatmentcancerous	bioamines
67917.3	1.39656	0.952139	1.46676	0.14244	0.59009	1.16_544.64		[M+H]+		5	544.6449	1.162	ESI pos	x1_16_544_64.bioamine		log2 fold change (MLE): sexf.treatmentcancerous vs sexm.treatmentcancerous	bioamines
77287.2	1.13182	0.967632	1.16968	0.242132	0.628185	1.16_807.96		[M+H]+		5	807.9576	1.162	ESI pos	x1_16_807_96.bioamine		log2 fold change (MLE): sexf.treatmentcancerous vs sexm.treatmentcancerous	bioamines
19753.4	1.89762	0.93182	2.03647	0.0417036	0.575349	1.16_532.66		[M+H]+		5	532.663	1.161	ESI pos	x1_16_532_66.bioamine		log2 fold change (MLE): sexf.treatmentcancerous vs sexm.treatmentcancerous	bioamines
66104.2	1.31925	0.947371	1.39253	0.163761	0.611233	1.09_741.92		[M+H]+		5	741.9179	1.091	ESI pos	x1_09_741_92.bioamine		log2 fold change (MLE): sexf.treatmentcancerous vs sexm.treatmentcancerous	bioamines
27233	1.1702	0.861236	1.35875	0.174227	0.618103	1.19_862.03		[M+H]+		5	862.0257	1.189	ESI pos	x1_19_862_03.bioamine		log2 fold change (MLE): sexf.treatmentcancerous vs sexm.treatmentcancerous	bioamines
41870.7	0.418044	1.14048	0.366549	0.713955	0.876375	2.14_517.13		[M+H]+		5	517.1256	2.142	ESI pos	x2_14_517_13.bioamine		log2 fold change (MLE): sexf.treatmentcancerous vs sexm.treatmentcancerous	bioamines
45630.1	1.49906	0.904163	1.65796	0.0973261	0.5809	1.20_873.99		[M+H]+		5	873.9943	1.199	ESI pos	x1_20_873_99.bioamine		log2 fold change (MLE): sexf.treatmentcancerous vs sexm.treatmentcancerous	bioamines
31369.5	1.19826	0.854418	1.40243	0.160788	0.611233	1.09_751.97		[M+H]+		5	751.9658	1.089	ESI pos	x1_09_751_97.bioamine		log2 fold change (MLE): sexf.treatmentcancerous vs sexm.treatmentcancerous	bioamines
34606	1.37339	0.89615	1.53254	0.125389	0.589125	1.21_896.01		[M+H]+		5	896.006	1.207	ESI pos	x1_21_896_01.bioamine		log2 fold change (MLE): sexf.treatmentcancerous vs sexm.treatmentcancerous	bioamines
50180.5	1.23589	0.93399	1.32324	0.185756	0.620707	1.18_559.66		[M+H]+		5	559.6601	1.176	ESI pos	x1_18_559_66.bioamine		log2 fold change (MLE): sexf.treatmentcancerous vs sexm.treatmentcancerous	bioamines
20541.1	1.54094	0.883402	1.74432	0.0811026	0.5809	1.03_485.95		[M+H]+		5	485.9464	1.03	ESI pos	x1_03_485_95.bioamine		log2 fold change (MLE): sexf.treatmentcancerous vs sexm.treatmentcancerous	bioamines
14501.4	1.49407	0.88441	1.68934	0.0911548	0.5809	1.08_488.64		[M+H]+		5	488.6383	1.081	ESI pos	x1_08_488_64.bioamine		log2 fold change (MLE): sexf.treatmentcancerous vs sexm.treatmentcancerous	bioamines
1.0382e+06	1.25908	1.17421	1.07228	0.283595	0.633996	1.15_523.34		[M+H]+		5	523.3351	1.145	ESI pos	x1_15_523_34.bioamine		log2 fold change (MLE): sexf.treatmentcancerous vs sexm.treatmentcancerous	bioamines
11384.5	1.64581	0.840607	1.95788	0.0502436	0.575349	0.86_1312.80		[M+H]+		5	1312.7969	0.858	ESI pos	x0_86_1312_80.bioamine		log2 fold change (MLE): sexf.treatmentcancerous vs sexm.treatmentcancerous	bioamines
21251.7	1.56961	0.842015	1.86411	0.0623058	0.5809	0.80_663.91		[M+H]+		5	663.915	0.802	ESI pos	x0_80_663_91.bioamine		log2 fold change (MLE): sexf.treatmentcancerous vs sexm.treatmentcancerous	bioamines
17696.9	1.12092	0.902112	1.24255	0.214034	0.626541	1.12_515.97		[M+H]+		5	515.9685	1.123	ESI pos	x1_12_515_97.bioamine		log2 fold change (MLE): sexf.treatmentcancerous vs sexm.treatmentcancerous	bioamines
79963.3	1.15498	0.970839	1.18968	0.234173	0.628185	1.15_785.94		[M+H]+		5	785.941	1.145	ESI pos	x1_15_785_94.bioamine		log2 fold change (MLE): sexf.treatmentcancerous vs sexm.treatmentcancerous	bioamines
23617.5	0.931907	0.871291	1.06957	0.284813	0.634364	1.21_610.05		[M+H]+		5	610.0497	1.208	ESI pos	x1_21_610_05.bioamine		log2 fold change (MLE): sexf.treatmentcancerous vs sexm.treatmentcancerous	bioamines
633692	1.32971	1.23499	1.07669	0.281617	0.633996	1.19_841.52		[M+H]+		5	841.5198	1.189	ESI pos	x1_19_841_52.bioamine		log2 fold change (MLE): sexf.treatmentcancerous vs sexm.treatmentcancerous	bioamines
92540.8	-1.10139	0.814822	-1.35169	0.176475	0.618103	1.57_195.81		[M-H]-		5	195.8111	1.566	ESI neg	x1_57_195_81.bioamine		log2 fold change (MLE): sexf.treatmentcancerous vs sexm.treatmentcancerous	bioamines
13741.5	-1.00067	1.65522	-0.604551	0.545477	0.805191	0.35_487.52		[M+H]+		5	487.517	0.349	ESI pos	x0_35_487_52.bioamine		log2 fold change (MLE): sexf.treatmentcancerous vs sexm.treatmentcancerous	bioamines
52692.6	1.03884	0.916653	1.13329	0.257092	0.629934	1.19_574.00		[M+H]+		5	573.9988	1.189	ESI pos	x1_19_574_00.bioamine		log2 fold change (MLE): sexf.treatmentcancerous vs sexm.treatmentcancerous	bioamines
18208.5	0.780672	1.51508	0.515267	0.606367	0.825089	2.10_810.26		[M+H]+		5	810.2609	2.101	ESI pos	x2_10_810_26.bioamine		log2 fold change (MLE): sexf.treatmentcancerous vs sexm.treatmentcancerous	bioamines
37481.2	0.952775	0.864068	1.10266	0.270174	0.631948	1.16_818.00		[M+H]+		5	818.0047	1.163	ESI pos	x1_16_818_00.bioamine		log2 fold change (MLE): sexf.treatmentcancerous vs sexm.treatmentcancerous	bioamines
37702.7	1.07581	0.861478	1.24879	0.211742	0.626541	1.22_618.02		[M+H]+		5	618.0232	1.217	ESI pos	x1_22_618_02.bioamine		log2 fold change (MLE): sexf.treatmentcancerous vs sexm.treatmentcancerous	bioamines
1.37135e+06	1.28224	1.16431	1.10129	0.27077	0.631948	1.20_581.70		[M+H]+		5	581.6998	1.199	ESI pos	x1_20_581_70.bioamine		log2 fold change (MLE): sexf.treatmentcancerous vs sexm.treatmentcancerous	bioamines
22833.1	1.22726	0.904832	1.35634	0.174991	0.618103	1.08_500.95		[M+H]+		5	500.9545	1.08	ESI pos	x1_08_500_95.bioamine		log2 fold change (MLE): sexf.treatmentcancerous vs sexm.treatmentcancerous	bioamines
34160.2	1.21588	0.883614	1.37603	0.168811	0.61625	1.12_515.63		[M+H]+		5	515.6339	1.125	ESI pos	x1_12_515_63.bioamine		log2 fold change (MLE): sexf.treatmentcancerous vs sexm.treatmentcancerous	bioamines
15431.3	1.30098	0.828147	1.57095	0.116194	0.589125	0.75_1224.74		[M+H]+		5	1224.7399	0.753	ESI pos	x0_75_1224_74.bioamine		log2 fold change (MLE): sexf.treatmentcancerous vs sexm.treatmentcancerous	bioamines
481777	1.33238	1.23579	1.07816	0.280963	0.633996	1.20_863.53		[M+H]+		5	863.5302	1.2	ESI pos	x1_20_863_53.bioamine		log2 fold change (MLE): sexf.treatmentcancerous vs sexm.treatmentcancerous	bioamines
22130.2	1.14109	0.850805	1.34119	0.17986	0.618103	1.20_884.04		[M+H]+		5	884.0416	1.199	ESI pos	x1_20_884_04.bioamine		log2 fold change (MLE): sexf.treatmentcancerous vs sexm.treatmentcancerous	bioamines
7820.16	1.26613	1.64171	0.771221	0.440576	0.741621	2.10_665.74		[M+H]+		5	665.736	2.098	ESI pos	x2_10_665_74.bioamine		log2 fold change (MLE): sexf.treatmentcancerous vs sexm.treatmentcancerous	bioamines
33241.2	1.45209	0.818119	1.77491	0.0759122	0.5809	0.71_609.84		[M+H]+		5	609.8417	0.707	ESI pos	x0_71_609_84.bioamine		log2 fold change (MLE): sexf.treatmentcancerous vs sexm.treatmentcancerous	bioamines
25265.3	1.71015	0.839881	2.03618	0.0417319	0.575349	0.67_587.83		[M+H]+		5	587.8279	0.667	ESI pos	x0_67_587_83.bioamine		log2 fold change (MLE): sexf.treatmentcancerous vs sexm.treatmentcancerous	bioamines
75921.3	1.50809	0.975635	1.54575	0.122164	0.589125	1.24_496.07		[M+H]+		5	496.0691	1.24	ESI pos	x1_24_496_07.bioamine		log2 fold change (MLE): sexf.treatmentcancerous vs sexm.treatmentcancerous	bioamines
1.07195e+06	1.33608	1.17149	1.1405	0.254079	0.629574	1.19_567.36		[M+H]+		5	567.3582	1.189	ESI pos	x1_19_567_36.bioamine		log2 fold change (MLE): sexf.treatmentcancerous vs sexm.treatmentcancerous	bioamines
23265.7	1.34094	0.911556	1.47105	0.141278	0.59009	1.14_530.64		[M+H]+		5	530.641	1.144	ESI pos	x1_14_530_64.bioamine		log2 fold change (MLE): sexf.treatmentcancerous vs sexm.treatmentcancerous	bioamines
13469	2.47925	0.935607	2.64989	0.00805183	0.442662	0.75_414.59		[M+H]+		5	414.5925	0.754	ESI pos	x0_75_414_59.bioamine		log2 fold change (MLE): sexf.treatmentcancerous vs sexm.treatmentcancerous	bioamines
20904.6	1.50089	0.832573	1.80271	0.0714331	0.5809	0.94_707.94		[M+H]+		5	707.9415	0.936	ESI pos	x0_94_707_94.bioamine		log2 fold change (MLE): sexf.treatmentcancerous vs sexm.treatmentcancerous	bioamines
23960.4	1.04029	0.878253	1.1845	0.236216	0.628185	1.19_574.67		[M+H]+		5	574.668	1.189	ESI pos	x1_19_574_67.bioamine		log2 fold change (MLE): sexf.treatmentcancerous vs sexm.treatmentcancerous	bioamines
36379.8	1.34644	0.89473	1.50486	0.13236	0.589125	1.14_795.98		[M+H]+		5	795.9847	1.143	ESI pos	x1_14_795_98.bioamine		log2 fold change (MLE): sexf.treatmentcancerous vs sexm.treatmentcancerous	bioamines
58701.4	1.30431	0.955909	1.36447	0.172421	0.618103	1.23_474.05		[M+H]+		5	474.0507	1.226	ESI pos	x1_23_474_05.bioamine		log2 fold change (MLE): sexf.treatmentcancerous vs sexm.treatmentcancerous	bioamines
37469.4	1.50651	0.905771	1.66324	0.0962644	0.5809	1.18_547.00		[M+H]+		5	547.0048	1.176	ESI pos	x1_18_547_00.bioamine		log2 fold change (MLE): sexf.treatmentcancerous vs sexm.treatmentcancerous	bioamines
14862.3	1.75303	0.88317	1.98493	0.047152	0.575349	1.16_536.02		[M+H]+		5	536.0203	1.161	ESI pos	x1_16_536_02.bioamine		log2 fold change (MLE): sexf.treatmentcancerous vs sexm.treatmentcancerous	bioamines
40041.7	1.67836	0.867942	1.93373	0.0531464	0.575349	0.76_631.85		[M+H]+		5	631.8516	0.755	ESI pos	x0_76_631_85.bioamine		log2 fold change (MLE): sexf.treatmentcancerous vs sexm.treatmentcancerous	bioamines
9359.44	2.10421	0.907597	2.31844	0.0204253	0.538851	0.70_405.60		[M+H]+		5	405.5958	0.704	ESI pos	x0_70_405_60.bioamine		log2 fold change (MLE): sexf.treatmentcancerous vs sexm.treatmentcancerous	bioamines
26976.3	1.74855	0.867428	2.01578	0.0438229	0.575349	1.20_576.02		[M+H]+		5	576.0242	1.199	ESI pos	x1_20_576_02.bioamine		log2 fold change (MLE): sexf.treatmentcancerous vs sexm.treatmentcancerous	bioamines
20285.6	1.85692	0.91665	2.02576	0.0427889	0.575349	1.15_517.99		[M+H]+		5	517.9943	1.145	ESI pos	x1_15_517_99.bioamine		log2 fold change (MLE): sexf.treatmentcancerous vs sexm.treatmentcancerous	bioamines
8984.24	1.50601	0.817675	1.84182	0.0655021	0.5809	0.62_575.86		[M+H]+		5	575.8627	0.625	ESI pos	x0_62_575_86.bioamine		log2 fold change (MLE): sexf.treatmentcancerous vs sexm.treatmentcancerous	bioamines
12791.8	1.55865	0.909281	1.71416	0.0865	0.5809	1.21_452.04		[M+H]+		5	452.0371	1.209	ESI pos	x1_21_452_04.bioamine		log2 fold change (MLE): sexf.treatmentcancerous vs sexm.treatmentcancerous	bioamines
105928	-0.100862	0.839184	-0.12019	0.904333	0.964901	0.84_173.01		[M-H]-		5	173.0103	0.84	ESI neg	x0_84_173_01.bioamine		log2 fold change (MLE): sexf.treatmentcancerous vs sexm.treatmentcancerous	bioamines
372267	1.40788	1.21596	1.15783	0.246932	0.628185	1.19_567.69		[M+H]+		5	567.692	1.189	ESI pos	x1_19_567_69.bioamine		log2 fold change (MLE): sexf.treatmentcancerous vs sexm.treatmentcancerous	bioamines
41042.7	1.3368	0.867999	1.54009	0.123538	0.589125	1.22_462.80		[M+H]+		5	462.7962	1.218	ESI pos	x1_22_462_80.bioamine		log2 fold change (MLE): sexf.treatmentcancerous vs sexm.treatmentcancerous	bioamines
16496.4	1.70631	0.792442	2.15323	0.0313003	0.575349	0.70_619.89		[M+H]+		5	619.8906	0.702	ESI pos	x0_70_619_89.bioamine		log2 fold change (MLE): sexf.treatmentcancerous vs sexm.treatmentcancerous	bioamines
72188.8	1.22865	0.941563	1.3049	0.191926	0.620707	1.23_473.80		[M+H]+		5	473.8007	1.226	ESI pos	x1_23_473_80.bioamine		log2 fold change (MLE): sexf.treatmentcancerous vs sexm.treatmentcancerous	bioamines
56204.7	0.694101	1.29813	0.534693	0.592862	0.819637	2.33_376.10		[M-H]-		5	376.1014	2.326	ESI neg	x2_33_376_10.bioamine		log2 fold change (MLE): sexf.treatmentcancerous vs sexm.treatmentcancerous	bioamines
17834	1.25143	0.866708	1.44389	0.14877	0.595348	1.23_654.07		[M+H]+		5	654.0738	1.233	ESI pos	x1_23_654_07.bioamine		log2 fold change (MLE): sexf.treatmentcancerous vs sexm.treatmentcancerous	bioamines
874844	1.33583	1.19388	1.1189	0.263184	0.631091	1.20_582.03		[M+H]+		5	582.0349	1.2	ESI pos	x1_20_582_03.bioamine		log2 fold change (MLE): sexf.treatmentcancerous vs sexm.treatmentcancerous	bioamines
16530.8	1.39377	0.897189	1.55349	0.120307	0.589125	1.19_581.03		[M+H]+		5	581.0328	1.189	ESI pos	x1_19_581_03.bioamine		log2 fold change (MLE): sexf.treatmentcancerous vs sexm.treatmentcancerous	bioamines
892433	1.30849	1.21325	1.0785	0.28081	0.633996	1.22_611.05		[M+H]+		5	611.0519	1.218	ESI pos	x1_22_611_05.bioamine		log2 fold change (MLE): sexf.treatmentcancerous vs sexm.treatmentcancerous	bioamines
10806.6	-1.54738	1.79961	-0.859841	0.389877	0.709521	0.20_846.75		[M+H]+		5	846.7491	0.2	ESI pos	x0_20_846_75.bioamine		log2 fold change (MLE): sexf.treatmentcancerous vs sexm.treatmentcancerous	bioamines
392167	1.398	1.20829	1.15701	0.247268	0.628185	1.18_553.01		[M+H]+		5	553.014	1.177	ESI pos	x1_18_553_01.bioamine		log2 fold change (MLE): sexf.treatmentcancerous vs sexm.treatmentcancerous	bioamines
786709	1.50514	1.21239	1.24146	0.214436	0.626541	0.67_577.36		[M+H]+		5	577.3622	0.665	ESI pos	x0_67_577_36.bioamine		log2 fold change (MLE): sexf.treatmentcancerous vs sexm.treatmentcancerous	bioamines
11822.7	1.53276	0.851841	1.79934	0.0719642	0.5809	0.75_420.94		[M+H]+		5	420.9368	0.754	ESI pos	x0_75_420_94.bioamine		log2 fold change (MLE): sexf.treatmentcancerous vs sexm.treatmentcancerous	bioamines
5226.1	-1.63954	1.11616	-1.46891	0.141858	0.59009	0.36_224.97		[M-H]-		5	224.9685	0.356	ESI neg	x0_36_224_97.bioamine		log2 fold change (MLE): sexf.treatmentcancerous vs sexm.treatmentcancerous	bioamines
742028	1.42367	1.20063	1.18577	0.235714	0.628185	1.21_596.71		[M+H]+		5	596.7073	1.209	ESI pos	x1_21_596_71.bioamine		log2 fold change (MLE): sexf.treatmentcancerous vs sexm.treatmentcancerous	bioamines
20589.8	1.22953	0.757008	1.6242	0.104334	0.589125	0.59_1048.64		[M+H]+		5	1048.6414	0.593	ESI pos	x0_59_1048_64.bioamine		log2 fold change (MLE): sexf.treatmentcancerous vs sexm.treatmentcancerous	bioamines
75879	1.73417	0.984819	1.7609	0.0782556	0.5809	1.23_485.06		[M+H]+		5	485.0608	1.233	ESI pos	x1_23_485_06.bioamine		log2 fold change (MLE): sexf.treatmentcancerous vs sexm.treatmentcancerous	bioamines
44861.4	1.07715	0.88832	1.21257	0.225293	0.628185	1.07_742.42		[M+H]+		5	742.4213	1.071	ESI pos	x1_07_742_42.bioamine		log2 fold change (MLE): sexf.treatmentcancerous vs sexm.treatmentcancerous	bioamines
54314	1.18565	0.891943	1.32929	0.183753	0.618784	1.19_851.98		[M+H]+		5	851.9777	1.187	ESI pos	x1_19_851_98.bioamine		log2 fold change (MLE): sexf.treatmentcancerous vs sexm.treatmentcancerous	bioamines
49824	0.993276	0.903437	1.09944	0.271576	0.631948	1.20_588.68		[M+H]+		5	588.6755	1.199	ESI pos	x1_20_588_68.bioamine		log2 fold change (MLE): sexf.treatmentcancerous vs sexm.treatmentcancerous	bioamines
241673	1.38392	1.16967	1.18317	0.236741	0.628185	1.22_907.56		[M+H]+		5	907.5565	1.217	ESI pos	x1_22_907_56.bioamine		log2 fold change (MLE): sexf.treatmentcancerous vs sexm.treatmentcancerous	bioamines
657537	1.31053	1.22202	1.07243	0.283528	0.633996	1.23_625.72		[M+H]+		5	625.7242	1.226	ESI pos	x1_23_625_72.bioamine		log2 fold change (MLE): sexf.treatmentcancerous vs sexm.treatmentcancerous	bioamines
17197	1.03649	0.872261	1.18828	0.234723	0.628185	1.21_906.06		[M+H]+		5	906.0562	1.208	ESI pos	x1_21_906_06.bioamine		log2 fold change (MLE): sexf.treatmentcancerous vs sexm.treatmentcancerous	bioamines
7885.84	1.27912	0.822536	1.5551	0.119922	0.589125	0.66_1157.62		[M+H]+		5	1157.6154	0.664	ESI pos	x0_66_1157_62.bioamine		log2 fold change (MLE): sexf.treatmentcancerous vs sexm.treatmentcancerous	bioamines
1.12263e+06	1.37166	1.18531	1.15721	0.247185	0.628185	1.21_596.37		[M+H]+		5	596.3714	1.209	ESI pos	x1_21_596_37.bioamine		log2 fold change (MLE): sexf.treatmentcancerous vs sexm.treatmentcancerous	bioamines
6524.95	0.78364	1.53035	0.512067	0.608604	0.825962	2.10_1051.39		[M+H]+		5	1051.3923	2.101	ESI pos	x2_10_1051_39.bioamine		log2 fold change (MLE): sexf.treatmentcancerous vs sexm.treatmentcancerous	bioamines
7583.15	1.17031	0.759999	1.53988	0.12359	0.589125	0.82_1289.68		[M+H]+		5	1289.6846	0.822	ESI pos	x0_82_1289_68.bioamine		log2 fold change (MLE): sexf.treatmentcancerous vs sexm.treatmentcancerous	bioamines
12166	2.39679	0.842519	2.84479	0.00444403	0.333484	1.07_479.62		[M+H]+		5	479.6193	1.073	ESI pos	x1_07_479_62.bioamine		log2 fold change (MLE): sexf.treatmentcancerous vs sexm.treatmentcancerous	bioamines
25628.3	1.64256	0.825798	1.98906	0.0466951	0.575349	0.94_458.95		[M+H]+		5	458.9549	0.943	ESI pos	x0_94_458_95.bioamine		log2 fold change (MLE): sexf.treatmentcancerous vs sexm.treatmentcancerous	bioamines
347149	1.41849	1.23744	1.14631	0.251667	0.628185	1.21_885.54		[M+H]+		5	885.5442	1.209	ESI pos	x1_21_885_54.bioamine		log2 fold change (MLE): sexf.treatmentcancerous vs sexm.treatmentcancerous	bioamines
16482.9	0.834995	0.847646	0.985074	0.324587	0.655352	1.18_840.44		[M+H]+		5	840.438	1.175	ESI pos	x1_18_840_44.bioamine		log2 fold change (MLE): sexf.treatmentcancerous vs sexm.treatmentcancerous	bioamines
78991.5	0.902547	0.933084	0.967274	0.333407	0.665208	1.15_523.02		[M+H]+		5	523.0223	1.153	ESI pos	x1_15_523_02.bioamine		log2 fold change (MLE): sexf.treatmentcancerous vs sexm.treatmentcancerous	bioamines
11540.6	0.863014	0.869786	0.992214	0.321093	0.654511	1.09_752.88		[M+H]+		5	752.8835	1.093	ESI pos	x1_09_752_88.bioamine		log2 fold change (MLE): sexf.treatmentcancerous vs sexm.treatmentcancerous	bioamines
40691.7	0.327258	0.775709	0.421883	0.67311	0.862097	1.42_627.53		[M+H]+		5	627.5309	1.417	ESI pos	x1_42_627_53.bioamine		log2 fold change (MLE): sexf.treatmentcancerous vs sexm.treatmentcancerous	bioamines
11268.4	1.61969	0.873403	1.85446	0.0636731	0.5809	1.18_550.98		[M+H]+		5	550.9799	1.176	ESI pos	x1_18_550_98.bioamine		log2 fold change (MLE): sexf.treatmentcancerous vs sexm.treatmentcancerous	bioamines
381393	1.40283	1.21075	1.15864	0.246601	0.628185	1.16_538.34		[M+H]+		5	538.3424	1.163	ESI pos	x1_16_538_34.bioamine		log2 fold change (MLE): sexf.treatmentcancerous vs sexm.treatmentcancerous	bioamines
114690	-1.09825	0.842608	-1.30339	0.192441	0.620707	1.57_197.81		[M-H]-		5	197.8094	1.566	ESI neg	x1_57_197_81.bioamine		log2 fold change (MLE): sexf.treatmentcancerous vs sexm.treatmentcancerous	bioamines
451486	1.46839	1.2311	1.19275	0.232969	0.628185	1.23_640.40		[M+H]+		5	640.4009	1.233	ESI pos	x1_23_640_40.bioamine		log2 fold change (MLE): sexf.treatmentcancerous vs sexm.treatmentcancerous	bioamines
8403.88	1.72004	0.920198	1.86921	0.0615938	0.5809	0.87_456.60		[M+H]+		5	456.5964	0.874	ESI pos	x0_87_456_60.bioamine		log2 fold change (MLE): sexf.treatmentcancerous vs sexm.treatmentcancerous	bioamines
5599.79	-0.578005	1.74288	-0.331638	0.740163	0.892765	1.34_556.33		[M-H]-		5	556.3308	1.336	ESI neg	x1_34_556_33.bioamine		log2 fold change (MLE): sexf.treatmentcancerous vs sexm.treatmentcancerous	bioamines
18381.5	1.40586	0.824713	1.70466	0.0882574	0.5809	1.24_662.05		[M+H]+		5	662.0507	1.239	ESI pos	x1_24_662_05.bioamine		log2 fold change (MLE): sexf.treatmentcancerous vs sexm.treatmentcancerous	bioamines
21351	1.36716	0.878263	1.55667	0.119549	0.589125	1.21_604.02		[M+H]+		5	604.017	1.208	ESI pos	x1_21_604_02.bioamine		log2 fold change (MLE): sexf.treatmentcancerous vs sexm.treatmentcancerous	bioamines
20256.5	1.28763	0.818867	1.57245	0.115845	0.589125	0.66_1136.69		[M+H]+		5	1136.694	0.664	ESI pos	x0_66_1136_69.bioamine		log2 fold change (MLE): sexf.treatmentcancerous vs sexm.treatmentcancerous	bioamines
7185.22	1.68998	0.839179	2.01384	0.0440259	0.575349	0.94_678.91		[M+H]+		5	678.9141	0.936	ESI pos	x0_94_678_91.bioamine		log2 fold change (MLE): sexf.treatmentcancerous vs sexm.treatmentcancerous	bioamines
17556.5	1.77843	0.89408	1.98912	0.0466883	0.575349	1.21_591.03		[M+H]+		5	591.0339	1.209	ESI pos	x1_21_591_03.bioamine		log2 fold change (MLE): sexf.treatmentcancerous vs sexm.treatmentcancerous	bioamines
40448.7	1.11071	0.875594	1.26852	0.204613	0.626541	1.20_589.01		[M+H]+		5	589.0126	1.199	ESI pos	x1_20_589_01.bioamine		log2 fold change (MLE): sexf.treatmentcancerous vs sexm.treatmentcancerous	bioamines
21740.6	0.288387	1.46494	0.19686	0.843937	0.940304	2.14_533.10		[M+H]+		5	533.1002	2.143	ESI pos	x2_14_533_10.bioamine		log2 fold change (MLE): sexf.treatmentcancerous vs sexm.treatmentcancerous	bioamines
603800	1.26437	1.21608	1.0397	0.298477	0.641798	1.22_611.38		[M+H]+		5	611.385	1.218	ESI pos	x1_22_611_38.bioamine		log2 fold change (MLE): sexf.treatmentcancerous vs sexm.treatmentcancerous	bioamines
6445.42	0.905441	1.15214	0.785878	0.431939	0.735042	0.36_769.50		[M-H]-		5	769.5013	0.361	ESI neg	x0_36_769_50.bioamine		log2 fold change (MLE): sexf.treatmentcancerous vs sexm.treatmentcancerous	bioamines
455093	1.29703	1.22265	1.06084	0.288764	0.636995	1.23_626.06		[M+H]+		5	626.0613	1.226	ESI pos	x1_23_626_06.bioamine		log2 fold change (MLE): sexf.treatmentcancerous vs sexm.treatmentcancerous	bioamines
32145.2	1.17202	0.870921	1.34573	0.17839	0.618103	1.18_840.02		[M+H]+		5	840.0231	1.176	ESI pos	x1_18_840_02.bioamine		log2 fold change (MLE): sexf.treatmentcancerous vs sexm.treatmentcancerous	bioamines
8557.45	1.4915	0.83458	1.78713	0.0739169	0.5809	0.86_1333.73		[M+H]+		5	1333.7304	0.865	ESI pos	x0_86_1333_73.bioamine		log2 fold change (MLE): sexf.treatmentcancerous vs sexm.treatmentcancerous	bioamines
8879.69	0.583581	1.13506	0.514141	0.607153	0.82514	0.36_773.53		[M-H]-		5	773.532	0.359	ESI neg	x0_36_773_53.bioamine		log2 fold change (MLE): sexf.treatmentcancerous vs sexm.treatmentcancerous	bioamines
13881.4	-0.0422963	1.93361	-0.0218742	0.982548	0.99194	0.20_872.76		[M+H]+		5	872.7646	0.199	ESI pos	x0_20_872_76.bioamine		log2 fold change (MLE): sexf.treatmentcancerous vs sexm.treatmentcancerous	bioamines
48510.2	-0.826845	1.83224	-0.451275	0.651791	0.849503	2.22_380.09		[M+H]+		5	380.0948	2.216	ESI pos	x2_22_380_09.bioamine		log2 fold change (MLE): sexf.treatmentcancerous vs sexm.treatmentcancerous	bioamines
68429.5	1.45586	0.945534	1.53972	0.123629	0.589125	1.25_507.07		[M+H]+		5	507.0714	1.246	ESI pos	x1_25_507_07.bioamine		log2 fold change (MLE): sexf.treatmentcancerous vs sexm.treatmentcancerous	bioamines
10127.7	1.91151	0.939148	2.03536	0.0418142	0.575349	1.19_565.61		[M+H]+		5	565.6076	1.188	ESI pos	x1_19_565_61.bioamine		log2 fold change (MLE): sexf.treatmentcancerous vs sexm.treatmentcancerous	bioamines
7564.54	1.17178	0.852065	1.37522	0.169063	0.61625	0.75_414.93		[M+H]+		5	414.9298	0.754	ESI pos	x0_75_414_93.bioamine		log2 fold change (MLE): sexf.treatmentcancerous vs sexm.treatmentcancerous	bioamines
6818.7	2.08438	0.841939	2.4757	0.0132977	0.519614	0.93_1356.82		[M+H]+		5	1356.8176	0.925	ESI pos	x0_93_1356_82.bioamine		log2 fold change (MLE): sexf.treatmentcancerous vs sexm.treatmentcancerous	bioamines
11748.3	1.31328	0.855129	1.53577	0.124596	0.589125	1.25_677.06		[M+H]+		5	677.0571	1.246	ESI pos	x1_25_677_06.bioamine		log2 fold change (MLE): sexf.treatmentcancerous vs sexm.treatmentcancerous	bioamines
10758	1.36496	0.882751	1.54626	0.122043	0.589125	1.23_640.07		[M+H]+		5	640.0679	1.226	ESI pos	x1_23_640_07.bioamine		log2 fold change (MLE): sexf.treatmentcancerous vs sexm.treatmentcancerous	bioamines
91011.4	1.68319	1.00989	1.66671	0.095573	0.5809	1.25_506.82		[M+H]+		5	506.8218	1.246	ESI pos	x1_25_506_82.bioamine		log2 fold change (MLE): sexf.treatmentcancerous vs sexm.treatmentcancerous	bioamines
18161.5	0.221002	1.75901	0.12564	0.900017	0.962976	0.20_850.78		[M+H]+		5	850.7836	0.205	ESI pos	x0_20_850_78.bioamine		log2 fold change (MLE): sexf.treatmentcancerous vs sexm.treatmentcancerous	bioamines
318539	1.21095	1.19149	1.01634	0.309469	0.649912	1.20_582.37		[M+H]+		5	582.3666	1.199	ESI pos	x1_20_582_37.bioamine		log2 fold change (MLE): sexf.treatmentcancerous vs sexm.treatmentcancerous	bioamines
13340.2	0.701966	1.15915	0.605589	0.544788	0.805191	0.26_263.13		[M-H]-		5	263.131	0.255	ESI neg	x0_26_263_13.bioamine		log2 fold change (MLE): sexf.treatmentcancerous vs sexm.treatmentcancerous	bioamines
13216.5	1.15333	0.897703	1.28475	0.198879	0.620836	1.22_928.07		[M+H]+		5	928.0724	1.217	ESI pos	x1_22_928_07.bioamine		log2 fold change (MLE): sexf.treatmentcancerous vs sexm.treatmentcancerous	bioamines
9203.78	1.14086	0.839435	1.35908	0.174123	0.618103	0.71_1201.65		[M+H]+		5	1201.6455	0.708	ESI pos	x0_71_1201_65.bioamine		log2 fold change (MLE): sexf.treatmentcancerous vs sexm.treatmentcancerous	bioamines
20561.1	1.13622	0.824796	1.37758	0.168332	0.615929	0.63_1092.66		[M+H]+		5	1092.662	0.628	ESI pos	x0_63_1092_66.bioamine		log2 fold change (MLE): sexf.treatmentcancerous vs sexm.treatmentcancerous	bioamines
282353	1.33963	1.16372	1.15116	0.249668	0.628185	1.21_597.04		[M+H]+		5	597.043	1.209	ESI pos	x1_21_597_04.bioamine		log2 fold change (MLE): sexf.treatmentcancerous vs sexm.treatmentcancerous	bioamines
7163.67	1.2072	0.866201	1.39367	0.163418	0.611233	1.08_492.13		[M+H]+		5	492.1305	1.083	ESI pos	x1_08_492_13.bioamine		log2 fold change (MLE): sexf.treatmentcancerous vs sexm.treatmentcancerous	bioamines
2622.94	-1.17026	0.915244	-1.27863	0.201027	0.621071	0.24_603.37		[M-H]-		5	603.3689	0.245	ESI neg	x0_24_603_37.bioamine		log2 fold change (MLE): sexf.treatmentcancerous vs sexm.treatmentcancerous	bioamines
9765.41	1.58088	0.905309	1.74623	0.0807708	0.5809	1.22_620.05		[M+H]+		5	620.0515	1.224	ESI pos	x1_22_620_05.bioamine		log2 fold change (MLE): sexf.treatmentcancerous vs sexm.treatmentcancerous	bioamines
32986	-0.222893	0.663258	-0.336058	0.736827	0.891471	0.84_263.04		[M-H]-		5	263.0425	0.841	ESI neg	x0_84_263_04.bioamine		log2 fold change (MLE): sexf.treatmentcancerous vs sexm.treatmentcancerous	bioamines
7232.7	-0.864766	1.67003	-0.517815	0.604587	0.823209	0.20_820.74		[M+H]+		5	820.7373	0.199	ESI pos	x0_20_820_74.bioamine		log2 fold change (MLE): sexf.treatmentcancerous vs sexm.treatmentcancerous	bioamines
16364	0.769421	0.867479	0.886961	0.3751	0.695426	1.18_566.02		[M+H]+		5	566.022	1.176	ESI pos	x1_18_566_02.bioamine		log2 fold change (MLE): sexf.treatmentcancerous vs sexm.treatmentcancerous	bioamines
12531	1.1369	0.86095	1.32052	0.18666	0.620707	1.20_884.45		[M+H]+		5	884.45	1.198	ESI pos	x1_20_884_45.bioamine		log2 fold change (MLE): sexf.treatmentcancerous vs sexm.treatmentcancerous	bioamines
35568.1	-0.214411	0.673399	-0.318402	0.75018	0.898924	0.84_281.05		[M-H]-		5	281.0511	0.841	ESI neg	x0_84_281_05.bioamine		log2 fold change (MLE): sexf.treatmentcancerous vs sexm.treatmentcancerous	bioamines
6857.45	1.05748	0.874426	1.20934	0.226533	0.628185	1.08_722.94		[M+H]+		5	722.9376	1.078	ESI pos	x1_08_722_94.bioamine		log2 fold change (MLE): sexf.treatmentcancerous vs sexm.treatmentcancerous	bioamines
11629.7	1.07357	0.866019	1.23967	0.215099	0.626541	1.20_596.04		[M+H]+		5	596.0422	1.2	ESI pos	x1_20_596_04.bioamine		log2 fold change (MLE): sexf.treatmentcancerous vs sexm.treatmentcancerous	bioamines
13127.1	-1.19182	2.04264	-0.583468	0.559578	0.808545	0.20_902.81		[M+H]+		5	902.8142	0.204	ESI pos	x0_20_902_81.bioamine		log2 fold change (MLE): sexf.treatmentcancerous vs sexm.treatmentcancerous	bioamines
5199.6	-1.75386	2.13235	-0.822504	0.41079	0.720644	0.34_515.55		[M+H]+		5	515.5489	0.343	ESI pos	x0_34_515_55.bioamine		log2 fold change (MLE): sexf.treatmentcancerous vs sexm.treatmentcancerous	bioamines
12886.2	1.37961	0.790482	1.74528	0.0809368	0.5809	0.66_597.87		[M+H]+		5	597.873	0.663	ESI pos	x0_66_597_87.bioamine		log2 fold change (MLE): sexf.treatmentcancerous vs sexm.treatmentcancerous	bioamines
95568.5	1.57017	1.00617	1.56054	0.118631	0.589125	1.23_484.81		[M+H]+		5	484.8074	1.233	ESI pos	x1_23_484_81.bioamine		log2 fold change (MLE): sexf.treatmentcancerous vs sexm.treatmentcancerous	bioamines
11341.6	1.32801	0.845358	1.57094	0.116197	0.589125	0.75_612.88		[M+H]+		5	612.8783	0.752	ESI pos	x0_75_612_88.bioamine		log2 fold change (MLE): sexf.treatmentcancerous vs sexm.treatmentcancerous	bioamines
9184.4	1.97147	0.8541	2.30824	0.0209859	0.538851	1.20_579.90		[M+H]+		5	579.904	1.198	ESI pos	x1_20_579_90.bioamine		log2 fold change (MLE): sexf.treatmentcancerous vs sexm.treatmentcancerous	bioamines
5861.37	1.00192	0.870166	1.15141	0.249562	0.628185	0.80_429.94		[M+H]+		5	429.939	0.803	ESI pos	x0_80_429_94.bioamine		log2 fold change (MLE): sexf.treatmentcancerous vs sexm.treatmentcancerous	bioamines
8391.54	1.83193	0.944149	1.9403	0.0523437	0.575349	1.23_480.55		[M+H]+		5	480.553	1.233	ESI pos	x1_23_480_55.bioamine		log2 fold change (MLE): sexf.treatmentcancerous vs sexm.treatmentcancerous	bioamines
163853	1.36506	1.08488	1.25826	0.208297	0.626541	1.23_929.57		[M+H]+		5	929.568	1.226	ESI pos	x1_23_929_57.bioamine		log2 fold change (MLE): sexf.treatmentcancerous vs sexm.treatmentcancerous	bioamines
166331	1.5679	1.04775	1.49645	0.134537	0.589125	1.09_494.32		[M+H]+		5	494.3157	1.087	ESI pos	x1_09_494_32.bioamine		log2 fold change (MLE): sexf.treatmentcancerous vs sexm.treatmentcancerous	bioamines
64780.8	-1.16569	0.785058	-1.48484	0.137585	0.589125	1.57_257.82		[M-H]-		5	257.8197	1.571	ESI neg	x1_57_257_82.bioamine		log2 fold change (MLE): sexf.treatmentcancerous vs sexm.treatmentcancerous	bioamines
18689.8	1.19695	0.855322	1.39942	0.161688	0.611233	0.63_565.81		[M+H]+		5	565.8082	0.629	ESI pos	x0_63_565_81.bioamine		log2 fold change (MLE): sexf.treatmentcancerous vs sexm.treatmentcancerous	bioamines
4876.72	1.29287	0.831033	1.55574	0.11977	0.589125	0.70_405.93		[M+H]+		5	405.9265	0.704	ESI pos	x0_70_405_93.bioamine		log2 fold change (MLE): sexf.treatmentcancerous vs sexm.treatmentcancerous	bioamines
108567	1.23713	0.988981	1.25091	0.210966	0.626541	1.23_951.58		[M+H]+		5	951.5804	1.233	ESI pos	x1_23_951_58.bioamine		log2 fold change (MLE): sexf.treatmentcancerous vs sexm.treatmentcancerous	bioamines
194093	1.49515	1.09088	1.37059	0.170503	0.61625	1.25_669.75		[M+H]+		5	669.7488	1.247	ESI pos	x1_25_669_75.bioamine		log2 fold change (MLE): sexf.treatmentcancerous vs sexm.treatmentcancerous	bioamines
313835	1.42022	1.19602	1.18746	0.235048	0.628185	1.23_640.73		[M+H]+		5	640.7348	1.233	ESI pos	x1_23_640_73.bioamine		log2 fold change (MLE): sexf.treatmentcancerous vs sexm.treatmentcancerous	bioamines
298051	1.37099	1.19308	1.14912	0.250507	0.628185	1.24_655.08		[M+H]+		5	655.0753	1.24	ESI pos	x1_24_655_08.bioamine		log2 fold change (MLE): sexf.treatmentcancerous vs sexm.treatmentcancerous	bioamines
13374.6	1.70481	0.913213	1.86682	0.0619262	0.5809	1.22_605.71		[M+H]+		5	605.7079	1.218	ESI pos	x1_22_605_71.bioamine		log2 fold change (MLE): sexf.treatmentcancerous vs sexm.treatmentcancerous	bioamines
27133.9	1.19179	0.883767	1.34853	0.177487	0.618103	1.23_633.04		[M+H]+		5	633.036	1.226	ESI pos	x1_23_633_04.bioamine		log2 fold change (MLE): sexf.treatmentcancerous vs sexm.treatmentcancerous	bioamines
333900	1.52104	1.20396	1.26336	0.206459	0.626541	1.03_479.30		[M+H]+		5	479.3049	1.032	ESI pos	x1_03_479_30.bioamine		log2 fold change (MLE): sexf.treatmentcancerous vs sexm.treatmentcancerous	bioamines
7666.94	1.99056	0.93579	2.12714	0.0334081	0.575349	1.12_507.09		[M+H]+		5	507.0914	1.122	ESI pos	x1_12_507_09.bioamine		log2 fold change (MLE): sexf.treatmentcancerous vs sexm.treatmentcancerous	bioamines
10319.5	1.63597	0.774417	2.11252	0.0346416	0.575349	0.81_634.89		[M+H]+		5	634.8909	0.805	ESI pos	x0_81_634_89.bioamine		log2 fold change (MLE): sexf.treatmentcancerous vs sexm.treatmentcancerous	bioamines
20527.2	1.24047	0.832122	1.49073	0.136032	0.589125	1.22_625.05		[M+H]+		5	625.0549	1.217	ESI pos	x1_22_625_05.bioamine		log2 fold change (MLE): sexf.treatmentcancerous vs sexm.treatmentcancerous	bioamines
37235.4	1.22186	0.856055	1.42731	0.153489	0.602039	1.21_603.68		[M+H]+		5	603.6822	1.21	ESI pos	x1_21_603_68.bioamine		log2 fold change (MLE): sexf.treatmentcancerous vs sexm.treatmentcancerous	bioamines
6400.85	-0.663748	0.989979	-0.670467	0.50256	0.780797	0.58_230.07		[M+H]+		5	230.0717	0.577	ESI pos	x0_58_230_07.bioamine		log2 fold change (MLE): sexf.treatmentcancerous vs sexm.treatmentcancerous	bioamines
15528	2.09956	0.973639	2.15641	0.0310517	0.575349	1.19_562.02		[M+H]+		5	562.0158	1.188	ESI pos	x1_19_562_02.bioamine		log2 fold change (MLE): sexf.treatmentcancerous vs sexm.treatmentcancerous	bioamines
19613.8	0.984003	0.920101	1.06945	0.284866	0.634364	1.19_580.69		[M+H]+		5	580.6946	1.189	ESI pos	x1_19_580_69.bioamine		log2 fold change (MLE): sexf.treatmentcancerous vs sexm.treatmentcancerous	bioamines
7512.73	1.53366	0.838047	1.83004	0.067244	0.5809	1.25_698.10		[M+H]+		5	698.0998	1.252	ESI pos	x1_25_698_10.bioamine		log2 fold change (MLE): sexf.treatmentcancerous vs sexm.treatmentcancerous	bioamines
9647.56	1.09112	1.06382	1.02566	0.305052	0.646891	2.15_467.06		[M-H]-		5	467.0565	2.149	ESI neg	x2_15_467_06.bioamine		log2 fold change (MLE): sexf.treatmentcancerous vs sexm.treatmentcancerous	bioamines
7497.06	-0.400829	1.71512	-0.233703	0.815215	0.929916	2.19_635.14		[M-H]-		5	635.1422	2.193	ESI neg	x2_19_635_14.bioamine		log2 fold change (MLE): sexf.treatmentcancerous vs sexm.treatmentcancerous	bioamines
140857	1.41551	1.01613	1.39304	0.163607	0.611233	1.25_670.08		[M+H]+		5	670.083	1.247	ESI pos	x1_25_670_08.bioamine		log2 fold change (MLE): sexf.treatmentcancerous vs sexm.treatmentcancerous	bioamines
5267.71	1.19588	0.832259	1.43691	0.150744	0.596922	0.80_441.92		[M+H]+		5	441.9202	0.8	ESI pos	x0_80_441_92.bioamine		log2 fold change (MLE): sexf.treatmentcancerous vs sexm.treatmentcancerous	bioamines
51147.2	1.13577	0.939792	1.20854	0.226841	0.628185	1.26_528.83		[M+H]+		5	528.8293	1.259	ESI pos	x1_26_528_83.bioamine		log2 fold change (MLE): sexf.treatmentcancerous vs sexm.treatmentcancerous	bioamines
5317.21	1.80929	0.961005	1.8827	0.0597407	0.5809	1.14_773.09		[M+H]+		5	773.0906	1.144	ESI pos	x1_14_773_09.bioamine		log2 fold change (MLE): sexf.treatmentcancerous vs sexm.treatmentcancerous	bioamines
20371.8	1.24308	0.863179	1.44012	0.149834	0.595596	1.23_940.03		[M+H]+		5	940.033	1.225	ESI pos	x1_23_940_03.bioamine		log2 fold change (MLE): sexf.treatmentcancerous vs sexm.treatmentcancerous	bioamines
27378.7	1.45243	0.86454	1.68	0.0929566	0.5809	1.22_918.02		[M+H]+		5	918.0196	1.217	ESI pos	x1_22_918_02.bioamine		log2 fold change (MLE): sexf.treatmentcancerous vs sexm.treatmentcancerous	bioamines
283664	1.34533	1.17466	1.1453	0.252084	0.628239	0.56_511.32		[M+H]+		5	511.3222	0.563	ESI pos	x0_56_511_32.bioamine		log2 fold change (MLE): sexf.treatmentcancerous vs sexm.treatmentcancerous	bioamines
27621.3	0.655306	0.939118	0.697789	0.485309	0.774923	2.44_333.06		[M-H]-		5	333.0592	2.436	ESI neg	x2_44_333_06.bioamine		log2 fold change (MLE): sexf.treatmentcancerous vs sexm.treatmentcancerous	bioamines
11297.7	1.30446	0.828807	1.5739	0.115511	0.589125	1.03_473.97		[M+H]+		5	473.9656	1.028	ESI pos	x1_03_473_97.bioamine		log2 fold change (MLE): sexf.treatmentcancerous vs sexm.treatmentcancerous	bioamines
28917	-1.50745	1.13273	-1.33081	0.183252	0.618103	1.29_498.29		[M-H]-		5	498.2875	1.292	ESI neg	x1_29_498_29.bioamine		log2 fold change (MLE): sexf.treatmentcancerous vs sexm.treatmentcancerous	bioamines
16201.6	0.8779	0.878536	0.999277	0.317661	0.652789	1.21_451.79		[M+H]+		5	451.7896	1.21	ESI pos	x1_21_451_79.bioamine		log2 fold change (MLE): sexf.treatmentcancerous vs sexm.treatmentcancerous	bioamines
133998	1.41191	1.00029	1.41151	0.158096	0.611233	1.23_641.07		[M+H]+		5	641.0687	1.233	ESI pos	x1_23_641_07.bioamine		log2 fold change (MLE): sexf.treatmentcancerous vs sexm.treatmentcancerous	bioamines
52986.5	-1.11131	0.729225	-1.52396	0.127518	0.589125	1.57_199.81		[M-H]-		5	199.806	1.566	ESI neg	x1_57_199_81.bioamine		log2 fold change (MLE): sexf.treatmentcancerous vs sexm.treatmentcancerous	bioamines
4516.37	1.94206	0.856665	2.267	0.0233902	0.538851	1.03_477.50		[M+H]+		5	477.5007	1.03	ESI pos	x1_03_477_50.bioamine		log2 fold change (MLE): sexf.treatmentcancerous vs sexm.treatmentcancerous	bioamines
43583.7	1.42973	0.887971	1.61011	0.107374	0.589125	1.25_995.61		[M+H]+		5	995.6072	1.246	ESI pos	x1_25_995_61.bioamine		log2 fold change (MLE): sexf.treatmentcancerous vs sexm.treatmentcancerous	bioamines
4448.36	1.85137	0.860388	2.15178	0.0314147	0.575349	0.70_620.88		[M+H]+		5	620.8832	0.698	ESI pos	x0_70_620_88.bioamine		log2 fold change (MLE): sexf.treatmentcancerous vs sexm.treatmentcancerous	bioamines
7118.4	2.26281	1.09562	2.06532	0.0388924	0.575349	1.24_491.56		[M+H]+		5	491.561	1.24	ESI pos	x1_24_491_56.bioamine		log2 fold change (MLE): sexf.treatmentcancerous vs sexm.treatmentcancerous	bioamines
6009.43	1.51522	0.893081	1.69663	0.0897674	0.5809	1.16_788.98		[M+H]+		5	788.9806	1.159	ESI pos	x1_16_788_98.bioamine		log2 fold change (MLE): sexf.treatmentcancerous vs sexm.treatmentcancerous	bioamines
11938.9	0.848301	0.790528	1.07308	0.283235	0.633996	1.19_862.44		[M+H]+		5	862.4371	1.187	ESI pos	x1_19_862_44.bioamine		log2 fold change (MLE): sexf.treatmentcancerous vs sexm.treatmentcancerous	bioamines
10520.6	1.48271	0.860568	1.72294	0.084899	0.5809	0.70_590.86		[M+H]+		5	590.8564	0.705	ESI pos	x0_70_590_86.bioamine		log2 fold change (MLE): sexf.treatmentcancerous vs sexm.treatmentcancerous	bioamines
70878.6	1.34229	0.958538	1.40035	0.161407	0.611233	1.25_517.83		[M+H]+		5	517.8303	1.253	ESI pos	x1_25_517_83.bioamine		log2 fold change (MLE): sexf.treatmentcancerous vs sexm.treatmentcancerous	bioamines
9872.57	1.27218	0.833828	1.52571	0.127082	0.589125	1.14_521.72		[M+H]+		5	521.7216	1.143	ESI pos	x1_14_521_72.bioamine		log2 fold change (MLE): sexf.treatmentcancerous vs sexm.treatmentcancerous	bioamines
10018.6	1.27985	0.812169	1.57584	0.115062	0.589125	1.25_683.76		[M+H]+		5	683.7604	1.248	ESI pos	x1_25_683_76.bioamine		log2 fold change (MLE): sexf.treatmentcancerous vs sexm.treatmentcancerous	bioamines
6579.8	-1.1181	0.924043	-1.21001	0.226274	0.628185	2.34_658.23		[M-H]-		5	658.2277	2.341	ESI neg	x2_34_658_23.bioamine		log2 fold change (MLE): sexf.treatmentcancerous vs sexm.treatmentcancerous	bioamines
42035.2	-0.608595	1.20634	-0.504498	0.613912	0.827203	2.22_364.12		[M+H]+		5	364.1198	2.216	ESI pos	x2_22_364_12.bioamine		log2 fold change (MLE): sexf.treatmentcancerous vs sexm.treatmentcancerous	bioamines
19457.3	1.75564	0.911189	1.92676	0.0540093	0.57955	1.21_590.69		[M+H]+		5	590.6928	1.209	ESI pos	x1_21_590_69.bioamine		log2 fold change (MLE): sexf.treatmentcancerous vs sexm.treatmentcancerous	bioamines
6428.79	1.62615	0.861215	1.88821	0.0589979	0.5809	1.14_766.96		[M+H]+		5	766.9583	1.142	ESI pos	x1_14_766_96.bioamine		log2 fold change (MLE): sexf.treatmentcancerous vs sexm.treatmentcancerous	bioamines
8314.48	1.37531	0.890618	1.54422	0.122534	0.589125	0.88_656.90		[M+H]+		5	656.8951	0.875	ESI pos	x0_88_656_90.bioamine		log2 fold change (MLE): sexf.treatmentcancerous vs sexm.treatmentcancerous	bioamines
5955.12	1.87871	0.925957	2.02893	0.042465	0.575349	1.22_609.16		[M+H]+		5	609.1629	1.217	ESI pos	x1_22_609_16.bioamine		log2 fold change (MLE): sexf.treatmentcancerous vs sexm.treatmentcancerous	bioamines
7505.28	0.145237	1.0678	0.136015	0.891809	0.962934	2.01_422.10		[M+H]+		5	422.101	2.006	ESI pos	x2_01_422_10.bioamine		log2 fold change (MLE): sexf.treatmentcancerous vs sexm.treatmentcancerous	bioamines
13013.1	1.34633	0.883218	1.52434	0.127423	0.589125	1.23_648.04		[M+H]+		5	648.0443	1.233	ESI pos	x1_23_648_04.bioamine		log2 fold change (MLE): sexf.treatmentcancerous vs sexm.treatmentcancerous	bioamines
234305	1.35705	1.13737	1.19315	0.232812	0.628185	1.22_611.72		[M+H]+		5	611.7181	1.218	ESI pos	x1_22_611_72.bioamine		log2 fold change (MLE): sexf.treatmentcancerous vs sexm.treatmentcancerous	bioamines
3763.84	1.2664	0.827639	1.53014	0.125983	0.589125	0.66_575.58		[M+H]+		5	575.5849	0.664	ESI pos	x0_66_575_58.bioamine		log2 fold change (MLE): sexf.treatmentcancerous vs sexm.treatmentcancerous	bioamines
5122.8	1.70003	0.84755	2.00581	0.044876	0.575349	1.09_1444.86		[M+H]+		5	1444.8639	1.092	ESI pos	x1_09_1444_86.bioamine		log2 fold change (MLE): sexf.treatmentcancerous vs sexm.treatmentcancerous	bioamines
443353	1.33475	1.2088	1.1042	0.269506	0.631948	0.59_533.34		[M+H]+		5	533.3402	0.595	ESI pos	x0_59_533_34.bioamine		log2 fold change (MLE): sexf.treatmentcancerous vs sexm.treatmentcancerous	bioamines
21163.7	1.03287	0.859828	1.20125	0.229654	0.628185	1.23_647.71		[M+H]+		5	647.7085	1.233	ESI pos	x1_23_647_71.bioamine		log2 fold change (MLE): sexf.treatmentcancerous vs sexm.treatmentcancerous	bioamines
18682	1.12942	0.855651	1.31996	0.18685	0.620707	1.22_618.69		[M+H]+		5	618.6895	1.217	ESI pos	x1_22_618_69.bioamine		log2 fold change (MLE): sexf.treatmentcancerous vs sexm.treatmentcancerous	bioamines
16570.5	0.0372599	0.878903	0.0423936	0.966185	0.985896	2.11_257.32		[M+H]+		5	257.3236	2.106	ESI pos	x2_11_257_32.bioamine		log2 fold change (MLE): sexf.treatmentcancerous vs sexm.treatmentcancerous	bioamines
6174.33	1.57376	0.907072	1.73499	0.0827427	0.5809	1.25_1006.06		[M+H]+		5	1006.0631	1.245	ESI pos	x1_25_1006_06.bioamine		log2 fold change (MLE): sexf.treatmentcancerous vs sexm.treatmentcancerous	bioamines
10428.6	1.12461	0.81309	1.38314	0.166623	0.615111	1.24_984.06		[M+H]+		5	984.0584	1.238	ESI pos	x1_24_984_06.bioamine		log2 fold change (MLE): sexf.treatmentcancerous vs sexm.treatmentcancerous	bioamines
15860.5	1.67384	0.840063	1.99252	0.0463143	0.575349	1.12_774.40		[M+H]+		5	774.4019	1.121	ESI pos	x1_12_774_40.bioamine		log2 fold change (MLE): sexf.treatmentcancerous vs sexm.treatmentcancerous	bioamines
54569.8	1.55825	0.94411	1.6505	0.0988404	0.586129	1.25_518.08		[M+H]+		5	518.0794	1.253	ESI pos	x1_25_518_08.bioamine		log2 fold change (MLE): sexf.treatmentcancerous vs sexm.treatmentcancerous	bioamines
11489.4	1.39641	1.16146	1.20228	0.229253	0.628185	2.14_495.14		[M+H]+		5	495.145	2.141	ESI pos	x2_14_495_14.bioamine		log2 fold change (MLE): sexf.treatmentcancerous vs sexm.treatmentcancerous	bioamines
6434.23	1.14626	0.844537	1.35726	0.174698	0.618103	1.26_706.08		[M+H]+		5	706.077	1.259	ESI pos	x1_26_706_08.bioamine		log2 fold change (MLE): sexf.treatmentcancerous vs sexm.treatmentcancerous	bioamines
25724.4	-0.48676	1.02028	-0.477084	0.633302	0.839135	0.22_303.23		[M-H]-		5	303.234	0.219	ESI neg	x0_22_303_23.bioamine		log2 fold change (MLE): sexf.treatmentcancerous vs sexm.treatmentcancerous	bioamines
6766.04	1.52027	0.89624	1.69627	0.0898339	0.5809	1.21_594.87		[M+H]+		5	594.8746	1.206	ESI pos	x1_21_594_87.bioamine		log2 fold change (MLE): sexf.treatmentcancerous vs sexm.treatmentcancerous	bioamines
8189.79	1.29817	1.00316	1.29408	0.195638	0.620836	2.15_688.12		[M-H]-		5	688.1209	2.149	ESI neg	x2_15_688_12.bioamine		log2 fold change (MLE): sexf.treatmentcancerous vs sexm.treatmentcancerous	bioamines
22218.5	0.947867	0.879841	1.07732	0.281339	0.633996	1.22_624.73		[M+H]+		5	624.7286	1.217	ESI pos	x1_22_624_73.bioamine		log2 fold change (MLE): sexf.treatmentcancerous vs sexm.treatmentcancerous	bioamines
22185.7	0.103061	0.826445	0.124704	0.900758	0.962976	0.73_232.03		[M-H]-		5	232.0286	0.729	ESI neg	x0_73_232_03.bioamine		log2 fold change (MLE): sexf.treatmentcancerous vs sexm.treatmentcancerous	bioamines
9076.6	0.69282	1.59787	0.43359	0.664586	0.855768	2.14_754.16		[M+H]+		5	754.1635	2.143	ESI pos	x2_14_754_16.bioamine		log2 fold change (MLE): sexf.treatmentcancerous vs sexm.treatmentcancerous	bioamines
66689.8	1.21854	0.913402	1.33407	0.182183	0.618103	1.24_973.59		[M+H]+		5	973.5892	1.239	ESI pos	x1_24_973_59.bioamine		log2 fold change (MLE): sexf.treatmentcancerous vs sexm.treatmentcancerous	bioamines
14181.4	1.38492	0.825067	1.67855	0.093239	0.5809	1.23_962.04		[M+H]+		5	962.0421	1.231	ESI pos	x1_23_962_04.bioamine		log2 fold change (MLE): sexf.treatmentcancerous vs sexm.treatmentcancerous	bioamines
6928.26	0.854139	0.753419	1.13368	0.256927	0.629934	1.23_469.80		[M+H]+		5	469.7952	1.227	ESI pos	x1_23_469_80.bioamine		log2 fold change (MLE): sexf.treatmentcancerous vs sexm.treatmentcancerous	bioamines
183943	1.40413	1.07984	1.30031	0.193495	0.620707	1.23_626.39		[M+H]+		5	626.3914	1.225	ESI pos	x1_23_626_39.bioamine		log2 fold change (MLE): sexf.treatmentcancerous vs sexm.treatmentcancerous	bioamines
6386.2	1.61475	0.871823	1.85215	0.0640039	0.5809	1.25_684.09		[M+H]+		5	684.0907	1.246	ESI pos	x1_25_684_09.bioamine		log2 fold change (MLE): sexf.treatmentcancerous vs sexm.treatmentcancerous	bioamines
29968.4	1.0613	0.872163	1.21687	0.223655	0.628185	1.23_632.70		[M+H]+		5	632.7014	1.226	ESI pos	x1_23_632_70.bioamine		log2 fold change (MLE): sexf.treatmentcancerous vs sexm.treatmentcancerous	bioamines
67826.8	0.217547	1.0014	0.217242	0.828019	0.933699	0.84_796.52		[M+H]+		5	796.5158	0.836	ESI pos	x0_84_796_52.bioamine		log2 fold change (MLE): sexf.treatmentcancerous vs sexm.treatmentcancerous	bioamines
100528	1.59783	1.00357	1.59214	0.111352	0.589125	1.24_495.82		[M+H]+		5	495.8159	1.239	ESI pos	x1_24_495_82.bioamine		log2 fold change (MLE): sexf.treatmentcancerous vs sexm.treatmentcancerous	bioamines
10120.8	-0.0367102	1.66527	-0.0220446	0.982412	0.99194	0.20_822.74		[M+H]+		5	822.7433	0.201	ESI pos	x0_20_822_74.bioamine		log2 fold change (MLE): sexf.treatmentcancerous vs sexm.treatmentcancerous	bioamines
4363.62	1.70726	0.902953	1.89075	0.0586578	0.5809	1.08_729.20		[M+H]+		5	729.1991	1.085	ESI pos	x1_08_729_20.bioamine		log2 fold change (MLE): sexf.treatmentcancerous vs sexm.treatmentcancerous	bioamines
7237.22	1.18611	0.91185	1.30077	0.193337	0.620707	1.23_972.09		[M+H]+		5	972.0909	1.233	ESI pos	x1_23_972_09.bioamine		log2 fold change (MLE): sexf.treatmentcancerous vs sexm.treatmentcancerous	bioamines
5023.03	1.60659	0.853357	1.88267	0.0597445	0.5809	1.12_751.15		[M+H]+		5	751.146	1.119	ESI pos	x1_12_751_15.bioamine		log2 fold change (MLE): sexf.treatmentcancerous vs sexm.treatmentcancerous	bioamines
94384	1.4708	0.963743	1.52613	0.126976	0.589125	1.24_655.74		[M+H]+		5	655.7446	1.239	ESI pos	x1_24_655_74.bioamine		log2 fold change (MLE): sexf.treatmentcancerous vs sexm.treatmentcancerous	bioamines
18865.5	1.39707	0.756229	1.84742	0.064687	0.5809	0.56_1004.61		[M+H]+		5	1004.6141	0.565	ESI pos	x0_56_1004_61.bioamine		log2 fold change (MLE): sexf.treatmentcancerous vs sexm.treatmentcancerous	bioamines
10971.4	1.23439	0.85631	1.44153	0.149436	0.595348	1.12_506.76		[M+H]+		5	506.7597	1.122	ESI pos	x1_12_506_76.bioamine		log2 fold change (MLE): sexf.treatmentcancerous vs sexm.treatmentcancerous	bioamines
6329.02	2.13397	2.42576	0.879713	0.379015	0.700071	1.39_455.03		[M+H]+		5	455.0315	1.385	ESI pos	x1_39_455_03.bioamine		log2 fold change (MLE): sexf.treatmentcancerous vs sexm.treatmentcancerous	bioamines
14132.8	1.46042	0.808424	1.8065	0.0708408	0.5809	0.83_1268.76		[M+H]+		5	1268.7618	0.826	ESI pos	x0_83_1268_76.bioamine		log2 fold change (MLE): sexf.treatmentcancerous vs sexm.treatmentcancerous	bioamines
4870.72	-0.96327	0.893726	-1.07781	0.281117	0.633996	0.28_231.02		[M-H]-		5	231.0236	0.277	ESI neg	x0_28_231_02.bioamine		log2 fold change (MLE): sexf.treatmentcancerous vs sexm.treatmentcancerous	bioamines
6094.47	1.80888	0.828958	2.18211	0.0291015	0.575349	1.01_1421.77		[M+H]+		5	1421.7744	1.01	ESI pos	x1_01_1421_77.bioamine		log2 fold change (MLE): sexf.treatmentcancerous vs sexm.treatmentcancerous	bioamines
65929.9	-1.13504	0.787063	-1.44212	0.149269	0.595348	1.57_255.82		[M-H]-		5	255.8226	1.571	ESI neg	x1_57_255_82.bioamine		log2 fold change (MLE): sexf.treatmentcancerous vs sexm.treatmentcancerous	bioamines
5500.21	1.62782	0.706303	2.30471	0.0211827	0.538851	1.19_820.05		[M+H]+		5	820.048	1.19	ESI pos	x1_19_820_05.bioamine		log2 fold change (MLE): sexf.treatmentcancerous vs sexm.treatmentcancerous	bioamines
4594.82	1.50992	0.880563	1.71472	0.0863961	0.5809	1.19_565.95		[M+H]+		5	565.9452	1.187	ESI pos	x1_19_565_95.bioamine		log2 fold change (MLE): sexf.treatmentcancerous vs sexm.treatmentcancerous	bioamines
6204.18	1.52259	0.824635	1.84638	0.0648373	0.5809	0.93_1377.74		[M+H]+		5	1377.7385	0.93	ESI pos	x0_93_1377_74.bioamine		log2 fold change (MLE): sexf.treatmentcancerous vs sexm.treatmentcancerous	bioamines
6023.78	1.41146	0.949152	1.48707	0.136995	0.589125	1.23_635.06		[M+H]+		5	635.0571	1.232	ESI pos	x1_23_635_06.bioamine		log2 fold change (MLE): sexf.treatmentcancerous vs sexm.treatmentcancerous	bioamines
4209.49	1.83093	0.872098	2.09946	0.0357764	0.575349	1.12_496.97		[M+H]+		5	496.9709	1.119	ESI pos	x1_12_496_97.bioamine		log2 fold change (MLE): sexf.treatmentcancerous vs sexm.treatmentcancerous	bioamines
24042	-0.197463	0.642545	-0.307313	0.758605	0.90136	0.84_191.02		[M-H]-		5	191.0183	0.84	ESI neg	x0_84_191_02.bioamine		log2 fold change (MLE): sexf.treatmentcancerous vs sexm.treatmentcancerous	bioamines
61734	-0.972326	0.938792	-1.03572	0.300333	0.64358	1.45_137.04		[M+H]+		5	137.0449	1.447	ESI pos	x1_45_137_04.bioamine		log2 fold change (MLE): sexf.treatmentcancerous vs sexm.treatmentcancerous	bioamines
3008.89	0.830619	0.773803	1.07342	0.283081	0.633996	0.53_981.52		[M+H]+		5	981.5175	0.533	ESI pos	x0_53_981_52.bioamine		log2 fold change (MLE): sexf.treatmentcancerous vs sexm.treatmentcancerous	bioamines
27015.3	-0.48275	0.589757	-0.818557	0.413039	0.720644	0.98_175.00		[M+H]+		5	174.999	0.985	ESI pos	x0_98_175_00.bioamine		log2 fold change (MLE): sexf.treatmentcancerous vs sexm.treatmentcancerous	bioamines
5214.55	0.819834	0.771831	1.06219	0.288148	0.636995	0.88_456.94		[M+H]+		5	456.9353	0.875	ESI pos	x0_88_456_94.bioamine		log2 fold change (MLE): sexf.treatmentcancerous vs sexm.treatmentcancerous	bioamines
6912.83	1.59157	0.877299	1.81417	0.0696509	0.5809	1.21_594.53		[M+H]+		5	594.5292	1.208	ESI pos	x1_21_594_53.bioamine		log2 fold change (MLE): sexf.treatmentcancerous vs sexm.treatmentcancerous	bioamines
5088.76	3.75691	1.86118	2.01857	0.0435323	0.575349	1.25_502.57		[M+H]+		5	502.566	1.247	ESI pos	x1_25_502_57.bioamine		log2 fold change (MLE): sexf.treatmentcancerous vs sexm.treatmentcancerous	bioamines
6077.29	0.05646	1.01165	0.0558098	0.955493	0.982077	1.31_290.20		[M-H]-		5	290.1956	1.313	ESI neg	x1_31_290_20.bioamine		log2 fold change (MLE): sexf.treatmentcancerous vs sexm.treatmentcancerous	bioamines
4778.86	1.98182	0.809934	2.44689	0.0144096	0.523549	1.01_1400.84		[M+H]+		5	1400.8378	1.007	ESI pos	x1_01_1400_84.bioamine		log2 fold change (MLE): sexf.treatmentcancerous vs sexm.treatmentcancerous	bioamines
54055.1	0.352028	0.84614	0.41604	0.677381	0.864359	0.39_215.07		[M-H]-		5	215.073	0.391	ESI neg	x0_39_215_07.bioamine		log2 fold change (MLE): sexf.treatmentcancerous vs sexm.treatmentcancerous	bioamines
11562.3	-0.375319	1.10541	-0.339529	0.734211	0.890252	1.69_145.05		[M+H]+		5	145.0484	1.689	ESI pos	x1_69_145_05.bioamine		log2 fold change (MLE): sexf.treatmentcancerous vs sexm.treatmentcancerous	bioamines
11714	1.30569	0.82922	1.5746	0.115348	0.589125	0.67_568.85		[M+H]+		5	568.8464	0.666	ESI pos	x0_67_568_85.bioamine		log2 fold change (MLE): sexf.treatmentcancerous vs sexm.treatmentcancerous	bioamines
17291.8	1.05381	0.809207	1.30228	0.192822	0.620707	1.16_818.42		[M+H]+		5	818.4182	1.161	ESI pos	x1_16_818_42.bioamine		log2 fold change (MLE): sexf.treatmentcancerous vs sexm.treatmentcancerous	bioamines
4075.35	1.30578	0.805423	1.62124	0.104967	0.589125	1.14_511.65		[M+H]+		5	511.6519	1.142	ESI pos	x1_14_511_65.bioamine		log2 fold change (MLE): sexf.treatmentcancerous vs sexm.treatmentcancerous	bioamines
22643.8	0.779186	0.879072	0.886374	0.375416	0.695426	1.13_464.64		[M+H]+		5	464.6355	1.129	ESI pos	x1_13_464_64.bioamine		log2 fold change (MLE): sexf.treatmentcancerous vs sexm.treatmentcancerous	bioamines
4292.7	1.03049	0.881861	1.16854	0.242589	0.628185	0.94_471.94		[M+H]+		5	471.9429	0.941	ESI pos	x0_94_471_94.bioamine		log2 fold change (MLE): sexf.treatmentcancerous vs sexm.treatmentcancerous	bioamines
4795.49	1.33571	0.86702	1.54058	0.123419	0.589125	1.11_1488.91		[M+H]+		5	1488.9109	1.112	ESI pos	x1_11_1488_91.bioamine		log2 fold change (MLE): sexf.treatmentcancerous vs sexm.treatmentcancerous	bioamines
3670.32	1.13526	0.846676	1.34084	0.179971	0.618103	1.20_440.79		[M+H]+		5	440.7858	1.199	ESI pos	x1_20_440_79.bioamine		log2 fold change (MLE): sexf.treatmentcancerous vs sexm.treatmentcancerous	bioamines
4193.97	-0.288163	0.827884	-0.348071	0.727787	0.88672	0.19_246.95		[M-H]-		5	246.9481	0.191	ESI neg	x0_19_246_95.bioamine		log2 fold change (MLE): sexf.treatmentcancerous vs sexm.treatmentcancerous	bioamines
14023	0.966511	0.815176	1.18565	0.235762	0.628185	1.09_752.39		[M+H]+		5	752.3853	1.094	ESI pos	x1_09_752_39.bioamine		log2 fold change (MLE): sexf.treatmentcancerous vs sexm.treatmentcancerous	bioamines
19186.2	1.32993	0.83162	1.59921	0.109774	0.589125	1.23_639.74		[M+H]+		5	639.7371	1.226	ESI pos	x1_23_639_74.bioamine		log2 fold change (MLE): sexf.treatmentcancerous vs sexm.treatmentcancerous	bioamines
5399.28	1.86378	1.43846	1.29568	0.195086	0.620836	2.15_429.10		[M-H]-		5	429.1022	2.149	ESI neg	x2_15_429_10.bioamine		log2 fold change (MLE): sexf.treatmentcancerous vs sexm.treatmentcancerous	bioamines
5102.92	0.734015	0.797266	0.920665	0.357225	0.680634	1.24_994.10		[M+H]+		5	994.1041	1.24	ESI pos	x1_24_994_10.bioamine		log2 fold change (MLE): sexf.treatmentcancerous vs sexm.treatmentcancerous	bioamines
7304.27	1.61197	0.829901	1.94237	0.0520923	0.575349	1.08_1465.80		[M+H]+		5	1465.8015	1.084	ESI pos	x1_08_1465_80.bioamine		log2 fold change (MLE): sexf.treatmentcancerous vs sexm.treatmentcancerous	bioamines
12002	0.918626	0.865611	1.06124	0.288579	0.636995	1.24_669.08		[M+H]+		5	669.0821	1.24	ESI pos	x1_24_669_08.bioamine		log2 fold change (MLE): sexf.treatmentcancerous vs sexm.treatmentcancerous	bioamines
3280.48	1.1886	0.991582	1.19869	0.230648	0.628185	0.63_553.64		[M+H]+		5	553.6411	0.627	ESI pos	x0_63_553_64.bioamine		log2 fold change (MLE): sexf.treatmentcancerous vs sexm.treatmentcancerous	bioamines
20080.1	0.943106	0.836044	1.12806	0.259296	0.629934	1.20_595.71		[M+H]+		5	595.7062	1.2	ESI pos	x1_20_595_71.bioamine		log2 fold change (MLE): sexf.treatmentcancerous vs sexm.treatmentcancerous	bioamines
4488.6	1.26024	0.839437	1.50129	0.133281	0.589125	1.23_623.80		[M+H]+		5	623.8022	1.227	ESI pos	x1_23_623_80.bioamine		log2 fold change (MLE): sexf.treatmentcancerous vs sexm.treatmentcancerous	bioamines
210064	1.33678	1.12058	1.19293	0.232896	0.628185	1.24_655.41		[M+H]+		5	655.4069	1.239	ESI pos	x1_24_655_41.bioamine		log2 fold change (MLE): sexf.treatmentcancerous vs sexm.treatmentcancerous	bioamines
4023.13	-0.539313	0.997903	-0.540446	0.588889	0.819066	2.19_659.14		[M+H]+		5	659.1363	2.192	ESI pos	x2_19_659_14.bioamine		log2 fold change (MLE): sexf.treatmentcancerous vs sexm.treatmentcancerous	bioamines
357804	0.686195	1.25078	0.548612	0.583272	0.814741	2.15_214.05		[M-H]-		5	214.0501	2.149	ESI neg	x2_15_214_05.bioamine		log2 fold change (MLE): sexf.treatmentcancerous vs sexm.treatmentcancerous	bioamines
6396.85	1.20745	0.756957	1.59514	0.110681	0.589125	0.56_502.81		[M+H]+		5	502.81	0.564	ESI pos	x0_56_502_81.bioamine		log2 fold change (MLE): sexf.treatmentcancerous vs sexm.treatmentcancerous	bioamines
7568.25	0.819603	0.916105	0.89466	0.370969	0.691518	1.12_744.95		[M+H]+		5	744.9549	1.118	ESI pos	x1_12_744_95.bioamine		log2 fold change (MLE): sexf.treatmentcancerous vs sexm.treatmentcancerous	bioamines
5649.4	-0.880908	1.10436	-0.797661	0.425067	0.728134	1.46_573.11		[M-H]-		5	573.1082	1.458	ESI neg	x1_46_573_11.bioamine		log2 fold change (MLE): sexf.treatmentcancerous vs sexm.treatmentcancerous	bioamines
9466.13	1.33604	0.816113	1.63707	0.101615	0.589125	1.23_654.74		[M+H]+		5	654.7415	1.233	ESI pos	x1_23_654_74.bioamine		log2 fold change (MLE): sexf.treatmentcancerous vs sexm.treatmentcancerous	bioamines
5064.26	1.04144	0.903854	1.15222	0.24923	0.628185	1.26_713.11		[M+H]+		5	713.1118	1.259	ESI pos	x1_26_713_11.bioamine		log2 fold change (MLE): sexf.treatmentcancerous vs sexm.treatmentcancerous	bioamines
4183.32	0.97461	0.862183	1.1304	0.258308	0.629934	1.17_811.00		[M+H]+		5	810.9996	1.174	ESI pos	x1_17_811_00.bioamine		log2 fold change (MLE): sexf.treatmentcancerous vs sexm.treatmentcancerous	bioamines
6086.8	1.63805	0.854245	1.91754	0.0551698	0.5809	1.02_700.93		[M+H]+		5	700.9262	1.023	ESI pos	x1_02_700_93.bioamine		log2 fold change (MLE): sexf.treatmentcancerous vs sexm.treatmentcancerous	bioamines
5470.17	-0.519483	1.46254	-0.355192	0.722446	0.884136	1.69_203.50		[M+H]+		5	203.4985	1.689	ESI pos	x1_69_203_50.bioamine		log2 fold change (MLE): sexf.treatmentcancerous vs sexm.treatmentcancerous	bioamines
6444.52	0.887455	0.799996	1.10932	0.26729	0.631948	0.63_1113.60		[M+H]+		5	1113.602	0.629	ESI pos	x0_63_1113_60.bioamine		log2 fold change (MLE): sexf.treatmentcancerous vs sexm.treatmentcancerous	bioamines
4198.75	1.56385	0.808698	1.93378	0.0531397	0.575349	1.14_522.05		[M+H]+		5	522.0486	1.143	ESI pos	x1_14_522_05.bioamine		log2 fold change (MLE): sexf.treatmentcancerous vs sexm.treatmentcancerous	bioamines
22787.6	-2.12465	0.873019	-2.43369	0.014946	0.529386	2.12_488.16		[M-H]-		5	488.1598	2.119	ESI neg	x2_12_488_16.bioamine		log2 fold change (MLE): sexf.treatmentcancerous vs sexm.treatmentcancerous	bioamines
77078.1	1.31607	0.95501	1.37807	0.168182	0.615929	1.26_699.10		[M+H]+		5	699.102	1.259	ESI pos	x1_26_699_10.bioamine		log2 fold change (MLE): sexf.treatmentcancerous vs sexm.treatmentcancerous	bioamines
3027.1	-1.92798	0.835293	-2.30814	0.0209911	0.538851	1.84_162.77		[M+H]+		5	162.773	1.837	ESI pos	x1_84_162_77.bioamine		log2 fold change (MLE): sexf.treatmentcancerous vs sexm.treatmentcancerous	bioamines
10644.5	0.586563	1.04957	0.558859	0.576258	0.814569	1.10_207.20		[M+H]+		5	207.2046	1.099	ESI pos	x1_10_207_20.bioamine		log2 fold change (MLE): sexf.treatmentcancerous vs sexm.treatmentcancerous	bioamines
13445.1	1.34725	0.816791	1.64945	0.099056	0.586129	1.26_1039.63		[M+H]+		5	1039.6274	1.257	ESI pos	x1_26_1039_63.bioamine		log2 fold change (MLE): sexf.treatmentcancerous vs sexm.treatmentcancerous	bioamines
31885	1.33216	0.858049	1.55254	0.120533	0.589125	1.26_540.09		[M+H]+		5	540.0893	1.263	ESI pos	x1_26_540_09.bioamine		log2 fold change (MLE): sexf.treatmentcancerous vs sexm.treatmentcancerous	bioamines
5657.14	-0.0604784	0.834711	-0.0724543	0.94224	0.978135	1.42_788.54		[M+H]+		5	788.5392	1.416	ESI pos	x1_42_788_54_2.bioamine		log2 fold change (MLE): sexf.treatmentcancerous vs sexm.treatmentcancerous	bioamines
5156.8	1.58884	0.874529	1.8168	0.0692479	0.5809	1.08_492.46		[M+H]+		5	492.4636	1.081	ESI pos	x1_08_492_46.bioamine		log2 fold change (MLE): sexf.treatmentcancerous vs sexm.treatmentcancerous	bioamines
5249.33	-1.02609	1.50546	-0.681582	0.495503	0.777415	1.31_561.38		[M-H]-		5	561.3754	1.315	ESI neg	x1_31_561_38.bioamine		log2 fold change (MLE): sexf.treatmentcancerous vs sexm.treatmentcancerous	bioamines
42438.4	1.41928	0.880075	1.61268	0.106813	0.589125	1.26_529.09		[M+H]+		5	529.0868	1.258	ESI pos	x1_26_529_09.bioamine		log2 fold change (MLE): sexf.treatmentcancerous vs sexm.treatmentcancerous	bioamines
11249.4	1.24851	0.843733	1.47975	0.138941	0.589125	0.60_543.80		[M+H]+		5	543.8001	0.599	ESI pos	x0_60_543_80.bioamine		log2 fold change (MLE): sexf.treatmentcancerous vs sexm.treatmentcancerous	bioamines
7624.55	0.887556	0.835997	1.06167	0.288384	0.636995	0.76_1245.68		[M+H]+		5	1245.684	0.756	ESI pos	x0_76_1245_68.bioamine		log2 fold change (MLE): sexf.treatmentcancerous vs sexm.treatmentcancerous	bioamines
8518.61	0.924608	0.837322	1.10424	0.269487	0.631948	1.25_691.73		[M+H]+		5	691.7337	1.253	ESI pos	x1_25_691_73.bioamine		log2 fold change (MLE): sexf.treatmentcancerous vs sexm.treatmentcancerous	bioamines
2871.72	-0.889544	1.03146	-0.862408	0.388463	0.709274	0.20_794.72		[M+H]+		5	794.7158	0.2	ESI pos	x0_20_794_72.bioamine		log2 fold change (MLE): sexf.treatmentcancerous vs sexm.treatmentcancerous	bioamines
13247.2	1.17371	0.857007	1.36954	0.17083	0.616357	1.24_668.75		[M+H]+		5	668.7482	1.24	ESI pos	x1_24_668_75.bioamine		log2 fold change (MLE): sexf.treatmentcancerous vs sexm.treatmentcancerous	bioamines
123596	1.33805	1.00048	1.33741	0.181088	0.618103	1.25_684.43		[M+H]+		5	684.4271	1.253	ESI pos	x1_25_684_43.bioamine		log2 fold change (MLE): sexf.treatmentcancerous vs sexm.treatmentcancerous	bioamines
2204.16	1.19821	0.799908	1.49794	0.134149	0.589125	0.60_531.70		[M+H]+		5	531.6952	0.596	ESI pos	x0_60_531_70.bioamine		log2 fold change (MLE): sexf.treatmentcancerous vs sexm.treatmentcancerous	bioamines
46868.4	1.50612	0.879295	1.71287	0.0867362	0.5809	1.26_713.78		[M+H]+		5	713.7753	1.264	ESI pos	x1_26_713_78.bioamine		log2 fold change (MLE): sexf.treatmentcancerous vs sexm.treatmentcancerous	bioamines
2783.2	-1.61467	0.880905	-1.83297	0.0668071	0.5809	0.27_317.06		[M-H]-		5	317.0565	0.274	ESI neg	x0_27_317_06.bioamine		log2 fold change (MLE): sexf.treatmentcancerous vs sexm.treatmentcancerous	bioamines
17725.6	1.21837	0.808456	1.50704	0.131801	0.589125	1.14_796.41		[M+H]+		5	796.4084	1.144	ESI pos	x1_14_796_41.bioamine		log2 fold change (MLE): sexf.treatmentcancerous vs sexm.treatmentcancerous	bioamines
4113.98	0.83224	0.805115	1.03369	0.301281	0.64358	2.14_254.02		[M+H]+		5	254.0163	2.144	ESI pos	x2_14_254_02.bioamine		log2 fold change (MLE): sexf.treatmentcancerous vs sexm.treatmentcancerous	bioamines
5372.62	0.618328	0.852137	0.72562	0.468072	0.757396	2.15_497.06		[M+H]+		5	497.0641	2.145	ESI pos	x2_15_497_06.bioamine		log2 fold change (MLE): sexf.treatmentcancerous vs sexm.treatmentcancerous	bioamines
3171.53	1.32388	0.878709	1.50661	0.13191	0.589125	0.94_452.94		[M+H]+		5	452.9414	0.937	ESI pos	x0_94_452_94.bioamine		log2 fold change (MLE): sexf.treatmentcancerous vs sexm.treatmentcancerous	bioamines
83773.4	-1.10709	0.788672	-1.40374	0.160395	0.611233	1.57_160.13		[M+H]+		5	160.133	1.571	ESI pos	x1_57_160_13.bioamine		log2 fold change (MLE): sexf.treatmentcancerous vs sexm.treatmentcancerous	bioamines
21801.9	1.30641	0.848067	1.54046	0.123449	0.589125	1.27_551.10		[M+H]+		5	551.0989	1.27	ESI pos	x1_27_551_10.bioamine		log2 fold change (MLE): sexf.treatmentcancerous vs sexm.treatmentcancerous	bioamines
2189.22	1.26026	0.856903	1.47072	0.141367	0.59009	0.70_620.91		[M+H]+		5	620.9061	0.705	ESI pos	x0_70_620_91.bioamine		log2 fold change (MLE): sexf.treatmentcancerous vs sexm.treatmentcancerous	bioamines
3926.27	0.979659	0.887426	1.10393	0.269622	0.631948	1.19_833.01		[M+H]+		5	833.0059	1.186	ESI pos	x1_19_833_01.bioamine		log2 fold change (MLE): sexf.treatmentcancerous vs sexm.treatmentcancerous	bioamines
92188.2	1.36494	0.937806	1.45546	0.145541	0.592171	1.25_684.76		[M+H]+		5	684.7576	1.252	ESI pos	x1_25_684_76.bioamine		log2 fold change (MLE): sexf.treatmentcancerous vs sexm.treatmentcancerous	bioamines
55218.1	-0.121652	0.748569	-0.162513	0.870902	0.955282	0.84_143.00		[M-H]-		5	142.9985	0.839	ESI neg	x0_84_143_00.bioamine		log2 fold change (MLE): sexf.treatmentcancerous vs sexm.treatmentcancerous	bioamines
7869.29	-0.556386	1.89613	-0.293433	0.769191	0.907172	0.20_900.80		[M+H]+		5	900.7957	0.199	ESI pos	x0_20_900_80.bioamine		log2 fold change (MLE): sexf.treatmentcancerous vs sexm.treatmentcancerous	bioamines
3502.05	0.610933	0.825245	0.740305	0.459115	0.75375	1.20_580.57		[M+H]+		5	580.5733	1.199	ESI pos	x1_20_580_57.bioamine		log2 fold change (MLE): sexf.treatmentcancerous vs sexm.treatmentcancerous	bioamines
2546.86	2.38261	1.02539	2.3236	0.0201467	0.538851	1.08_482.63		[M+H]+		5	482.6299	1.077	ESI pos	x1_08_482_63.bioamine		log2 fold change (MLE): sexf.treatmentcancerous vs sexm.treatmentcancerous	bioamines
4824.89	0.549472	0.835007	0.658045	0.510509	0.785486	2.15_987.11		[M+H]+		5	987.1055	2.145	ESI pos	x2_15_987_11.bioamine		log2 fold change (MLE): sexf.treatmentcancerous vs sexm.treatmentcancerous	bioamines
68138	-0.950524	0.914725	-1.03914	0.298741	0.641798	2.06_313.11		[M-H]-		5	313.1136	2.061	ESI neg	x2_06_313_11.bioamine		log2 fold change (MLE): sexf.treatmentcancerous vs sexm.treatmentcancerous	bioamines
12532.3	0.815038	0.847818	0.961336	0.336383	0.667955	1.12_784.44		[M+H]+		5	784.4426	1.121	ESI pos	x1_12_784_44.bioamine		log2 fold change (MLE): sexf.treatmentcancerous vs sexm.treatmentcancerous	bioamines
3814.33	0.169366	0.748049	0.22641	0.820882	0.93221	1.65_143.67		[M+H]+		5	143.6657	1.647	ESI pos	x1_65_143_67.bioamine		log2 fold change (MLE): sexf.treatmentcancerous vs sexm.treatmentcancerous	bioamines
4082.93	0.982779	0.867573	1.13279	0.257302	0.629934	0.84_347.02		[M-H]-		5	347.0241	0.841	ESI neg	x0_84_347_02.bioamine		log2 fold change (MLE): sexf.treatmentcancerous vs sexm.treatmentcancerous	bioamines
19485.6	-2.13042	0.786861	-2.70749	0.00677943	0.42546	2.12_315.08		[M-H]-		5	315.0793	2.116	ESI neg	x2_12_315_08.bioamine		log2 fold change (MLE): sexf.treatmentcancerous vs sexm.treatmentcancerous	bioamines
14975.3	1.33297	0.732433	1.81992	0.0687708	0.5809	0.54_960.59		[M+H]+		5	960.5861	0.537	ESI pos	x0_54_960_59.bioamine		log2 fold change (MLE): sexf.treatmentcancerous vs sexm.treatmentcancerous	bioamines
2796.85	1.90708	1.51457	1.25916	0.207973	0.626541	1.14_511.98		[M+H]+		5	511.9757	1.142	ESI pos	x1_14_511_98.bioamine		log2 fold change (MLE): sexf.treatmentcancerous vs sexm.treatmentcancerous	bioamines
19494.3	-0.963979	0.796026	-1.21099	0.225899	0.628185	1.25_741.52		[M+H]+		5	741.522	1.253	ESI pos	x1_25_741_52.bioamine		log2 fold change (MLE): sexf.treatmentcancerous vs sexm.treatmentcancerous	bioamines
10181.4	1.32633	0.918264	1.44438	0.148631	0.595348	1.23_950.08		[M+H]+		5	950.0799	1.225	ESI pos	x1_23_950_08.bioamine		log2 fold change (MLE): sexf.treatmentcancerous vs sexm.treatmentcancerous	bioamines
6114.09	1.02012	1.03669	0.984015	0.325108	0.655597	2.15_475.08		[M+H]+		5	475.0786	2.145	ESI pos	x2_15_475_08.bioamine		log2 fold change (MLE): sexf.treatmentcancerous vs sexm.treatmentcancerous	bioamines
11057.8	1.48932	0.867266	1.71726	0.0859308	0.5809	1.20_576.69		[M+H]+		5	576.6915	1.199	ESI pos	x1_20_576_69.bioamine		log2 fold change (MLE): sexf.treatmentcancerous vs sexm.treatmentcancerous	bioamines
45973.1	1.28981	0.862612	1.49524	0.134852	0.589125	1.25_685.09		[M+H]+		5	685.0918	1.252	ESI pos	x1_25_685_09.bioamine		log2 fold change (MLE): sexf.treatmentcancerous vs sexm.treatmentcancerous	bioamines
3828.98	0.895669	0.918318	0.975336	0.329393	0.660381	1.26_721.08		[M+H]+		5	721.0819	1.264	ESI pos	x1_26_721_08.bioamine		log2 fold change (MLE): sexf.treatmentcancerous vs sexm.treatmentcancerous	bioamines
37545.1	1.36352	0.856239	1.59245	0.111283	0.589125	1.26_539.84		[M+H]+		5	539.8382	1.264	ESI pos	x1_26_539_84.bioamine		log2 fold change (MLE): sexf.treatmentcancerous vs sexm.treatmentcancerous	bioamines
8424.01	-2.16437	1.08066	-2.00282	0.0451965	0.575349	0.99_174.02		[M-H]-		5	174.0219	0.99	ESI neg	x0_99_174_02.bioamine		log2 fold change (MLE): sexf.treatmentcancerous vs sexm.treatmentcancerous	bioamines
66928.4	1.31359	0.906792	1.44861	0.147446	0.594087	1.25_670.42		[M+H]+		5	670.4208	1.247	ESI pos	x1_25_670_42.bioamine		log2 fold change (MLE): sexf.treatmentcancerous vs sexm.treatmentcancerous	bioamines
26426.6	1.22204	0.838872	1.45676	0.145181	0.591871	1.25_1017.62		[M+H]+		5	1017.6158	1.252	ESI pos	x1_25_1017_62.bioamine		log2 fold change (MLE): sexf.treatmentcancerous vs sexm.treatmentcancerous	bioamines
6297.16	0.965316	1.75196	0.550992	0.581639	0.814569	2.13_774.23		[M+H]+		5	774.2256	2.134	ESI pos	x2_13_774_23.bioamine		log2 fold change (MLE): sexf.treatmentcancerous vs sexm.treatmentcancerous	bioamines
6397.74	1.4184	0.933575	1.51933	0.12868	0.589125	1.24_491.80		[M+H]+		5	491.8027	1.24	ESI pos	x1_24_491_80.bioamine		log2 fold change (MLE): sexf.treatmentcancerous vs sexm.treatmentcancerous	bioamines
21682.7	-1.14486	0.682662	-1.67705	0.093532	0.5809	1.57_259.82		[M-H]-		5	259.8156	1.571	ESI neg	x1_57_259_82.bioamine		log2 fold change (MLE): sexf.treatmentcancerous vs sexm.treatmentcancerous	bioamines
2983.42	0.0902491	0.790142	0.114219	0.909064	0.966139	0.33_245.03		[M-H]-		5	245.03	0.332	ESI neg	x0_33_245_03.bioamine		log2 fold change (MLE): sexf.treatmentcancerous vs sexm.treatmentcancerous	bioamines
9295.38	-0.252904	0.722002	-0.350282	0.726127	0.885636	0.83_305.01		[M-H]-		5	305.0124	0.832	ESI neg	x0_83_305_01.bioamine		log2 fold change (MLE): sexf.treatmentcancerous vs sexm.treatmentcancerous	bioamines
2147.37	-0.149891	1.00337	-0.149387	0.881248	0.961066	0.25_545.31		[M-H]-		5	545.3131	0.246	ESI neg	x0_25_545_31.bioamine		log2 fold change (MLE): sexf.treatmentcancerous vs sexm.treatmentcancerous	bioamines
2858.64	0.964058	0.839067	1.14896	0.250571	0.628185	2.14_690.13		[M+H]+		5	690.1342	2.144	ESI pos	x2_14_690_13.bioamine		log2 fold change (MLE): sexf.treatmentcancerous vs sexm.treatmentcancerous	bioamines
60169.5	-0.00438795	0.882928	-0.00496977	0.996035	0.996998	1.00_357.05		[M-H]-		5	357.0541	1	ESI neg	x1_00_357_05.bioamine		log2 fold change (MLE): sexf.treatmentcancerous vs sexm.treatmentcancerous	bioamines
3059.77	1.20188	0.914664	1.31402	0.188841	0.620707	2.15_704.09		[M-H]-		5	704.0909	2.15	ESI neg	x2_15_704_09.bioamine		log2 fold change (MLE): sexf.treatmentcancerous vs sexm.treatmentcancerous	bioamines
16266.5	-0.313926	0.934007	-0.336107	0.73679	0.891471	2.00_262.07		[M+H]+		5	262.0677	2.005	ESI pos	x2_00_262_07.bioamine		log2 fold change (MLE): sexf.treatmentcancerous vs sexm.treatmentcancerous	bioamines
3847.18	0.0647337	0.836606	0.0773766	0.938324	0.976428	1.23_624.14		[M+H]+		5	624.1395	1.226	ESI pos	x1_23_624_14.bioamine		log2 fold change (MLE): sexf.treatmentcancerous vs sexm.treatmentcancerous	bioamines
3085.15	2.28976	1.03861	2.20465	0.0274787	0.574833	1.19_838.92		[M+H]+		5	838.9172	1.185	ESI pos	x1_19_838_92.bioamine		log2 fold change (MLE): sexf.treatmentcancerous vs sexm.treatmentcancerous	bioamines
10095.3	-0.0187712	0.881373	-0.0212977	0.983008	0.99194	1.42_883.53		[M-H]-		5	883.533	1.421	ESI neg	x1_42_883_53.bioamine		log2 fold change (MLE): sexf.treatmentcancerous vs sexm.treatmentcancerous	bioamines
8082.87	0.00446658	0.610441	0.00731697	0.994162	0.995604	1.26_366.98		[M-H]-		5	366.9776	1.259	ESI neg	x1_26_366_98.bioamine		log2 fold change (MLE): sexf.treatmentcancerous vs sexm.treatmentcancerous	bioamines
3385.44	0.725637	0.80662	0.899602	0.368332	0.689393	2.14_712.11		[M+H]+		5	712.1113	2.144	ESI pos	x2_14_712_11.bioamine		log2 fold change (MLE): sexf.treatmentcancerous vs sexm.treatmentcancerous	bioamines
11220.3	0.777518	0.846329	0.918695	0.358255	0.680634	1.19_872.50		[M+H]+		5	872.4967	1.188	ESI pos	x1_19_872_50.bioamine		log2 fold change (MLE): sexf.treatmentcancerous vs sexm.treatmentcancerous	bioamines
17730.1	0.164551	1.02405	0.160687	0.87234	0.95547	1.30_292.21		[M+H]+		5	292.2093	1.303	ESI pos	x1_30_292_21.bioamine		log2 fold change (MLE): sexf.treatmentcancerous vs sexm.treatmentcancerous	bioamines
10039.7	0.975372	0.833088	1.17079	0.241683	0.628185	0.63_546.84		[M+H]+		5	546.8406	0.626	ESI pos	x0_63_546_84.bioamine		log2 fold change (MLE): sexf.treatmentcancerous vs sexm.treatmentcancerous	bioamines
6653.56	-0.532829	1.14169	-0.466703	0.640713	0.845708	1.45_559.14		[M+H]+		5	559.1428	1.449	ESI pos	x1_45_559_14.bioamine		log2 fold change (MLE): sexf.treatmentcancerous vs sexm.treatmentcancerous	bioamines
5662.8	1.28302	0.835961	1.53479	0.124836	0.589125	0.59_553.85		[M+H]+		5	553.8495	0.594	ESI pos	x0_59_553_85.bioamine		log2 fold change (MLE): sexf.treatmentcancerous vs sexm.treatmentcancerous	bioamines
3670.45	0.997844	0.870578	1.14619	0.251719	0.628185	1.24_649.73		[M+H]+		5	649.7348	1.238	ESI pos	x1_24_649_73.bioamine		log2 fold change (MLE): sexf.treatmentcancerous vs sexm.treatmentcancerous	bioamines
2845.16	1.25087	0.84025	1.48869	0.136569	0.589125	1.20_855.02		[M+H]+		5	855.016	1.196	ESI pos	x1_20_855_02.bioamine		log2 fold change (MLE): sexf.treatmentcancerous vs sexm.treatmentcancerous	bioamines
10827.1	-1.2873	0.790805	-1.62783	0.10356	0.589125	1.46_351.03		[M-H]-		5	351.0317	1.459	ESI neg	x1_46_351_03.bioamine		log2 fold change (MLE): sexf.treatmentcancerous vs sexm.treatmentcancerous	bioamines
19778.1	-0.320292	0.92737	-0.345377	0.729811	0.888559	2.00_246.09		[M+H]+		5	246.0926	2.005	ESI pos	x2_00_246_09.bioamine		log2 fold change (MLE): sexf.treatmentcancerous vs sexm.treatmentcancerous	bioamines
6406.1	1.53758	0.91108	1.68764	0.0914802	0.5809	1.15_536.67		[M+H]+		5	536.6707	1.154	ESI pos	x1_15_536_67.bioamine		log2 fold change (MLE): sexf.treatmentcancerous vs sexm.treatmentcancerous	bioamines
19674.8	-0.673245	0.700496	-0.961097	0.336503	0.667955	2.08_446.15		[M-H]-		5	446.1497	2.084	ESI neg	x2_08_446_15.bioamine		log2 fold change (MLE): sexf.treatmentcancerous vs sexm.treatmentcancerous	bioamines
6373.49	1.119	0.811371	1.37914	0.167851	0.615929	0.56_521.79		[M+H]+		5	521.7893	0.564	ESI pos	x0_56_521_79.bioamine		log2 fold change (MLE): sexf.treatmentcancerous vs sexm.treatmentcancerous	bioamines
4410.96	1.66588	1.95958	0.850121	0.395258	0.71367	2.15_465.15		[M-H]-		5	465.1476	2.149	ESI neg	x2_15_465_15.bioamine		log2 fold change (MLE): sexf.treatmentcancerous vs sexm.treatmentcancerous	bioamines
65139.7	1.32776	0.901698	1.47251	0.140882	0.59009	0.87_450.29		[M+H]+		5	450.2886	0.868	ESI pos	x0_87_450_29.bioamine		log2 fold change (MLE): sexf.treatmentcancerous vs sexm.treatmentcancerous	bioamines
3351.68	1.14789	0.88197	1.30151	0.193085	0.620707	0.70_399.92		[M+H]+		5	399.9213	0.703	ESI pos	x0_70_399_92.bioamine		log2 fold change (MLE): sexf.treatmentcancerous vs sexm.treatmentcancerous	bioamines
14847.8	0.457007	0.845466	0.540538	0.588826	0.819066	0.79_784.58		[M+H]+		5	784.5776	0.79	ESI pos	x0_79_784_58.bioamine		log2 fold change (MLE): sexf.treatmentcancerous vs sexm.treatmentcancerous	bioamines
8085.99	1.43906	0.856238	1.68068	0.0928257	0.5809	1.23_480.80		[M+H]+		5	480.8022	1.233	ESI pos	x1_23_480_80.bioamine		log2 fold change (MLE): sexf.treatmentcancerous vs sexm.treatmentcancerous	bioamines
461031	1.42123	1.22626	1.159	0.246458	0.628185	0.94_464.30		[M+H]+		5	464.3004	0.941	ESI pos	x0_94_464_30.bioamine		log2 fold change (MLE): sexf.treatmentcancerous vs sexm.treatmentcancerous	bioamines
8340.84	0.55861	0.983318	0.568087	0.569976	0.812633	0.85_846.58		[M-H]-		5	846.5811	0.847	ESI neg	x0_85_846_58.bioamine		log2 fold change (MLE): sexf.treatmentcancerous vs sexm.treatmentcancerous	bioamines
2559.07	2.78538	0.971952	2.86576	0.00416014	0.333484	1.16_526.66		[M+H]+		5	526.6594	1.16	ESI pos	x1_16_526_66.bioamine		log2 fold change (MLE): sexf.treatmentcancerous vs sexm.treatmentcancerous	bioamines
3161.29	0.833564	1.66587	0.500379	0.616809	0.829487	2.10_535.54		[M+H]+		5	535.5364	2.101	ESI pos	x2_10_535_54.bioamine		log2 fold change (MLE): sexf.treatmentcancerous vs sexm.treatmentcancerous	bioamines
40999.5	-1.2072	0.860809	-1.40241	0.160794	0.611233	1.86_225.06		[M-H]-		5	225.0611	1.857	ESI neg	x1_86_225_06.bioamine		log2 fold change (MLE): sexf.treatmentcancerous vs sexm.treatmentcancerous	bioamines
6759.53	0.200571	1.61851	0.123923	0.901376	0.962976	0.20_895.71		[M+H]+		5	895.7098	0.199	ESI pos	x0_20_895_71.bioamine		log2 fold change (MLE): sexf.treatmentcancerous vs sexm.treatmentcancerous	bioamines
8248.93	0.845265	0.796877	1.06072	0.288816	0.636995	0.59_524.83		[M+H]+		5	524.8256	0.595	ESI pos	x0_59_524_83.bioamine		log2 fold change (MLE): sexf.treatmentcancerous vs sexm.treatmentcancerous	bioamines
7960.45	0.881741	0.87692	1.0055	0.314657	0.652789	1.27_1062.14		[M+H]+		5	1062.1437	1.267	ESI pos	x1_27_1062_14.bioamine		log2 fold change (MLE): sexf.treatmentcancerous vs sexm.treatmentcancerous	bioamines
32175.5	1.21212	0.820066	1.47807	0.139389	0.589125	1.26_699.77		[M+H]+		5	699.77	1.259	ESI pos	x1_26_699_77.bioamine		log2 fold change (MLE): sexf.treatmentcancerous vs sexm.treatmentcancerous	bioamines
2174.84	-0.278622	1.06321	-0.262058	0.793277	0.920379	2.19_637.15		[M+H]+		5	637.1486	2.192	ESI pos	x2_19_637_15.bioamine		log2 fold change (MLE): sexf.treatmentcancerous vs sexm.treatmentcancerous	bioamines
3461.68	1.30841	0.789841	1.65655	0.0976114	0.5809	1.03_707.25		[M+H]+		5	707.2513	1.026	ESI pos	x1_03_707_25.bioamine		log2 fold change (MLE): sexf.treatmentcancerous vs sexm.treatmentcancerous	bioamines
4340.3	1.01963	0.734145	1.38886	0.164874	0.613545	0.59_1069.57		[M+H]+		5	1069.5657	0.595	ESI pos	x0_59_1069_57.bioamine		log2 fold change (MLE): sexf.treatmentcancerous vs sexm.treatmentcancerous	bioamines
1773.38	-0.999383	1.61433	-0.619069	0.535871	0.799812	0.20_844.74		[M+H]+		5	844.7372	0.201	ESI pos	x0_20_844_74.bioamine		log2 fold change (MLE): sexf.treatmentcancerous vs sexm.treatmentcancerous	bioamines
3724.11	0.674746	0.876932	0.76944	0.441632	0.741621	1.14_536.95		[M+H]+		5	536.9476	1.143	ESI pos	x1_14_536_95.bioamine		log2 fold change (MLE): sexf.treatmentcancerous vs sexm.treatmentcancerous	bioamines
3016.18	-0.665675	0.87984	-0.756586	0.449298	0.745081	1.52_217.48		[M+H]+		5	217.4765	1.518	ESI pos	x1_52_217_48.bioamine		log2 fold change (MLE): sexf.treatmentcancerous vs sexm.treatmentcancerous	bioamines
3891.88	-0.0415279	0.792625	-0.0523929	0.958216	0.983382	2.12_622.20		[M+H]+		5	622.2045	2.115	ESI pos	x2_12_622_20.bioamine		log2 fold change (MLE): sexf.treatmentcancerous vs sexm.treatmentcancerous	bioamines
4377.32	0.979698	0.753472	1.30024	0.193517	0.620707	0.71_597.53		[M+H]+		5	597.5311	0.707	ESI pos	x0_71_597_53.bioamine		log2 fold change (MLE): sexf.treatmentcancerous vs sexm.treatmentcancerous	bioamines
2984.4	0.634683	0.807075	0.786398	0.431634	0.735042	1.24_501.05		[M+H]+		5	501.0456	1.241	ESI pos	x1_24_501_05.bioamine		log2 fold change (MLE): sexf.treatmentcancerous vs sexm.treatmentcancerous	bioamines
45410.5	0.920743	0.891591	1.0327	0.301746	0.64358	1.21_603.35		[M+H]+		5	603.3481	1.208	ESI pos	x1_21_603_35.bioamine		log2 fold change (MLE): sexf.treatmentcancerous vs sexm.treatmentcancerous	bioamines
10807.9	-1.68079	1.67594	-1.0029	0.315911	0.652789	0.99_418.09		[M-H]-		5	418.0926	0.994	ESI neg	x0_99_418_09.bioamine		log2 fold change (MLE): sexf.treatmentcancerous vs sexm.treatmentcancerous	bioamines
5186.91	-0.612507	1.54278	-0.397016	0.691356	0.86781	1.45_575.12		[M+H]+		5	575.1194	1.448	ESI pos	x1_45_575_12.bioamine		log2 fold change (MLE): sexf.treatmentcancerous vs sexm.treatmentcancerous	bioamines
2388.45	0.896435	0.831509	1.07808	0.280997	0.633996	0.92_1379.76		[M+H]+		5	1379.7634	0.921	ESI pos	x0_92_1379_76.bioamine		log2 fold change (MLE): sexf.treatmentcancerous vs sexm.treatmentcancerous	bioamines
6468.93	1.5962	0.847989	1.88234	0.0597901	0.5809	1.22_606.04		[M+H]+		5	606.0395	1.216	ESI pos	x1_22_606_04.bioamine		log2 fold change (MLE): sexf.treatmentcancerous vs sexm.treatmentcancerous	bioamines
7303.41	-0.698499	0.928464	-0.752317	0.451861	0.74763	0.45_250.09		[M+H]+		5	250.091	0.446	ESI pos	x0_45_250_09.bioamine		log2 fold change (MLE): sexf.treatmentcancerous vs sexm.treatmentcancerous	bioamines
2781.53	-1.63018	0.82465	-1.97681	0.0480631	0.575349	0.45_230.07		[M+H]+		5	230.0717	0.452	ESI pos	x0_45_230_07.bioamine		log2 fold change (MLE): sexf.treatmentcancerous vs sexm.treatmentcancerous	bioamines
1562.74	3.46279	1.49737	2.31258	0.0207457	0.538851	0.87_438.60		[M+H]+		5	438.6002	0.868	ESI pos	x0_87_438_60.bioamine		log2 fold change (MLE): sexf.treatmentcancerous vs sexm.treatmentcancerous	bioamines
7319.57	-0.634717	0.912188	-0.695818	0.486543	0.775697	1.52_159.06		[M+H]+		5	159.062	1.518	ESI pos	x1_52_159_06.bioamine		log2 fold change (MLE): sexf.treatmentcancerous vs sexm.treatmentcancerous	bioamines
7477.92	1.02354	0.819431	1.24908	0.211635	0.626541	1.20_580.24		[M+H]+		5	580.2383	1.199	ESI pos	x1_20_580_24.bioamine		log2 fold change (MLE): sexf.treatmentcancerous vs sexm.treatmentcancerous	bioamines
4094.13	1.12022	0.929092	1.20571	0.227929	0.628185	1.21_617.03		[M+H]+		5	617.0292	1.209	ESI pos	x1_21_617_03.bioamine		log2 fold change (MLE): sexf.treatmentcancerous vs sexm.treatmentcancerous	bioamines
61258.2	1.32461	0.903369	1.4663	0.142567	0.59009	1.26_699.43		[M+H]+		5	699.4332	1.259	ESI pos	x1_26_699_43.bioamine		log2 fold change (MLE): sexf.treatmentcancerous vs sexm.treatmentcancerous	bioamines
11230.2	1.12999	0.855402	1.32101	0.186498	0.620707	1.21_906.47		[M+H]+		5	906.4744	1.209	ESI pos	x1_21_906_47.bioamine		log2 fold change (MLE): sexf.treatmentcancerous vs sexm.treatmentcancerous	bioamines
7851.23	0.97106	0.893288	1.08706	0.277009	0.633996	1.21_916.52		[M+H]+		5	916.5176	1.208	ESI pos	x1_21_916_52.bioamine		log2 fold change (MLE): sexf.treatmentcancerous vs sexm.treatmentcancerous	bioamines
6427.53	1.17265	0.928498	1.26295	0.206606	0.626541	2.14_431.11		[M+H]+		5	431.1146	2.144	ESI pos	x2_14_431_11.bioamine		log2 fold change (MLE): sexf.treatmentcancerous vs sexm.treatmentcancerous	bioamines
3726.01	0.646192	0.87938	0.734827	0.462445	0.754305	1.19_580.97		[M+H]+		5	580.9719	1.188	ESI pos	x1_19_580_97.bioamine		log2 fold change (MLE): sexf.treatmentcancerous vs sexm.treatmentcancerous	bioamines
5489.68	-0.880017	1.06991	-0.822515	0.410784	0.720644	1.46_557.13		[M-H]-		5	557.1347	1.459	ESI neg	x1_46_557_13.bioamine		log2 fold change (MLE): sexf.treatmentcancerous vs sexm.treatmentcancerous	bioamines
1698.08	1.25989	0.757274	1.66372	0.0961679	0.5809	0.70_601.85		[M+H]+		5	601.8538	0.7	ESI pos	x0_70_601_85.bioamine		log2 fold change (MLE): sexf.treatmentcancerous vs sexm.treatmentcancerous	bioamines
4797.77	0.178679	0.86659	0.206186	0.836646	0.935898	2.14_770.14		[M+H]+		5	770.1355	2.143	ESI pos	x2_14_770_14.bioamine		log2 fold change (MLE): sexf.treatmentcancerous vs sexm.treatmentcancerous	bioamines
41276.8	0.427752	0.771083	0.554742	0.579071	0.814569	1.42_904.59		[M+H]+		5	904.5869	1.417	ESI pos	x1_42_904_59.bioamine		log2 fold change (MLE): sexf.treatmentcancerous vs sexm.treatmentcancerous	bioamines
3211.8	0.687442	0.842886	0.815581	0.41474	0.721358	1.16_551.95		[M+H]+		5	551.9547	1.159	ESI pos	x1_16_551_95.bioamine		log2 fold change (MLE): sexf.treatmentcancerous vs sexm.treatmentcancerous	bioamines
37538	1.57653	0.951532	1.65684	0.0975525	0.5809	0.54_191.07		[M-H]-		5	191.0743	0.54	ESI neg	x0_54_191_07.bioamine		log2 fold change (MLE): sexf.treatmentcancerous vs sexm.treatmentcancerous	bioamines
5462.48	1.30089	0.866976	1.5005	0.133486	0.589125	1.25_692.07		[M+H]+		5	692.0659	1.253	ESI pos	x1_25_692_07.bioamine		log2 fold change (MLE): sexf.treatmentcancerous vs sexm.treatmentcancerous	bioamines
3183.95	1.01867	0.731021	1.39349	0.16347	0.611233	0.56_1025.55		[M+H]+		5	1025.546	0.564	ESI pos	x0_56_1025_55.bioamine		log2 fold change (MLE): sexf.treatmentcancerous vs sexm.treatmentcancerous	bioamines
29921.8	-1.47433	0.906918	-1.62565	0.104025	0.589125	1.86_367.10		[M-H]-		5	367.1038	1.862	ESI neg	x1_86_367_10.bioamine		log2 fold change (MLE): sexf.treatmentcancerous vs sexm.treatmentcancerous	bioamines
39030.1	1.18322	0.836942	1.41374	0.157438	0.610587	1.26_714.11		[M+H]+		5	714.1081	1.264	ESI pos	x1_26_714_11.bioamine		log2 fold change (MLE): sexf.treatmentcancerous vs sexm.treatmentcancerous	bioamines
2277.83	1.45502	0.732934	1.98521	0.0471216	0.575349	0.79_1245.64		[M+H]+		5	1245.6376	0.789	ESI pos	x0_79_1245_64.bioamine		log2 fold change (MLE): sexf.treatmentcancerous vs sexm.treatmentcancerous	bioamines
32793.3	-0.825908	0.823435	-1.003	0.31586	0.652789	1.26_703.57		[M+H]+		5	703.5729	1.256	ESI pos	x1_26_703_57.bioamine		log2 fold change (MLE): sexf.treatmentcancerous vs sexm.treatmentcancerous	bioamines
8427.9	1.02945	0.930008	1.10693	0.268324	0.631948	1.18_566.70		[M+H]+		5	566.6965	1.177	ESI pos	x1_18_566_70.bioamine		log2 fold change (MLE): sexf.treatmentcancerous vs sexm.treatmentcancerous	bioamines
13890.1	0.905919	0.843751	1.07368	0.282966	0.633996	1.18_550.64		[M+H]+		5	550.6439	1.176	ESI pos	x1_18_550_64.bioamine		log2 fold change (MLE): sexf.treatmentcancerous vs sexm.treatmentcancerous	bioamines
5063.89	1.18378	0.825105	1.4347	0.151371	0.597498	0.54_480.79		[M+H]+		5	480.7939	0.537	ESI pos	x0_54_480_79.bioamine		log2 fold change (MLE): sexf.treatmentcancerous vs sexm.treatmentcancerous	bioamines
5471.4	0.760223	0.882972	0.860983	0.389247	0.709521	2.15_734.10		[M+H]+		5	734.0981	2.145	ESI pos	x2_15_734_10.bioamine		log2 fold change (MLE): sexf.treatmentcancerous vs sexm.treatmentcancerous	bioamines
2584.71	0.82127	0.912577	0.899946	0.368149	0.689393	1.18_541.00		[M+H]+		5	540.9958	1.175	ESI pos	x1_18_541_00.bioamine		log2 fold change (MLE): sexf.treatmentcancerous vs sexm.treatmentcancerous	bioamines
9562.06	0.601919	0.607873	0.990205	0.322074	0.654579	1.42_629.54		[M+H]+		5	629.5405	1.42	ESI pos	x1_42_629_54.bioamine		log2 fold change (MLE): sexf.treatmentcancerous vs sexm.treatmentcancerous	bioamines
3297.01	0.807247	0.893007	0.903964	0.366014	0.688749	1.25_1016.12		[M+H]+		5	1016.1163	1.247	ESI pos	x1_25_1016_12.bioamine		log2 fold change (MLE): sexf.treatmentcancerous vs sexm.treatmentcancerous	bioamines
15033	0.838712	0.804623	1.04237	0.297242	0.641798	1.10_643.90		[M+H]+		5	643.9045	1.101	ESI pos	x1_10_643_90.bioamine		log2 fold change (MLE): sexf.treatmentcancerous vs sexm.treatmentcancerous	bioamines
25230.6	1.39788	0.836467	1.67117	0.0946881	0.5809	1.27_550.85		[M+H]+		5	550.8452	1.27	ESI pos	x1_27_550_85.bioamine		log2 fold change (MLE): sexf.treatmentcancerous vs sexm.treatmentcancerous	bioamines
9010.98	1.10693	0.891298	1.24194	0.21426	0.626541	1.22_928.49		[M+H]+		5	928.4916	1.217	ESI pos	x1_22_928_49.bioamine		log2 fold change (MLE): sexf.treatmentcancerous vs sexm.treatmentcancerous	bioamines
13042.7	1.1887	0.852073	1.39507	0.162995	0.611233	1.25_676.72		[M+H]+		5	676.7225	1.248	ESI pos	x1_25_676_72.bioamine		log2 fold change (MLE): sexf.treatmentcancerous vs sexm.treatmentcancerous	bioamines
4819.65	1.62642	0.942054	1.72646	0.0842642	0.5809	1.09_752.36		[M+H]+		5	752.3615	1.092	ESI pos	x1_09_752_36.bioamine		log2 fold change (MLE): sexf.treatmentcancerous vs sexm.treatmentcancerous	bioamines
4102.2	0.141209	0.964454	0.146414	0.883595	0.962105	2.27_568.18		[M+H]+		5	568.182	2.272	ESI pos	x2_27_568_18.bioamine		log2 fold change (MLE): sexf.treatmentcancerous vs sexm.treatmentcancerous	bioamines
11735.9	0.938535	0.782039	1.20011	0.230095	0.628185	0.51_916.56		[M+H]+		5	916.5625	0.514	ESI pos	x0_51_916_56.bioamine		log2 fold change (MLE): sexf.treatmentcancerous vs sexm.treatmentcancerous	bioamines
10708.6	0.806693	1.13552	0.710415	0.477447	0.766594	2.31_378.11		[M+H]+		5	378.1141	2.311	ESI pos	x2_31_378_11.bioamine		log2 fold change (MLE): sexf.treatmentcancerous vs sexm.treatmentcancerous	bioamines
17279.7	0.0693171	0.598511	0.115816	0.907798	0.966139	1.26_364.98		[M-H]-		5	364.9796	1.258	ESI neg	x1_26_364_98.bioamine		log2 fold change (MLE): sexf.treatmentcancerous vs sexm.treatmentcancerous	bioamines
20746.6	0.706884	0.786763	0.898472	0.368934	0.689393	1.23_639.40		[M+H]+		5	639.4	1.226	ESI pos	x1_23_639_40.bioamine		log2 fold change (MLE): sexf.treatmentcancerous vs sexm.treatmentcancerous	bioamines
5375.34	1.12637	0.747663	1.50652	0.131935	0.589125	1.25_502.82		[M+H]+		5	502.8155	1.247	ESI pos	x1_25_502_82.bioamine		log2 fold change (MLE): sexf.treatmentcancerous vs sexm.treatmentcancerous	bioamines
6875.46	1.46901	0.88559	1.65879	0.0971574	0.5809	1.23_634.72		[M+H]+		5	634.7228	1.233	ESI pos	x1_23_634_72.bioamine		log2 fold change (MLE): sexf.treatmentcancerous vs sexm.treatmentcancerous	bioamines
2969.45	0.705779	0.923863	0.763944	0.444901	0.743284	1.19_587.67		[M+H]+		5	587.6713	1.189	ESI pos	x1_19_587_67.bioamine		log2 fold change (MLE): sexf.treatmentcancerous vs sexm.treatmentcancerous	bioamines
65880.6	0.890582	0.946157	0.941262	0.346571	0.675026	1.18_559.32		[M+H]+		5	559.3215	1.176	ESI pos	x1_18_559_32.bioamine		log2 fold change (MLE): sexf.treatmentcancerous vs sexm.treatmentcancerous	bioamines
2910.34	0.661454	0.963367	0.686606	0.492331	0.776556	1.24_676.05		[M+H]+		5	676.0547	1.243	ESI pos	x1_24_676_05.bioamine		log2 fold change (MLE): sexf.treatmentcancerous vs sexm.treatmentcancerous	bioamines
5008.31	0.891334	0.943251	0.944959	0.34468	0.67427	1.16_536.69		[M+H]+		5	536.6908	1.158	ESI pos	x1_16_536_69.bioamine		log2 fold change (MLE): sexf.treatmentcancerous vs sexm.treatmentcancerous	bioamines
7079.09	1.29664	0.90398	1.43437	0.151466	0.597498	1.16_551.68		[M+H]+		5	551.6789	1.164	ESI pos	x1_16_551_68.bioamine		log2 fold change (MLE): sexf.treatmentcancerous vs sexm.treatmentcancerous	bioamines
8669.29	1.06069	0.75408	1.4066	0.159547	0.611233	1.03_730.36		[M+H]+		5	730.3644	1.029	ESI pos	x1_03_730_36.bioamine		log2 fold change (MLE): sexf.treatmentcancerous vs sexm.treatmentcancerous	bioamines
2089.29	1.26219	0.787688	1.60239	0.109069	0.589125	1.26_524.57		[M+H]+		5	524.5744	1.259	ESI pos	x1_26_524_57.bioamine		log2 fold change (MLE): sexf.treatmentcancerous vs sexm.treatmentcancerous	bioamines
3653.97	0.951776	0.787938	1.20793	0.227073	0.628185	0.54_499.78		[M+H]+		5	499.7779	0.54	ESI pos	x0_54_499_78.bioamine		log2 fold change (MLE): sexf.treatmentcancerous vs sexm.treatmentcancerous	bioamines
3126.73	0.556554	0.86391	0.644227	0.519428	0.790401	2.15_513.04		[M+H]+		5	513.0364	2.145	ESI pos	x2_15_513_04.bioamine		log2 fold change (MLE): sexf.treatmentcancerous vs sexm.treatmentcancerous	bioamines
3623.48	1.40104	1.02545	1.36626	0.171857	0.618103	2.30_331.11		[M-H]-		5	331.1117	2.304	ESI neg	x2_30_331_11.bioamine		log2 fold change (MLE): sexf.treatmentcancerous vs sexm.treatmentcancerous	bioamines
84170.6	-1.03679	0.965289	-1.07407	0.282792	0.633996	1.45_307.04		[M+H]+		5	307.0432	1.449	ESI pos	x1_45_307_04.bioamine		log2 fold change (MLE): sexf.treatmentcancerous vs sexm.treatmentcancerous	bioamines
97957.9	1.04425	0.941974	1.10858	0.267611	0.631948	0.51_467.30		[M+H]+		5	467.2994	0.513	ESI pos	x0_51_467_30.bioamine		log2 fold change (MLE): sexf.treatmentcancerous vs sexm.treatmentcancerous	bioamines
10187	-1.08064	0.660929	-1.63503	0.102043	0.589125	1.57_201.80		[M-H]-		5	201.8027	1.566	ESI neg	x1_57_201_80.bioamine		log2 fold change (MLE): sexf.treatmentcancerous vs sexm.treatmentcancerous	bioamines
6221.49	-0.0530081	0.896494	-0.0591282	0.95285	0.981279	2.14_991.20		[M+H]+		5	991.2037	2.144	ESI pos	x2_14_991_20.bioamine		log2 fold change (MLE): sexf.treatmentcancerous vs sexm.treatmentcancerous	bioamines
2926.6	0.326657	0.927605	0.352151	0.724725	0.884446	1.25_512.05		[M+H]+		5	512.0486	1.247	ESI pos	x1_25_512_05.bioamine		log2 fold change (MLE): sexf.treatmentcancerous vs sexm.treatmentcancerous	bioamines
2532.66	1.13734	0.741151	1.53455	0.124893	0.589125	1.27_735.76		[M+H]+		5	735.7648	1.27	ESI pos	x1_27_735_76.bioamine		log2 fold change (MLE): sexf.treatmentcancerous vs sexm.treatmentcancerous	bioamines
22173.2	0.00126233	0.786098	0.00160582	0.998719	0.999201	1.00_289.07		[M-H]-		5	289.0673	1	ESI neg	x1_00_289_07.bioamine		log2 fold change (MLE): sexf.treatmentcancerous vs sexm.treatmentcancerous	bioamines
3104.13	0.0869187	0.969049	0.0896948	0.92853	0.973663	1.22_632.04		[M+H]+		5	632.0418	1.218	ESI pos	x1_22_632_04.bioamine		log2 fold change (MLE): sexf.treatmentcancerous vs sexm.treatmentcancerous	bioamines
4895.69	-0.304197	1.10031	-0.276466	0.782191	0.914102	2.19_657.12		[M-H]-		5	657.1235	2.194	ESI neg	x2_19_657_12.bioamine		log2 fold change (MLE): sexf.treatmentcancerous vs sexm.treatmentcancerous	bioamines
36037.7	-0.61672	1.11993	-0.550675	0.581856	0.814569	2.12_133.02		[M-H]-		5	133.0158	2.115	ESI neg	x2_12_133_02.bioamine		log2 fold change (MLE): sexf.treatmentcancerous vs sexm.treatmentcancerous	bioamines
56992.3	-1.11071	0.765088	-1.45175	0.146572	0.593505	1.57_219.85		[M-H]-		5	219.8467	1.571	ESI neg	x1_57_219_85.bioamine		log2 fold change (MLE): sexf.treatmentcancerous vs sexm.treatmentcancerous	bioamines
10016.2	-3.25214	1.19233	-2.72756	0.00638042	0.412933	0.91_273.00		[M-H]-		5	273.0011	0.908	ESI neg	x0_91_273_00.bioamine		log2 fold change (MLE): sexf.treatmentcancerous vs sexm.treatmentcancerous	bioamines
3100.14	1.30462	0.922163	1.41474	0.157146	0.610587	1.20_441.03		[M+H]+		5	441.0333	1.199	ESI pos	x1_20_441_03.bioamine		log2 fold change (MLE): sexf.treatmentcancerous vs sexm.treatmentcancerous	bioamines
13572.7	0.825084	0.828401	0.995996	0.319252	0.653441	1.14_806.45		[M+H]+		5	806.4508	1.144	ESI pos	x1_14_806_45.bioamine		log2 fold change (MLE): sexf.treatmentcancerous vs sexm.treatmentcancerous	bioamines
13369.7	0.391235	0.871867	0.448732	0.653625	0.849754	2.09_605.18		[M+H]+		5	605.1757	2.093	ESI pos	x2_09_605_18.bioamine		log2 fold change (MLE): sexf.treatmentcancerous vs sexm.treatmentcancerous	bioamines
9108.18	0.607593	0.834378	0.728199	0.466492	0.756836	1.20_894.50		[M+H]+		5	894.5029	1.198	ESI pos	x1_20_894_50.bioamine		log2 fold change (MLE): sexf.treatmentcancerous vs sexm.treatmentcancerous	bioamines
3411.77	-0.227001	0.966103	-0.234966	0.814235	0.929916	2.19_695.08		[M-H]-		5	695.082	2.194	ESI neg	x2_19_695_08.bioamine		log2 fold change (MLE): sexf.treatmentcancerous vs sexm.treatmentcancerous	bioamines
3015.88	0.776942	0.847971	0.916236	0.359543	0.680634	1.20_595.99		[M+H]+		5	595.9905	1.198	ESI pos	x1_20_595_99.bioamine		log2 fold change (MLE): sexf.treatmentcancerous vs sexm.treatmentcancerous	bioamines
1982.55	2.0704	0.896395	2.3097	0.0209048	0.538851	1.13_1471.84		[M-H]-		5	1471.8428	1.128	ESI neg	x1_13_1471_84.bioamine		log2 fold change (MLE): sexf.treatmentcancerous vs sexm.treatmentcancerous	bioamines
4789.74	0.285179	1.71365	0.166416	0.86783	0.952956	0.20_898.78		[M+H]+		5	898.776	0.2	ESI pos	x0_20_898_78.bioamine		log2 fold change (MLE): sexf.treatmentcancerous vs sexm.treatmentcancerous	bioamines
5496.99	-0.477992	0.874355	-0.546679	0.584599	0.814741	1.52_256.09		[M+H]+		5	256.0933	1.518	ESI pos	x1_52_256_09.bioamine		log2 fold change (MLE): sexf.treatmentcancerous vs sexm.treatmentcancerous	bioamines
15134.8	0.131706	1.00752	0.130724	0.895994	0.962976	1.88_132.10		[M+H]+		5	132.1013	1.875	ESI pos	x1_88_132_10.bioamine		log2 fold change (MLE): sexf.treatmentcancerous vs sexm.treatmentcancerous	bioamines
3577.46	-0.925522	1.04605	-0.884777	0.376277	0.696398	1.46_641.09		[M-H]-		5	641.0917	1.459	ESI neg	x1_46_641_09.bioamine		log2 fold change (MLE): sexf.treatmentcancerous vs sexm.treatmentcancerous	bioamines
5844.41	0.463085	0.783337	0.59117	0.554407	0.807157	0.85_770.51		[M+H]+		5	770.5059	0.853	ESI pos	x0_85_770_51.bioamine		log2 fold change (MLE): sexf.treatmentcancerous vs sexm.treatmentcancerous	bioamines
16143	1.30266	0.823907	1.58108	0.113861	0.589125	1.28_561.85		[M+H]+		5	561.8539	1.276	ESI pos	x1_28_561_85.bioamine		log2 fold change (MLE): sexf.treatmentcancerous vs sexm.treatmentcancerous	bioamines
2484.01	-0.424099	1.05034	-0.403774	0.686379	0.86685	2.19_673.10		[M-H]-		5	673.0955	2.193	ESI neg	x2_19_673_10.bioamine		log2 fold change (MLE): sexf.treatmentcancerous vs sexm.treatmentcancerous	bioamines
16383	-0.0536711	0.849897	-0.0631501	0.949647	0.980585	0.82_824.55		[M+H]+		5	824.5503	0.823	ESI pos	x0_82_824_55.bioamine		log2 fold change (MLE): sexf.treatmentcancerous vs sexm.treatmentcancerous	bioamines
5882.66	0.95744	0.851751	1.12408	0.260977	0.629934	1.23_972.51		[M+H]+		5	972.5075	1.232	ESI pos	x1_23_972_51.bioamine		log2 fold change (MLE): sexf.treatmentcancerous vs sexm.treatmentcancerous	bioamines
7092.71	0.926602	0.838281	1.10536	0.269004	0.631948	1.23_950.50		[M+H]+		5	950.4995	1.226	ESI pos	x1_23_950_50.bioamine		log2 fold change (MLE): sexf.treatmentcancerous vs sexm.treatmentcancerous	bioamines
2160.46	0.841794	0.935676	0.899664	0.368299	0.689393	1.24_650.07		[M+H]+		5	650.0651	1.239	ESI pos	x1_24_650_07.bioamine		log2 fold change (MLE): sexf.treatmentcancerous vs sexm.treatmentcancerous	bioamines
2040.27	2.09864	1.03805	2.02172	0.0432052	0.575349	1.19_555.67		[M+H]+		5	555.6703	1.186	ESI pos	x1_19_555_67.bioamine		log2 fold change (MLE): sexf.treatmentcancerous vs sexm.treatmentcancerous	bioamines
12719.1	0.435893	0.724582	0.601579	0.547454	0.806096	2.14_238.04		[M+H]+		5	238.0433	2.144	ESI pos	x2_14_238_04.bioamine		log2 fold change (MLE): sexf.treatmentcancerous vs sexm.treatmentcancerous	bioamines
3339.43	-0.0220832	0.978886	-0.0225596	0.982002	0.99194	1.31_336.20		[M-H]-		5	336.2017	1.313	ESI neg	x1_31_336_20.bioamine		log2 fold change (MLE): sexf.treatmentcancerous vs sexm.treatmentcancerous	bioamines
3311.65	1.29207	0.77223	1.67316	0.0942957	0.5809	0.56_531.83		[M+H]+		5	531.8348	0.559	ESI pos	x0_56_531_83.bioamine		log2 fold change (MLE): sexf.treatmentcancerous vs sexm.treatmentcancerous	bioamines
9397.51	1.59401	0.929665	1.71461	0.0864169	0.5809	0.54_190.08		[M-H]-		5	190.0785	0.54	ESI neg	x0_54_190_08.bioamine		log2 fold change (MLE): sexf.treatmentcancerous vs sexm.treatmentcancerous	bioamines
4876.2	1.077	0.80783	1.3332	0.182467	0.618103	1.22_620.72		[M+H]+		5	620.7218	1.224	ESI pos	x1_22_620_72.bioamine		log2 fold change (MLE): sexf.treatmentcancerous vs sexm.treatmentcancerous	bioamines
3339.47	1.17035	0.939197	1.24612	0.21272	0.626541	1.23_661.05		[M+H]+		5	661.048	1.233	ESI pos	x1_23_661_05.bioamine		log2 fold change (MLE): sexf.treatmentcancerous vs sexm.treatmentcancerous	bioamines
4366.18	0.711343	0.631395	1.12662	0.259902	0.629934	1.93_345.06		[M+H]+		5	345.0648	1.93	ESI pos	x1_93_345_06.bioamine		log2 fold change (MLE): sexf.treatmentcancerous vs sexm.treatmentcancerous	bioamines
12198	-0.496006	0.723062	-0.68598	0.492725	0.776586	0.28_559.26		[M+H]+		5	559.2589	0.279	ESI pos	x0_28_559_26.bioamine		log2 fold change (MLE): sexf.treatmentcancerous vs sexm.treatmentcancerous	bioamines
2818.1	1.16681	0.784892	1.48659	0.137123	0.589125	1.21_595.19		[M+H]+		5	595.1929	1.209	ESI pos	x1_21_595_19.bioamine		log2 fold change (MLE): sexf.treatmentcancerous vs sexm.treatmentcancerous	bioamines
1943.38	0.943453	0.872982	1.08072	0.27982	0.633996	1.21_447.79		[M+H]+		5	447.7869	1.209	ESI pos	x1_21_447_79.bioamine		log2 fold change (MLE): sexf.treatmentcancerous vs sexm.treatmentcancerous	bioamines
16027.1	0.850724	0.820074	1.03737	0.299561	0.642893	1.23_654.40		[M+H]+		5	654.404	1.232	ESI pos	x1_23_654_40.bioamine		log2 fold change (MLE): sexf.treatmentcancerous vs sexm.treatmentcancerous	bioamines
2696.58	-0.576619	1.10496	-0.521846	0.601778	0.82281	0.25_589.35		[M-H]-		5	589.352	0.246	ESI neg	x0_25_589_35.bioamine		log2 fold change (MLE): sexf.treatmentcancerous vs sexm.treatmentcancerous	bioamines
2801.51	0.716334	0.847819	0.844913	0.398159	0.715783	1.23_639.67		[M+H]+		5	639.6732	1.226	ESI pos	x1_23_639_67.bioamine		log2 fold change (MLE): sexf.treatmentcancerous vs sexm.treatmentcancerous	bioamines
7393.78	-3.29946	1.52367	-2.16548	0.0303512	0.575349	0.91_257.03		[M-H]-		5	257.0263	0.908	ESI neg	x0_91_257_03.bioamine		log2 fold change (MLE): sexf.treatmentcancerous vs sexm.treatmentcancerous	bioamines
7496.98	1.21957	0.825271	1.47778	0.139468	0.589125	0.93_708.36		[M+H]+		5	708.3562	0.934	ESI pos	x0_93_708_36.bioamine		log2 fold change (MLE): sexf.treatmentcancerous vs sexm.treatmentcancerous	bioamines
13881.9	0.474944	0.81506	0.582711	0.560088	0.808545	1.16_828.47		[M+H]+		5	828.4683	1.162	ESI pos	x1_16_828_47.bioamine		log2 fold change (MLE): sexf.treatmentcancerous vs sexm.treatmentcancerous	bioamines
10219.1	0.857484	0.823994	1.04064	0.298041	0.641798	1.09_762.43		[M+H]+		5	762.4299	1.088	ESI pos	x1_09_762_43.bioamine		log2 fold change (MLE): sexf.treatmentcancerous vs sexm.treatmentcancerous	bioamines
2077.4	1.13823	0.926145	1.229	0.219073	0.628185	1.25_1038.12		[M+H]+		5	1038.1213	1.252	ESI pos	x1_25_1038_12.bioamine		log2 fold change (MLE): sexf.treatmentcancerous vs sexm.treatmentcancerous	bioamines
2111.53	0.43113	0.847968	0.508427	0.611154	0.826704	1.14_524.97		[M+H]+		5	524.9725	1.139	ESI pos	x1_14_524_97.bioamine		log2 fold change (MLE): sexf.treatmentcancerous vs sexm.treatmentcancerous	bioamines
31653.4	-0.96942	0.881704	-1.09949	0.271556	0.631948	1.56_299.15		[M+H]+		5	299.1521	1.56	ESI pos	x1_56_299_15.bioamine		log2 fold change (MLE): sexf.treatmentcancerous vs sexm.treatmentcancerous	bioamines
25555.4	0.45226	0.801456	0.564297	0.572552	0.813833	1.20_595.37		[M+H]+		5	595.3696	1.201	ESI pos	x1_20_595_37.bioamine		log2 fold change (MLE): sexf.treatmentcancerous vs sexm.treatmentcancerous	bioamines
4038.49	0.230499	0.734072	0.314001	0.75352	0.899842	2.15_519.07		[M-H]-		5	519.0726	2.15	ESI neg	x2_15_519_07.bioamine		log2 fold change (MLE): sexf.treatmentcancerous vs sexm.treatmentcancerous	bioamines
5864.23	-0.426188	0.949195	-0.448999	0.653432	0.849754	2.01_222.10		[M-H]-		5	222.0988	2.01	ESI neg	x2_01_222_10.bioamine		log2 fold change (MLE): sexf.treatmentcancerous vs sexm.treatmentcancerous	bioamines
1980.26	0.548146	0.904352	0.60612	0.544435	0.805191	1.26_534.07		[M+H]+		5	534.0692	1.259	ESI pos	x1_26_534_07.bioamine		log2 fold change (MLE): sexf.treatmentcancerous vs sexm.treatmentcancerous	bioamines
2072.05	-0.409014	1.02812	-0.397827	0.690758	0.86781	0.25_531.30		[M-H]-		5	531.2991	0.246	ESI neg	x0_25_531_30.bioamine		log2 fold change (MLE): sexf.treatmentcancerous vs sexm.treatmentcancerous	bioamines
20434.8	0.763945	0.805654	0.94823	0.343012	0.674112	1.21_610.38		[M+H]+		5	610.3828	1.209	ESI pos	x1_21_610_38.bioamine		log2 fold change (MLE): sexf.treatmentcancerous vs sexm.treatmentcancerous	bioamines
10321.4	-0.668828	0.609943	-1.09654	0.272841	0.633016	1.65_202.15		[M+H]+		5	202.1534	1.647	ESI pos	x1_65_202_15.bioamine		log2 fold change (MLE): sexf.treatmentcancerous vs sexm.treatmentcancerous	bioamines
7771.43	-0.0537909	0.800343	-0.0672098	0.946415	0.979225	1.00_327.02		[M-H]-		5	327.0211	1	ESI neg	x1_00_327_02.bioamine		log2 fold change (MLE): sexf.treatmentcancerous vs sexm.treatmentcancerous	bioamines
1481.54	1.03967	0.893957	1.163	0.24483	0.628185	1.10_1427.81		[M-H]-		5	1427.8127	1.096	ESI neg	x1_10_1427_81.bioamine		log2 fold change (MLE): sexf.treatmentcancerous vs sexm.treatmentcancerous	bioamines
51490.8	1.15279	0.858285	1.34313	0.179231	0.618103	0.76_420.27		[M+H]+		5	420.2749	0.757	ESI pos	x0_76_420_27.bioamine		log2 fold change (MLE): sexf.treatmentcancerous vs sexm.treatmentcancerous	bioamines
17197.9	0.555848	0.804538	0.690891	0.489634	0.775777	0.76_820.52		[M+H]+		5	820.515	0.757	ESI pos	x0_76_820_52.bioamine		log2 fold change (MLE): sexf.treatmentcancerous vs sexm.treatmentcancerous	bioamines
2116.99	1.33558	0.973024	1.37261	0.169875	0.61625	1.21_877.03		[M+H]+		5	877.0258	1.208	ESI pos	x1_21_877_03.bioamine		log2 fold change (MLE): sexf.treatmentcancerous vs sexm.treatmentcancerous	bioamines
2425.98	1.92794	0.838878	2.29824	0.0215482	0.538851	1.20_860.86		[M+H]+		5	860.8638	1.198	ESI pos	x1_20_860_86.bioamine		log2 fold change (MLE): sexf.treatmentcancerous vs sexm.treatmentcancerous	bioamines
3573.21	-1.83199	1.66021	-1.10347	0.269822	0.631948	1.09_104.64		[M+H]+		5	104.6367	1.092	ESI pos	x1_09_104_64.bioamine		log2 fold change (MLE): sexf.treatmentcancerous vs sexm.treatmentcancerous	bioamines
2765.3	0.595735	0.809664	0.735781	0.461864	0.754305	1.24_675.73		[M+H]+		5	675.73	1.24	ESI pos	x1_24_675_73.bioamine		log2 fold change (MLE): sexf.treatmentcancerous vs sexm.treatmentcancerous	bioamines
4068.51	-0.739891	0.674388	-1.09713	0.272585	0.633016	0.52_194.05		[M-H]-		5	194.0468	0.52	ESI neg	x0_52_194_05.bioamine		log2 fold change (MLE): sexf.treatmentcancerous vs sexm.treatmentcancerous	bioamines
173260	1.04224	1.03772	1.00435	0.31521	0.652789	0.54_489.31		[M+H]+		5	489.3116	0.538	ESI pos	x0_54_489_31.bioamine		log2 fold change (MLE): sexf.treatmentcancerous vs sexm.treatmentcancerous	bioamines
17429	-1.25323	0.788366	-1.58965	0.111913	0.589125	1.46_335.06		[M-H]-		5	335.06	1.459	ESI neg	x1_46_335_06.bioamine		log2 fold change (MLE): sexf.treatmentcancerous vs sexm.treatmentcancerous	bioamines
2563.68	-1.04961	1.11132	-0.94448	0.344924	0.67427	2.22_386.13		[M-H]-		5	386.1262	2.22	ESI neg	x2_22_386_13.bioamine		log2 fold change (MLE): sexf.treatmentcancerous vs sexm.treatmentcancerous	bioamines
2994.26	1.31797	1.43308	0.919675	0.357743	0.680634	2.09_691.23		[M+H]+		5	691.2256	2.092	ESI pos	x2_09_691_23.bioamine		log2 fold change (MLE): sexf.treatmentcancerous vs sexm.treatmentcancerous	bioamines
27502.7	1.18999	0.813668	1.4625	0.143605	0.59009	1.27_728.46		[M+H]+		5	728.4551	1.269	ESI pos	x1_27_728_46.bioamine		log2 fold change (MLE): sexf.treatmentcancerous vs sexm.treatmentcancerous	bioamines
6920.58	1.22993	0.764365	1.60909	0.107596	0.589125	1.26_341.01		[M-H]-		5	341.0147	1.258	ESI neg	x1_26_341_01.bioamine		log2 fold change (MLE): sexf.treatmentcancerous vs sexm.treatmentcancerous	bioamines
16383.6	0.718725	0.81067	0.886581	0.375305	0.695426	1.23_633.37		[M+H]+		5	633.368	1.225	ESI pos	x1_23_633_37.bioamine		log2 fold change (MLE): sexf.treatmentcancerous vs sexm.treatmentcancerous	bioamines
2274	0.262658	0.91493	0.28708	0.774051	0.909759	1.23_479.03		[M+H]+		5	479.0346	1.226	ESI pos	x1_23_479_03.bioamine		log2 fold change (MLE): sexf.treatmentcancerous vs sexm.treatmentcancerous	bioamines
5240.33	1.24268	1.07905	1.15164	0.249468	0.628185	2.15_925.16		[M-H]-		5	925.1572	2.149	ESI neg	x2_15_925_16.bioamine		log2 fold change (MLE): sexf.treatmentcancerous vs sexm.treatmentcancerous	bioamines
2498.64	0.330411	0.967882	0.341375	0.732821	0.889894	2.15_1208.16		[M+H]+		5	1208.1645	2.145	ESI pos	x2_15_1208_16.bioamine		log2 fold change (MLE): sexf.treatmentcancerous vs sexm.treatmentcancerous	bioamines
6659.03	0.781643	0.837023	0.933838	0.350388	0.675026	1.18_840.54		[M+H]+		5	840.5438	1.177	ESI pos	x1_18_840_54.bioamine		log2 fold change (MLE): sexf.treatmentcancerous vs sexm.treatmentcancerous	bioamines
16084.6	0.993661	0.810888	1.2254	0.220425	0.628185	1.27_743.13		[M+H]+		5	743.1297	1.275	ESI pos	x1_27_743_13.bioamine		log2 fold change (MLE): sexf.treatmentcancerous vs sexm.treatmentcancerous	bioamines
2982.02	-0.681647	1.43289	-0.475715	0.634277	0.83989	1.46_535.15		[M-H]-		5	535.1519	1.459	ESI neg	x1_46_535_15.bioamine		log2 fold change (MLE): sexf.treatmentcancerous vs sexm.treatmentcancerous	bioamines
3700.94	0.449237	0.926298	0.484982	0.627689	0.835977	2.29_584.16		[M+H]+		5	584.1562	2.291	ESI pos	x2_29_584_16.bioamine		log2 fold change (MLE): sexf.treatmentcancerous vs sexm.treatmentcancerous	bioamines
2672.84	-0.317851	0.652925	-0.486811	0.626392	0.834786	2.14_549.07		[M+H]+		5	549.0711	2.143	ESI pos	x2_14_549_07.bioamine		log2 fold change (MLE): sexf.treatmentcancerous vs sexm.treatmentcancerous	bioamines
2760.65	4.47441	1.71005	2.61654	0.00888258	0.459895	1.24_653.06		[M+H]+		5	653.0585	1.237	ESI pos	x1_24_653_06.bioamine		log2 fold change (MLE): sexf.treatmentcancerous vs sexm.treatmentcancerous	bioamines
37961.4	-0.0108968	0.606278	-0.0179732	0.98566	0.99194	1.93_136.05		[M+H]+		5	136.0477	1.93	ESI pos	x1_93_136_05.bioamine		log2 fold change (MLE): sexf.treatmentcancerous vs sexm.treatmentcancerous	bioamines
8191.21	0.0452945	0.812533	0.0557448	0.955545	0.982077	0.98_113.03		[M+H]+		5	113.0322	0.982	ESI pos	x0_98_113_03.bioamine		log2 fold change (MLE): sexf.treatmentcancerous vs sexm.treatmentcancerous	bioamines
24041.2	0.811629	0.810119	1.00186	0.31641	0.652789	1.23_647.37		[M+H]+		5	647.3735	1.233	ESI pos	x1_23_647_37.bioamine		log2 fold change (MLE): sexf.treatmentcancerous vs sexm.treatmentcancerous	bioamines
6838.52	-3.71023	1.66734	-2.22524	0.026065	0.551123	0.69_447.10		[M+H]+		5	447.1044	0.694	ESI pos	x0_69_447_10.bioamine		log2 fold change (MLE): sexf.treatmentcancerous vs sexm.treatmentcancerous	bioamines
7079.48	-1.45093	0.880554	-1.64774	0.0994054	0.58652	1.86_366.11		[M-H]-		5	366.1095	1.862	ESI neg	x1_86_366_11.bioamine		log2 fold change (MLE): sexf.treatmentcancerous vs sexm.treatmentcancerous	bioamines
1918.59	0.450479	0.81655	0.551686	0.581164	0.814569	1.24_668.03		[M+H]+		5	668.0263	1.242	ESI pos	x1_24_668_03.bioamine		log2 fold change (MLE): sexf.treatmentcancerous vs sexm.treatmentcancerous	bioamines
4980.59	0.752445	0.766356	0.981848	0.326175	0.65647	1.26_712.77		[M+H]+		5	712.77	1.258	ESI pos	x1_26_712_77.bioamine		log2 fold change (MLE): sexf.treatmentcancerous vs sexm.treatmentcancerous	bioamines
4127.43	0.503836	0.838697	0.600737	0.548015	0.806096	1.22_631.70		[M+H]+		5	631.703	1.217	ESI pos	x1_22_631_70.bioamine		log2 fold change (MLE): sexf.treatmentcancerous vs sexm.treatmentcancerous	bioamines
15404.5	1.18312	0.80897	1.4625	0.143604	0.59009	1.28_562.10		[M+H]+		5	562.1032	1.276	ESI pos	x1_28_562_10.bioamine		log2 fold change (MLE): sexf.treatmentcancerous vs sexm.treatmentcancerous	bioamines
4895.97	1.05679	0.87874	1.20262	0.229123	0.628185	1.22_609.51		[M+H]+		5	609.5059	1.217	ESI pos	x1_22_609_51.bioamine		log2 fold change (MLE): sexf.treatmentcancerous vs sexm.treatmentcancerous	bioamines
3352.93	0.951356	0.767165	1.24009	0.214941	0.626541	1.02_477.83		[M+H]+		5	477.8344	1.025	ESI pos	x1_02_477_83.bioamine		log2 fold change (MLE): sexf.treatmentcancerous vs sexm.treatmentcancerous	bioamines
3120.04	-2.05762	0.914373	-2.2503	0.0244297	0.538851	2.47_763.18		[M-H]-		5	763.1807	2.47	ESI neg	x2_47_763_18.bioamine		log2 fold change (MLE): sexf.treatmentcancerous vs sexm.treatmentcancerous	bioamines
6642.94	0.611297	0.882599	0.69261	0.488554	0.775777	0.78_830.58		[M-H]-		5	830.5807	0.782	ESI neg	x0_78_830_58.bioamine		log2 fold change (MLE): sexf.treatmentcancerous vs sexm.treatmentcancerous	bioamines
2021.71	0.839916	0.847801	0.990699	0.321833	0.654579	1.06_467.95		[M+H]+		5	467.9517	1.064	ESI pos	x1_06_467_95.bioamine		log2 fold change (MLE): sexf.treatmentcancerous vs sexm.treatmentcancerous	bioamines
3800.09	0.531815	0.584223	0.910294	0.362668	0.685296	1.93_131.68		[M+H]+		5	131.6758	1.93	ESI pos	x1_93_131_68.bioamine		log2 fold change (MLE): sexf.treatmentcancerous vs sexm.treatmentcancerous	bioamines
1980.61	1.11642	0.806073	1.38501	0.166051	0.61409	1.27_742.12		[M+H]+		5	742.1228	1.268	ESI pos	x1_27_742_12.bioamine		log2 fold change (MLE): sexf.treatmentcancerous vs sexm.treatmentcancerous	bioamines
6240.82	-0.999294	0.808389	-1.23615	0.216401	0.628185	2.06_543.11		[M+H]+		5	543.1081	2.057	ESI pos	x2_06_543_11.bioamine		log2 fold change (MLE): sexf.treatmentcancerous vs sexm.treatmentcancerous	bioamines
49733.7	0.326291	0.66521	0.490508	0.623775	0.83237	1.93_154.06		[M+H]+		5	154.0583	1.93	ESI pos	x1_93_154_06.bioamine		log2 fold change (MLE): sexf.treatmentcancerous vs sexm.treatmentcancerous	bioamines
7343.95	0.827652	0.749683	1.104	0.269592	0.631948	0.87_686.34		[M+H]+		5	686.3437	0.87	ESI pos	x0_87_686_34.bioamine		log2 fold change (MLE): sexf.treatmentcancerous vs sexm.treatmentcancerous	bioamines
17770.9	-0.472508	1.78385	-0.264881	0.791101	0.919585	2.19_346.05		[M+H]+		5	346.0475	2.192	ESI pos	x2_19_346_05.bioamine		log2 fold change (MLE): sexf.treatmentcancerous vs sexm.treatmentcancerous	bioamines
2247.58	0.0643518	0.851605	0.0755653	0.939765	0.976428	1.23_647.04		[M+H]+		5	647.0408	1.225	ESI pos	x1_23_647_04.bioamine		log2 fold change (MLE): sexf.treatmentcancerous vs sexm.treatmentcancerous	bioamines
5738.62	-1.6973	0.887595	-1.91224	0.0558451	0.5809	1.71_322.05		[M+H]+		5	322.052	1.71	ESI pos	x1_71_322_05.bioamine		log2 fold change (MLE): sexf.treatmentcancerous vs sexm.treatmentcancerous	bioamines
5231.82	0.457477	0.822193	0.556411	0.57793	0.814569	2.15_971.14		[M+H]+		5	971.1359	2.145	ESI pos	x2_15_971_14.bioamine		log2 fold change (MLE): sexf.treatmentcancerous vs sexm.treatmentcancerous	bioamines
4055.2	-0.482063	0.988911	-0.487469	0.625926	0.834702	1.88_705.43		[M+H]+		5	705.431	1.877	ESI pos	x1_88_705_43.bioamine		log2 fold change (MLE): sexf.treatmentcancerous vs sexm.treatmentcancerous	bioamines
40696.8	1.0031	0.840348	1.19367	0.232607	0.628185	1.19_561.34		[M+H]+		5	561.3444	1.188	ESI pos	x1_19_561_34.bioamine		log2 fold change (MLE): sexf.treatmentcancerous vs sexm.treatmentcancerous	bioamines
4268.89	0.786343	0.845538	0.929992	0.352375	0.677418	1.24_994.52		[M+H]+		5	994.5156	1.239	ESI pos	x1_24_994_52.bioamine		log2 fold change (MLE): sexf.treatmentcancerous vs sexm.treatmentcancerous	bioamines
2308.86	0.463826	1.01382	0.457502	0.64731	0.848207	2.13_790.20		[M+H]+		5	790.1985	2.134	ESI pos	x2_13_790_20.bioamine		log2 fold change (MLE): sexf.treatmentcancerous vs sexm.treatmentcancerous	bioamines
20710.8	-2.41152	0.792401	-3.04331	0.00233991	0.302872	2.35_566.16		[M-H]-		5	566.1592	2.352	ESI neg	x2_35_566_16.bioamine		log2 fold change (MLE): sexf.treatmentcancerous vs sexm.treatmentcancerous	bioamines
12008.3	-0.0353184	0.76817	-0.0459773	0.963328	0.985896	1.75_176.01		[M+H]+		5	176.0083	1.75	ESI pos	x1_75_176_01.bioamine		log2 fold change (MLE): sexf.treatmentcancerous vs sexm.treatmentcancerous	bioamines
6708.76	0.637015	0.589335	1.0809	0.27974	0.633996	1.25_228.95		[M+H]+		5	228.9522	1.251	ESI pos	x1_25_228_95.bioamine		log2 fold change (MLE): sexf.treatmentcancerous vs sexm.treatmentcancerous	bioamines
45216.1	1.19598	0.870668	1.37364	0.169554	0.61625	1.16_532.33		[M+H]+		5	532.3295	1.162	ESI pos	x1_16_532_33.bioamine		log2 fold change (MLE): sexf.treatmentcancerous vs sexm.treatmentcancerous	bioamines
5948.72	0.419651	0.789331	0.531655	0.594965	0.820901	1.02_730.47		[M+H]+		5	730.4716	1.025	ESI pos	x1_02_730_47.bioamine		log2 fold change (MLE): sexf.treatmentcancerous vs sexm.treatmentcancerous	bioamines
10401.5	-0.0177093	0.818537	-0.0216352	0.982739	0.99194	2.15_299.03		[M-H]-		5	299.0265	2.153	ESI neg	x2_15_299_03.bioamine		log2 fold change (MLE): sexf.treatmentcancerous vs sexm.treatmentcancerous	bioamines
6881.04	0.609906	0.833944	0.731351	0.464565	0.755784	2.09_434.13		[M+H]+		5	434.125	2.089	ESI pos	x2_09_434_13.bioamine		log2 fold change (MLE): sexf.treatmentcancerous vs sexm.treatmentcancerous	bioamines
43071.6	0.853497	0.858212	0.994505	0.319977	0.653523	1.19_574.33		[M+H]+		5	574.3346	1.189	ESI pos	x1_19_574_33.bioamine		log2 fold change (MLE): sexf.treatmentcancerous vs sexm.treatmentcancerous	bioamines
2819.74	-1.22162	1.01894	-1.19891	0.230562	0.628185	1.46_725.05		[M-H]-		5	725.0542	1.459	ESI neg	x1_46_725_05.bioamine		log2 fold change (MLE): sexf.treatmentcancerous vs sexm.treatmentcancerous	bioamines
1650.84	0.286627	0.887815	0.322846	0.746812	0.897127	1.27_736.09		[M+H]+		5	736.0914	1.27	ESI pos	x1_27_736_09.bioamine		log2 fold change (MLE): sexf.treatmentcancerous vs sexm.treatmentcancerous	bioamines
2906.38	-0.121176	1.04897	-0.11552	0.908033	0.966139	2.17_310.10		[M-H]-		5	310.0995	2.174	ESI neg	x2_17_310_10.bioamine		log2 fold change (MLE): sexf.treatmentcancerous vs sexm.treatmentcancerous	bioamines
14026.2	1.0829	0.79609	1.36027	0.173745	0.618103	1.27_729.12		[M+H]+		5	729.1181	1.27	ESI pos	x1_27_729_12.bioamine		log2 fold change (MLE): sexf.treatmentcancerous vs sexm.treatmentcancerous	bioamines
1904.83	0.826529	0.917483	0.900866	0.36766	0.689393	0.51_477.76		[M+H]+		5	477.7649	0.513	ESI pos	x0_51_477_76.bioamine		log2 fold change (MLE): sexf.treatmentcancerous vs sexm.treatmentcancerous	bioamines
5507.32	0.49018	0.803585	0.609991	0.541867	0.80445	0.46_392.75		[M+H]+		5	392.745	0.457	ESI pos	x0_46_392_75.bioamine		log2 fold change (MLE): sexf.treatmentcancerous vs sexm.treatmentcancerous	bioamines
3810.96	0.403421	0.748694	0.538833	0.590002	0.819637	0.81_784.55		[M+H]+		5	784.5533	0.809	ESI pos	x0_81_784_55.bioamine		log2 fold change (MLE): sexf.treatmentcancerous vs sexm.treatmentcancerous	bioamines
2239.94	-4.12975	1.04434	-3.9544	7.67258e-05	0.0397248	1.80_222.10		[M-H]-		5	222.0988	1.804	ESI neg	x1_80_222_10.bioamine		log2 fold change (MLE): sexf.treatmentcancerous vs sexm.treatmentcancerous	bioamines
7422.9	0.79133	0.801055	0.98786	0.323221	0.654981	1.24_669.42		[M+H]+		5	669.4185	1.24	ESI pos	x1_24_669_42.bioamine		log2 fold change (MLE): sexf.treatmentcancerous vs sexm.treatmentcancerous	bioamines
3481.55	-0.679542	0.719768	-0.944113	0.345112	0.67427	1.57_261.05		[M-H]-		5	261.0543	1.572	ESI neg	x1_57_261_05.bioamine		log2 fold change (MLE): sexf.treatmentcancerous vs sexm.treatmentcancerous	bioamines
21620.9	0.940167	0.778803	1.2072	0.227357	0.628185	1.20_576.35		[M+H]+		5	576.3543	1.198	ESI pos	x1_20_576_35.bioamine		log2 fold change (MLE): sexf.treatmentcancerous vs sexm.treatmentcancerous	bioamines
23782.8	-1.62626	0.802	-2.02776	0.0425852	0.575349	2.35_543.13		[M+H]+		5	543.1308	2.352	ESI pos	x2_35_543_13.bioamine		log2 fold change (MLE): sexf.treatmentcancerous vs sexm.treatmentcancerous	bioamines
3917.27	0.229333	0.915757	0.25043	0.802255	0.926126	2.14_1007.18		[M+H]+		5	1007.1763	2.143	ESI pos	x2_14_1007_18.bioamine		log2 fold change (MLE): sexf.treatmentcancerous vs sexm.treatmentcancerous	bioamines
6128.97	-1.36636	0.792393	-1.72435	0.0846444	0.5809	1.46_419.02		[M-H]-		5	419.0193	1.459	ESI neg	x1_46_419_02.bioamine		log2 fold change (MLE): sexf.treatmentcancerous vs sexm.treatmentcancerous	bioamines
5987.19	1.48282	0.760987	1.94855	0.0513487	0.575349	0.81_664.32		[M+H]+		5	664.3222	0.806	ESI pos	x0_81_664_32.bioamine		log2 fold change (MLE): sexf.treatmentcancerous vs sexm.treatmentcancerous	bioamines
1743.3	-1.16258	1.44956	-0.802019	0.422542	0.726814	0.20_818.72		[M+H]+		5	818.7164	0.2	ESI pos	x0_20_818_72.bioamine		log2 fold change (MLE): sexf.treatmentcancerous vs sexm.treatmentcancerous	bioamines
2254.13	0.0406566	0.814985	0.0498864	0.960213	0.984944	1.19_588.01		[M+H]+		5	588.0081	1.188	ESI pos	x1_19_588_01.bioamine		log2 fold change (MLE): sexf.treatmentcancerous vs sexm.treatmentcancerous	bioamines
2157.76	0.919001	0.799911	1.14888	0.250606	0.628185	0.52_937.49		[M+H]+		5	937.493	0.516	ESI pos	x0_52_937_49.bioamine		log2 fold change (MLE): sexf.treatmentcancerous vs sexm.treatmentcancerous	bioamines
9268.77	1.19592	0.804243	1.48701	0.137012	0.589125	1.25_691.40		[M+H]+		5	691.4016	1.253	ESI pos	x1_25_691_40.bioamine		log2 fold change (MLE): sexf.treatmentcancerous vs sexm.treatmentcancerous	bioamines
62527.8	1.19741	0.911774	1.31328	0.189089	0.620707	1.15_517.32		[M+H]+		5	517.3206	1.146	ESI pos	x1_15_517_32.bioamine		log2 fold change (MLE): sexf.treatmentcancerous vs sexm.treatmentcancerous	bioamines
2787.58	-1.02458	1.06631	-0.960863	0.336621	0.667955	0.25_553.28		[M-H]-		5	553.2794	0.246	ESI neg	x0_25_553_28.bioamine		log2 fold change (MLE): sexf.treatmentcancerous vs sexm.treatmentcancerous	bioamines
7870.21	-1.45436	0.793103	-1.83375	0.0666906	0.5809	1.46_352.05		[M-H]-		5	352.05	1.459	ESI neg	x1_46_352_05.bioamine		log2 fold change (MLE): sexf.treatmentcancerous vs sexm.treatmentcancerous	bioamines
6734.58	1.20862	0.813677	1.48538	0.137443	0.589125	1.03_740.42		[M+H]+		5	740.4164	1.03	ESI pos	x1_03_740_42.bioamine		log2 fold change (MLE): sexf.treatmentcancerous vs sexm.treatmentcancerous	bioamines
4926.04	-1.92126	1.49988	-1.28094	0.200214	0.620836	1.40_836.54		[M-H]-		5	836.5369	1.401	ESI neg	x1_40_836_54.bioamine		log2 fold change (MLE): sexf.treatmentcancerous vs sexm.treatmentcancerous	bioamines
47026	0.740501	0.864374	0.856691	0.391616	0.710634	1.12_515.30		[M+H]+		5	515.2989	1.125	ESI pos	x1_12_515_30.bioamine		log2 fold change (MLE): sexf.treatmentcancerous vs sexm.treatmentcancerous	bioamines
2068.02	0.404623	0.89077	0.45424	0.649656	0.848207	1.26_728.12		[M+H]+		5	728.1181	1.265	ESI pos	x1_26_728_12.bioamine		log2 fold change (MLE): sexf.treatmentcancerous vs sexm.treatmentcancerous	bioamines
3023.91	0.0875273	0.708564	0.123528	0.901689	0.962976	1.42_605.55		[M+H]+		5	605.5451	1.424	ESI pos	x1_42_605_55.bioamine		log2 fold change (MLE): sexf.treatmentcancerous vs sexm.treatmentcancerous	bioamines
10843	-1.01862	0.758949	-1.34214	0.179551	0.618103	2.11_449.12		[M+H]+		5	449.1229	2.113	ESI pos	x2_11_449_12.bioamine		log2 fold change (MLE): sexf.treatmentcancerous vs sexm.treatmentcancerous	bioamines
1899.5	1.18132	0.801224	1.47439	0.140376	0.59009	0.71_1180.76		[M+H]+		5	1180.7635	0.708	ESI pos	x0_71_1180_76.bioamine		log2 fold change (MLE): sexf.treatmentcancerous vs sexm.treatmentcancerous	bioamines
20297.1	0.272208	0.589425	0.461821	0.64421	0.84775	1.94_130.06		[M-H]-		5	130.0627	1.935	ESI neg	x1_94_130_06.bioamine		log2 fold change (MLE): sexf.treatmentcancerous vs sexm.treatmentcancerous	bioamines
24831.9	0.619464	0.948992	0.65276	0.513911	0.787212	2.10_539.19		[M+H]+		5	539.1927	2.099	ESI pos	x2_10_539_19.bioamine		log2 fold change (MLE): sexf.treatmentcancerous vs sexm.treatmentcancerous	bioamines
10947.3	0.512616	0.700111	0.732192	0.464051	0.755543	0.81_820.51		[M+H]+		5	820.5147	0.812	ESI pos	x0_81_820_51.bioamine		log2 fold change (MLE): sexf.treatmentcancerous vs sexm.treatmentcancerous	bioamines
3838.49	0.872018	0.802263	1.08695	0.27706	0.633996	1.26_720.74		[M+H]+		5	720.7428	1.265	ESI pos	x1_26_720_74.bioamine		log2 fold change (MLE): sexf.treatmentcancerous vs sexm.treatmentcancerous	bioamines
21192.1	1.24539	0.798632	1.5594	0.118902	0.589125	1.26_714.45		[M+H]+		5	714.4456	1.263	ESI pos	x1_26_714_45.bioamine		log2 fold change (MLE): sexf.treatmentcancerous vs sexm.treatmentcancerous	bioamines
5613.03	0.446881	0.804866	0.555224	0.578742	0.814569	0.79_828.57		[M-H]-		5	828.5745	0.787	ESI neg	x0_79_828_57.bioamine		log2 fold change (MLE): sexf.treatmentcancerous vs sexm.treatmentcancerous	bioamines
11219.4	-0.963979	0.89925	-1.07198	0.283728	0.633996	0.24_172.99		[M-H]-		5	172.9925	0.242	ESI neg	x0_24_172_99.bioamine		log2 fold change (MLE): sexf.treatmentcancerous vs sexm.treatmentcancerous	bioamines
2152.04	1.40358	1.00598	1.39524	0.162944	0.611233	2.14_949.15		[M+H]+		5	949.1504	2.144	ESI pos	x2_14_949_15.bioamine		log2 fold change (MLE): sexf.treatmentcancerous vs sexm.treatmentcancerous	bioamines
12002.4	0.932974	0.861454	1.08302	0.278799	0.633996	1.18_850.48		[M+H]+		5	850.48	1.176	ESI pos	x1_18_850_48.bioamine		log2 fold change (MLE): sexf.treatmentcancerous vs sexm.treatmentcancerous	bioamines
36673.6	-1.1111	0.706093	-1.57359	0.115583	0.589125	1.57_221.84		[M-H]-		5	221.8426	1.571	ESI neg	x1_57_221_84.bioamine		log2 fold change (MLE): sexf.treatmentcancerous vs sexm.treatmentcancerous	bioamines
105862	0.552653	1.1505	0.48036	0.630971	0.837655	1.68_257.15		[M+H]+		5	257.1472	1.679	ESI pos	x1_68_257_15.bioamine		log2 fold change (MLE): sexf.treatmentcancerous vs sexm.treatmentcancerous	bioamines
3448.87	-1.40426	0.941193	-1.492	0.1357	0.589125	1.85_383.07		[M-H]-		5	383.0654	1.854	ESI neg	x1_85_383_07.bioamine		log2 fold change (MLE): sexf.treatmentcancerous vs sexm.treatmentcancerous	bioamines
4635.64	0.092062	0.678461	0.135692	0.892065	0.962934	1.42_925.51		[M+H]+		5	925.5134	1.418	ESI pos	x1_42_925_51.bioamine		log2 fold change (MLE): sexf.treatmentcancerous vs sexm.treatmentcancerous	bioamines
7274.41	-0.570008	0.655446	-0.869648	0.384493	0.705926	0.89_152.02		[M+H]+		5	152.0203	0.889	ESI pos	x0_89_152_02.bioamine		log2 fold change (MLE): sexf.treatmentcancerous vs sexm.treatmentcancerous	bioamines
6149.33	-1.38291	0.80713	-1.71337	0.0866453	0.5809	1.46_403.05		[M-H]-		5	403.0468	1.459	ESI neg	x1_46_403_05.bioamine		log2 fold change (MLE): sexf.treatmentcancerous vs sexm.treatmentcancerous	bioamines
6553.43	0.979939	0.868458	1.12837	0.259165	0.629934	1.22_938.54		[M+H]+		5	938.5367	1.217	ESI pos	x1_22_938_54.bioamine		log2 fold change (MLE): sexf.treatmentcancerous vs sexm.treatmentcancerous	bioamines
1920.19	-0.124491	0.872266	-0.142721	0.88651	0.962118	1.20_603.02		[M+H]+		5	603.0202	1.202	ESI pos	x1_20_603_02.bioamine		log2 fold change (MLE): sexf.treatmentcancerous vs sexm.treatmentcancerous	bioamines
22826.7	0.814681	0.818138	0.995775	0.31936	0.653441	1.20_589.34		[M+H]+		5	589.3362	1.2	ESI pos	x1_20_589_34.bioamine		log2 fold change (MLE): sexf.treatmentcancerous vs sexm.treatmentcancerous	bioamines
5310.16	0.238096	0.754362	0.315626	0.752286	0.899842	1.11_282.16		[M-H]-		5	282.1565	1.113	ESI neg	x1_11_282_16.bioamine		log2 fold change (MLE): sexf.treatmentcancerous vs sexm.treatmentcancerous	bioamines
10280.3	1.32545	0.816083	1.62416	0.104342	0.589125	1.25_683.42		[M+H]+		5	683.4193	1.247	ESI pos	x1_25_683_42.bioamine		log2 fold change (MLE): sexf.treatmentcancerous vs sexm.treatmentcancerous	bioamines
3000.42	0.197681	0.786101	0.251471	0.80145	0.925713	1.13_434.94		[M+H]+		5	434.9411	1.131	ESI pos	x1_13_434_94.bioamine		log2 fold change (MLE): sexf.treatmentcancerous vs sexm.treatmentcancerous	bioamines
63209.7	0.135577	0.913673	0.148387	0.882037	0.961319	2.11_302.10		[M-H]-		5	302.1009	2.108	ESI neg	x2_11_302_10.bioamine		log2 fold change (MLE): sexf.treatmentcancerous vs sexm.treatmentcancerous	bioamines
3054.3	-0.937416	0.923086	-1.01552	0.309856	0.649912	1.76_170.06		[M+H]+		5	170.0614	1.759	ESI pos	x1_76_170_06.bioamine		log2 fold change (MLE): sexf.treatmentcancerous vs sexm.treatmentcancerous	bioamines
2729.69	0.47785	0.935787	0.510639	0.609604	0.826704	2.10_563.18		[M+H]+		5	563.1815	2.105	ESI pos	x2_10_563_18.bioamine		log2 fold change (MLE): sexf.treatmentcancerous vs sexm.treatmentcancerous	bioamines
4375.92	-0.594332	0.584489	-1.01684	0.309229	0.649912	1.81_198.05		[M+H]+		5	198.0525	1.81	ESI pos	x1_81_198_05.bioamine		log2 fold change (MLE): sexf.treatmentcancerous vs sexm.treatmentcancerous	bioamines
5933.3	0.338091	0.897019	0.376905	0.706244	0.874257	2.14_471.15		[M-H]-		5	471.1475	2.142	ESI neg	x2_14_471_15.bioamine		log2 fold change (MLE): sexf.treatmentcancerous vs sexm.treatmentcancerous	bioamines
3695.74	1.39954	0.776657	1.802	0.0715448	0.5809	1.75_351.06		[M-H]-		5	351.0552	1.75	ESI neg	x1_75_351_06.bioamine		log2 fold change (MLE): sexf.treatmentcancerous vs sexm.treatmentcancerous	bioamines
3899.42	-0.0376453	1.48527	-0.0253458	0.979779	0.99194	0.20_869.70		[M+H]+		5	869.6952	0.2	ESI pos	x0_20_869_70.bioamine		log2 fold change (MLE): sexf.treatmentcancerous vs sexm.treatmentcancerous	bioamines
62260.9	0.733949	0.885764	0.828606	0.407328	0.720478	1.14_479.31		[M+H]+		5	479.3085	1.137	ESI pos	x1_14_479_31.bioamine		log2 fold change (MLE): sexf.treatmentcancerous vs sexm.treatmentcancerous	bioamines
24040.3	1.09254	0.814054	1.3421	0.179563	0.618103	1.27_728.78		[M+H]+		5	728.7847	1.27	ESI pos	x1_27_728_78.bioamine		log2 fold change (MLE): sexf.treatmentcancerous vs sexm.treatmentcancerous	bioamines
3678.73	-1.36379	0.774852	-1.76006	0.0783971	0.5809	1.46_487.00		[M-H]-		5	487.0022	1.459	ESI neg	x1_46_487_00.bioamine		log2 fold change (MLE): sexf.treatmentcancerous vs sexm.treatmentcancerous	bioamines
2945.98	0.550859	1.05595	0.521673	0.601898	0.82281	2.15_941.13		[M-H]-		5	941.1321	2.15	ESI neg	x2_15_941_13.bioamine		log2 fold change (MLE): sexf.treatmentcancerous vs sexm.treatmentcancerous	bioamines
5377.07	0.638894	0.761285	0.839231	0.40134	0.717752	1.23_960.55		[M+H]+		5	960.5501	1.225	ESI pos	x1_23_960_55.bioamine		log2 fold change (MLE): sexf.treatmentcancerous vs sexm.treatmentcancerous	bioamines
11993.3	0.836741	0.79769	1.04896	0.294199	0.640678	1.22_625.39		[M+H]+		5	625.3916	1.217	ESI pos	x1_22_625_39.bioamine		log2 fold change (MLE): sexf.treatmentcancerous vs sexm.treatmentcancerous	bioamines
29540.3	-0.162524	0.600522	-0.270638	0.786669	0.917338	1.85_161.62		[M+H]+		5	161.6225	1.847	ESI pos	x1_85_161_62.bioamine		log2 fold change (MLE): sexf.treatmentcancerous vs sexm.treatmentcancerous	bioamines
1617.36	0.948988	0.739087	1.284	0.199142	0.620836	0.54_509.82		[M+H]+		5	509.8225	0.537	ESI pos	x0_54_509_82.bioamine		log2 fold change (MLE): sexf.treatmentcancerous vs sexm.treatmentcancerous	bioamines
4182.74	-0.166556	0.680397	-0.244792	0.806618	0.927147	0.84_289.04		[M-H]-		5	289.0358	0.841	ESI neg	x0_84_289_04.bioamine		log2 fold change (MLE): sexf.treatmentcancerous vs sexm.treatmentcancerous	bioamines
3968	0.452046	0.915842	0.493585	0.6216	0.831306	0.36_272.29		[M+H]+		5	272.2927	0.359	ESI pos	x0_36_272_29.bioamine		log2 fold change (MLE): sexf.treatmentcancerous vs sexm.treatmentcancerous	bioamines
3055.07	0.593052	0.773885	0.766331	0.443479	0.742954	1.12_507.42		[M+H]+		5	507.4201	1.123	ESI pos	x1_12_507_42.bioamine		log2 fold change (MLE): sexf.treatmentcancerous vs sexm.treatmentcancerous	bioamines
4491.83	0.342233	0.752162	0.454999	0.64911	0.848207	0.47_414.76		[M+H]+		5	414.7586	0.473	ESI pos	x0_47_414_76.bioamine		log2 fold change (MLE): sexf.treatmentcancerous vs sexm.treatmentcancerous	bioamines
3929.21	0.757168	0.882738	0.857749	0.391031	0.710634	2.15_750.07		[M+H]+		5	750.0662	2.145	ESI pos	x2_15_750_07.bioamine		log2 fold change (MLE): sexf.treatmentcancerous vs sexm.treatmentcancerous	bioamines
3876.24	1.24469	1.02988	1.20858	0.226826	0.628185	0.70_605.40		[M-H]-		5	605.3992	0.705	ESI neg	x0_70_605_40.bioamine		log2 fold change (MLE): sexf.treatmentcancerous vs sexm.treatmentcancerous	bioamines
97406.2	-0.471319	1.08219	-0.435522	0.663183	0.855768	1.23_265.20		[M+H]+		5	265.2004	1.233	ESI pos	x1_23_265_20.bioamine		log2 fold change (MLE): sexf.treatmentcancerous vs sexm.treatmentcancerous	bioamines
5582.59	-0.692539	0.963708	-0.718619	0.472375	0.761315	2.06_185.03		[M+H]+		5	185.0305	2.062	ESI pos	x2_06_185_03.bioamine		log2 fold change (MLE): sexf.treatmentcancerous vs sexm.treatmentcancerous	bioamines
32679.5	0.658679	0.841501	0.782743	0.433778	0.737565	1.22_618.36		[M+H]+		5	618.3615	1.217	ESI pos	x1_22_618_36.bioamine		log2 fold change (MLE): sexf.treatmentcancerous vs sexm.treatmentcancerous	bioamines
3288.86	1.34218	0.771082	1.74065	0.0817457	0.5809	1.26_727.78		[M+H]+		5	727.7849	1.264	ESI pos	x1_26_727_78.bioamine		log2 fold change (MLE): sexf.treatmentcancerous vs sexm.treatmentcancerous	bioamines
7360.62	0.787872	0.777094	1.01387	0.310645	0.650502	1.09_621.89		[M+H]+		5	621.8948	1.091	ESI pos	x1_09_621_89.bioamine		log2 fold change (MLE): sexf.treatmentcancerous vs sexm.treatmentcancerous	bioamines
4951.15	1.18763	0.763052	1.55643	0.119607	0.589125	0.75_619.48		[M+H]+		5	619.4791	0.754	ESI pos	x0_75_619_48.bioamine		log2 fold change (MLE): sexf.treatmentcancerous vs sexm.treatmentcancerous	bioamines
2547.02	0.848023	1.10276	0.769001	0.441893	0.741621	2.14_732.18		[M+H]+		5	732.1829	2.141	ESI pos	x2_14_732_18.bioamine		log2 fold change (MLE): sexf.treatmentcancerous vs sexm.treatmentcancerous	bioamines
1499.68	0.16136	0.795736	0.20278	0.839307	0.938049	0.88_677.88		[M+H]+		5	677.8815	0.879	ESI pos	x0_88_677_88.bioamine		log2 fold change (MLE): sexf.treatmentcancerous vs sexm.treatmentcancerous	bioamines
11051.2	-2.09845	0.872273	-2.40572	0.0161406	0.531744	0.96_356.12		[M-H]-		5	356.1191	0.961	ESI neg	x0_96_356_12.bioamine		log2 fold change (MLE): sexf.treatmentcancerous vs sexm.treatmentcancerous	bioamines
3299.18	1.06646	0.876051	1.21735	0.223472	0.628185	1.25_513.82		[M+H]+		5	513.8179	1.253	ESI pos	x1_25_513_82.bioamine		log2 fold change (MLE): sexf.treatmentcancerous vs sexm.treatmentcancerous	bioamines
1907.66	0.259658	0.822588	0.31566	0.75226	0.899842	1.18_572.99		[M+H]+		5	572.994	1.175	ESI pos	x1_18_572_99.bioamine		log2 fold change (MLE): sexf.treatmentcancerous vs sexm.treatmentcancerous	bioamines
7037.71	0.556349	0.826704	0.672972	0.500965	0.780505	1.25_698.44		[M+H]+		5	698.4389	1.253	ESI pos	x1_25_698_44.bioamine		log2 fold change (MLE): sexf.treatmentcancerous vs sexm.treatmentcancerous	bioamines
10037	0.787847	0.790034	0.997232	0.318652	0.653394	0.47_828.52		[M+H]+		5	828.5172	0.474	ESI pos	x0_47_828_52.bioamine		log2 fold change (MLE): sexf.treatmentcancerous vs sexm.treatmentcancerous	bioamines
2894.72	0.796821	1.02011	0.781112	0.434737	0.738589	1.27_339.29		[M+H]+		5	339.2868	1.274	ESI pos	x1_27_339_29.bioamine		log2 fold change (MLE): sexf.treatmentcancerous vs sexm.treatmentcancerous	bioamines
7875.18	1.72593	0.792486	2.17787	0.0294161	0.575349	1.93_460.16		[M+H]+		5	460.1585	1.93	ESI pos	x1_93_460_16.bioamine		log2 fold change (MLE): sexf.treatmentcancerous vs sexm.treatmentcancerous	bioamines
4608.72	-0.0621169	0.873232	-0.0711345	0.943291	0.978259	0.86_772.51		[M+H]+		5	772.5132	0.859	ESI pos	x0_86_772_51.bioamine		log2 fold change (MLE): sexf.treatmentcancerous vs sexm.treatmentcancerous	bioamines
2269.33	0.614939	0.805194	0.763715	0.445037	0.743284	1.26_524.83		[M+H]+		5	524.8315	1.259	ESI pos	x1_26_524_83.bioamine		log2 fold change (MLE): sexf.treatmentcancerous vs sexm.treatmentcancerous	bioamines
38798	0.619264	0.809582	0.764918	0.44432	0.743284	2.14_216.06		[M+H]+		5	216.0637	2.144	ESI pos	x2_14_216_06.bioamine		log2 fold change (MLE): sexf.treatmentcancerous vs sexm.treatmentcancerous	bioamines
2781.44	-0.114939	0.807829	-0.142281	0.886858	0.962118	2.09_667.23		[M+H]+		5	667.2294	2.089	ESI pos	x2_09_667_23.bioamine		log2 fold change (MLE): sexf.treatmentcancerous vs sexm.treatmentcancerous	bioamines
3338.25	0.647724	0.976844	0.663078	0.50728	0.783428	1.97_430.15		[M-H]-		5	430.1541	1.972	ESI neg	x1_97_430_15.bioamine		log2 fold change (MLE): sexf.treatmentcancerous vs sexm.treatmentcancerous	bioamines
4036.52	0.932135	0.71705	1.29996	0.193615	0.620707	0.49_436.77		[M+H]+		5	436.7739	0.491	ESI pos	x0_49_436_77.bioamine		log2 fold change (MLE): sexf.treatmentcancerous vs sexm.treatmentcancerous	bioamines
1973.35	0.865218	0.796436	1.08636	0.277319	0.633996	1.23_661.71		[M+H]+		5	661.7134	1.233	ESI pos	x1_23_661_71.bioamine		log2 fold change (MLE): sexf.treatmentcancerous vs sexm.treatmentcancerous	bioamines
2538.22	-0.119771	0.949663	-0.126119	0.899638	0.962976	2.15_1224.15		[M+H]+		5	1224.1498	2.146	ESI pos	x2_15_1224_15.bioamine		log2 fold change (MLE): sexf.treatmentcancerous vs sexm.treatmentcancerous	bioamines
15668.7	0.407155	0.82704	0.492304	0.622504	0.831306	1.24_662.39		[M+H]+		5	662.3875	1.239	ESI pos	x1_24_662_39.bioamine		log2 fold change (MLE): sexf.treatmentcancerous vs sexm.treatmentcancerous	bioamines
4635.17	0.311981	0.834222	0.373978	0.708421	0.875595	1.43_837.53		[M+H]+		5	837.5342	1.433	ESI pos	x1_43_837_53.bioamine		log2 fold change (MLE): sexf.treatmentcancerous vs sexm.treatmentcancerous	bioamines
35012.6	0.798203	0.821912	0.971154	0.331472	0.662623	1.08_488.30		[M+H]+		5	488.3034	1.08	ESI pos	x1_08_488_30.bioamine		log2 fold change (MLE): sexf.treatmentcancerous vs sexm.treatmentcancerous	bioamines
2598.68	-0.704287	0.553351	-1.27277	0.203101	0.624995	0.98_119.03		[M+H]+		5	119.0341	0.985	ESI pos	x0_98_119_03.bioamine		log2 fold change (MLE): sexf.treatmentcancerous vs sexm.treatmentcancerous	bioamines
7517.92	-0.940648	0.854126	-1.1013	0.270767	0.631948	2.06_527.14		[M+H]+		5	527.1378	2.057	ESI pos	x2_06_527_14.bioamine		log2 fold change (MLE): sexf.treatmentcancerous vs sexm.treatmentcancerous	bioamines
3363.12	0.932869	0.801569	1.1638	0.244504	0.628185	1.26_727.45		[M+H]+		5	727.449	1.264	ESI pos	x1_26_727_45.bioamine		log2 fold change (MLE): sexf.treatmentcancerous vs sexm.treatmentcancerous	bioamines
2605.22	-0.90371	0.842523	-1.07262	0.28344	0.633996	0.24_567.29		[M-H]-		5	567.2943	0.245	ESI neg	x0_24_567_29.bioamine		log2 fold change (MLE): sexf.treatmentcancerous vs sexm.treatmentcancerous	bioamines
3463.73	0.353275	0.791523	0.446323	0.655364	0.850946	2.09_450.10		[M+H]+		5	450.0985	2.087	ESI pos	x2_09_450_10.bioamine		log2 fold change (MLE): sexf.treatmentcancerous vs sexm.treatmentcancerous	bioamines
4893.11	0.465858	0.737959	0.63128	0.527858	0.793228	1.19_819.55		[M+H]+		5	819.5488	1.19	ESI pos	x1_19_819_55.bioamine		log2 fold change (MLE): sexf.treatmentcancerous vs sexm.treatmentcancerous	bioamines
10911.4	0.699947	0.763443	0.916829	0.359232	0.680634	0.49_872.54		[M+H]+		5	872.5355	0.49	ESI pos	x0_49_872_54.bioamine		log2 fold change (MLE): sexf.treatmentcancerous vs sexm.treatmentcancerous	bioamines
2006.33	1.07506	1.70795	0.629442	0.52906	0.793398	1.25_523.06		[M+H]+		5	523.056	1.253	ESI pos	x1_25_523_06.bioamine		log2 fold change (MLE): sexf.treatmentcancerous vs sexm.treatmentcancerous	bioamines
4149.43	-1.22941	0.747945	-1.64372	0.100233	0.588055	2.11_471.10		[M+H]+		5	471.1048	2.112	ESI pos	x2_11_471_10.bioamine		log2 fold change (MLE): sexf.treatmentcancerous vs sexm.treatmentcancerous	bioamines
3291.28	0.802997	0.724034	1.10906	0.267404	0.631948	0.94_462.86		[M+H]+		5	462.863	0.935	ESI pos	x0_94_462_86.bioamine		log2 fold change (MLE): sexf.treatmentcancerous vs sexm.treatmentcancerous	bioamines
1546.95	-0.110383	0.892658	-0.123657	0.901587	0.962976	1.21_882.79		[M+H]+		5	882.7948	1.208	ESI pos	x1_21_882_79.bioamine		log2 fold change (MLE): sexf.treatmentcancerous vs sexm.treatmentcancerous	bioamines
21883.2	0.669869	0.971074	0.689823	0.490306	0.775777	2.46_133.02		[M-H]-		5	133.0156	2.458	ESI neg	x2_46_133_02.bioamine		log2 fold change (MLE): sexf.treatmentcancerous vs sexm.treatmentcancerous	bioamines
7293.4	-0.130233	0.804071	-0.161967	0.871332	0.955282	0.72_848.55		[M+H]+		5	848.5464	0.723	ESI pos	x0_72_848_55.bioamine		log2 fold change (MLE): sexf.treatmentcancerous vs sexm.treatmentcancerous	bioamines
27088.2	0.646988	0.818634	0.790326	0.429337	0.731926	1.16_545.32		[M+H]+		5	545.3165	1.163	ESI pos	x1_16_545_32.bioamine		log2 fold change (MLE): sexf.treatmentcancerous vs sexm.treatmentcancerous	bioamines
2705.06	-0.164315	0.865805	-0.189783	0.849479	0.943309	1.25_619.39		[M-H]-		5	619.3906	1.25	ESI neg	x1_25_619_39.bioamine		log2 fold change (MLE): sexf.treatmentcancerous vs sexm.treatmentcancerous	bioamines
5971.64	0.786367	0.780655	1.00732	0.313783	0.652789	1.26_706.41		[M+H]+		5	706.408	1.259	ESI pos	x1_26_706_41.bioamine		log2 fold change (MLE): sexf.treatmentcancerous vs sexm.treatmentcancerous	bioamines
4674.08	0.311459	0.709011	0.439287	0.660453	0.854942	1.22_458.79		[M+H]+		5	458.7929	1.217	ESI pos	x1_22_458_79.bioamine		log2 fold change (MLE): sexf.treatmentcancerous vs sexm.treatmentcancerous	bioamines
2478.15	-1.88835	0.834162	-2.26376	0.0235886	0.538851	2.29_308.10		[M-H]-		5	308.0992	2.287	ESI neg	x2_29_308_10.bioamine		log2 fold change (MLE): sexf.treatmentcancerous vs sexm.treatmentcancerous	bioamines
5369.2	0.979748	0.836622	1.17108	0.241568	0.628185	0.85_848.59		[M-H]-		5	848.595	0.848	ESI neg	x0_85_848_59.bioamine		log2 fold change (MLE): sexf.treatmentcancerous vs sexm.treatmentcancerous	bioamines
39130.6	-0.24371	0.61974	-0.393246	0.694138	0.86781	1.93_170.03		[M+H]+		5	170.03	1.93	ESI pos	x1_93_170_03.bioamine		log2 fold change (MLE): sexf.treatmentcancerous vs sexm.treatmentcancerous	bioamines
4862.84	0.872552	0.888652	0.981883	0.326158	0.65647	0.44_248.90		[M-H]-		5	248.8962	0.437	ESI neg	x0_44_248_90.bioamine		log2 fold change (MLE): sexf.treatmentcancerous vs sexm.treatmentcancerous	bioamines
2716.47	-0.251005	1.61996	-0.154945	0.876865	0.958304	0.20_870.74		[M+H]+		5	870.7386	0.199	ESI pos	x0_20_870_74.bioamine		log2 fold change (MLE): sexf.treatmentcancerous vs sexm.treatmentcancerous	bioamines
6332.04	1.31227	0.733243	1.78969	0.0735045	0.5809	0.55_203.07		[M-H]-		5	203.0724	0.546	ESI neg	x0_55_203_07.bioamine		log2 fold change (MLE): sexf.treatmentcancerous vs sexm.treatmentcancerous	bioamines
8806.74	0.954872	0.795347	1.20057	0.229917	0.628185	1.28_572.86		[M+H]+		5	572.8601	1.28	ESI pos	x1_28_572_86.bioamine		log2 fold change (MLE): sexf.treatmentcancerous vs sexm.treatmentcancerous	bioamines
19029.4	-0.295684	0.782552	-0.377846	0.705545	0.873913	1.10_103.79		[M+H]+		5	103.793	1.099	ESI pos	x1_10_103_79.bioamine		log2 fold change (MLE): sexf.treatmentcancerous vs sexm.treatmentcancerous	bioamines
11290.3	-0.141882	0.801609	-0.176997	0.859511	0.94618	0.81_822.54		[M+H]+		5	822.5368	0.813	ESI pos	x0_81_822_54.bioamine		log2 fold change (MLE): sexf.treatmentcancerous vs sexm.treatmentcancerous	bioamines
2150.35	-0.131757	0.708884	-0.185866	0.85255	0.943683	1.01_178.02		[M-H]-		5	178.0173	1.011	ESI neg	x1_01_178_02.bioamine		log2 fold change (MLE): sexf.treatmentcancerous vs sexm.treatmentcancerous	bioamines
27776.8	0.523798	0.98825	0.530025	0.596094	0.821912	1.68_273.12		[M+H]+		5	273.1167	1.678	ESI pos	x1_68_273_12.bioamine		log2 fold change (MLE): sexf.treatmentcancerous vs sexm.treatmentcancerous	bioamines
3587.37	-1.13845	0.785732	-1.44891	0.147364	0.594087	2.11_465.10		[M+H]+		5	465.0957	2.114	ESI pos	x2_11_465_10.bioamine		log2 fold change (MLE): sexf.treatmentcancerous vs sexm.treatmentcancerous	bioamines
4623.83	-0.217456	0.972576	-0.223588	0.823078	0.933268	2.19_679.10		[M-H]-		5	679.102	2.194	ESI neg	x2_19_679_10.bioamine		log2 fold change (MLE): sexf.treatmentcancerous vs sexm.treatmentcancerous	bioamines
402588	-0.24196	1.31547	-0.183935	0.854064	0.944668	1.23_529.40		[M+H]+		5	529.3984	1.233	ESI pos	x1_23_529_40.bioamine		log2 fold change (MLE): sexf.treatmentcancerous vs sexm.treatmentcancerous	bioamines
7762.31	1.97494	0.761564	2.59327	0.00950689	0.459931	1.42_283.07		[M-H]-		5	283.0671	1.418	ESI neg	x1_42_283_07.bioamine		log2 fold change (MLE): sexf.treatmentcancerous vs sexm.treatmentcancerous	bioamines
4611.23	-0.280294	0.713997	-0.39257	0.694637	0.86781	1.65_173.01		[M-H]-		5	173.0085	1.645	ESI neg	x1_65_173_01.bioamine		log2 fold change (MLE): sexf.treatmentcancerous vs sexm.treatmentcancerous	bioamines
9720.59	0.312353	0.788451	0.396161	0.691986	0.86781	1.19_581.36		[M+H]+		5	581.3609	1.189	ESI pos	x1_19_581_36.bioamine		log2 fold change (MLE): sexf.treatmentcancerous vs sexm.treatmentcancerous	bioamines
3540	0.420381	0.829282	0.506922	0.61221	0.826704	0.84_756.55		[M+H]+		5	756.5477	0.836	ESI pos	x0_84_756_55.bioamine		log2 fold change (MLE): sexf.treatmentcancerous vs sexm.treatmentcancerous	bioamines
14481.9	-0.118369	0.953074	-0.124198	0.901159	0.962976	2.11_316.16		[M+H]+		5	316.1584	2.108	ESI pos	x2_11_316_16.bioamine		log2 fold change (MLE): sexf.treatmentcancerous vs sexm.treatmentcancerous	bioamines
3282.18	1.50471	0.880335	1.70925	0.0874052	0.5809	0.99_740.51		[M+H]+		5	740.5118	0.991	ESI pos	x0_99_740_51.bioamine		log2 fold change (MLE): sexf.treatmentcancerous vs sexm.treatmentcancerous	bioamines
7719.13	0.499664	0.807457	0.618812	0.53604	0.799812	1.25_677.40		[M+H]+		5	677.3968	1.246	ESI pos	x1_25_677_40.bioamine		log2 fold change (MLE): sexf.treatmentcancerous vs sexm.treatmentcancerous	bioamines
1633.07	0.947285	0.909954	1.04102	0.297864	0.641798	1.13_522.66		[M+H]+		5	522.6648	1.132	ESI pos	x1_13_522_66.bioamine		log2 fold change (MLE): sexf.treatmentcancerous vs sexm.treatmentcancerous	bioamines
44331.3	0.740208	0.877131	0.843897	0.398727	0.715783	1.15_530.31		[M+H]+		5	530.3113	1.145	ESI pos	x1_15_530_31.bioamine		log2 fold change (MLE): sexf.treatmentcancerous vs sexm.treatmentcancerous	bioamines
3558.46	-1.94624	0.837018	-2.3252	0.0200612	0.538851	0.58_263.11		[M+H]+		5	263.1107	0.578	ESI pos	x0_58_263_11.bioamine		log2 fold change (MLE): sexf.treatmentcancerous vs sexm.treatmentcancerous	bioamines
3169.48	0.597327	0.688046	0.868149	0.385313	0.706805	1.26_173.01		[M-H]-		5	173.0096	1.256	ESI neg	x1_26_173_01.bioamine		log2 fold change (MLE): sexf.treatmentcancerous vs sexm.treatmentcancerous	bioamines
2303.2	-0.320402	0.955506	-0.335321	0.737383	0.891471	0.25_569.25		[M-H]-		5	569.2548	0.246	ESI neg	x0_25_569_25.bioamine		log2 fold change (MLE): sexf.treatmentcancerous vs sexm.treatmentcancerous	bioamines
26938.5	1.69987	0.752104	2.26015	0.0238121	0.538851	1.93_283.11		[M-H]-		5	283.1146	1.934	ESI neg	x1_93_283_11.bioamine		log2 fold change (MLE): sexf.treatmentcancerous vs sexm.treatmentcancerous	bioamines
21328.9	-0.0619346	0.932982	-0.0663834	0.947073	0.979225	0.39_200.24		[M+H]+		5	200.2362	0.39	ESI pos	x0_39_200_24.bioamine		log2 fold change (MLE): sexf.treatmentcancerous vs sexm.treatmentcancerous	bioamines
14925	0.607648	0.815795	0.744853	0.456361	0.751725	1.27_743.46		[M+H]+		5	743.4587	1.275	ESI pos	x1_27_743_46.bioamine		log2 fold change (MLE): sexf.treatmentcancerous vs sexm.treatmentcancerous	bioamines
2745.33	-1.41914	1.44898	-0.979402	0.327381	0.657621	0.69_449.10		[M+H]+		5	449.1035	0.694	ESI pos	x0_69_449_10.bioamine		log2 fold change (MLE): sexf.treatmentcancerous vs sexm.treatmentcancerous	bioamines
5478.97	1.04	0.77083	1.34919	0.177275	0.618103	1.28_584.12		[M+H]+		5	584.1158	1.285	ESI pos	x1_28_584_12.bioamine		log2 fold change (MLE): sexf.treatmentcancerous vs sexm.treatmentcancerous	bioamines
3494.3	0.339498	0.840693	0.403831	0.686337	0.86685	1.30_564.33		[M-H]-		5	564.3281	1.3	ESI neg	x1_30_564_33.bioamine		log2 fold change (MLE): sexf.treatmentcancerous vs sexm.treatmentcancerous	bioamines
5571.38	0.711073	1.04582	0.679922	0.496554	0.778473	0.32_422.33		[M-H]-		5	422.3256	0.319	ESI neg	x0_32_422_33.bioamine		log2 fold change (MLE): sexf.treatmentcancerous vs sexm.treatmentcancerous	bioamines
12640.2	-0.61655	0.752494	-0.819341	0.412592	0.720644	1.71_189.04		[M-H]-		5	189.0403	1.705	ESI neg	x1_71_189_04.bioamine		log2 fold change (MLE): sexf.treatmentcancerous vs sexm.treatmentcancerous	bioamines
9475.83	1.17624	0.775215	1.51731	0.129189	0.589125	1.28_757.80		[M+H]+		5	757.8022	1.279	ESI pos	x1_28_757_80.bioamine		log2 fold change (MLE): sexf.treatmentcancerous vs sexm.treatmentcancerous	bioamines
12315.3	0.898339	0.823192	1.09129	0.275146	0.633996	1.19_565.27		[M+H]+		5	565.2739	1.189	ESI pos	x1_19_565_27.bioamine		log2 fold change (MLE): sexf.treatmentcancerous vs sexm.treatmentcancerous	bioamines
2699.97	-0.770044	1.47817	-0.520943	0.602406	0.82281	0.20_923.74		[M+H]+		5	923.7373	0.203	ESI pos	x0_20_923_74.bioamine		log2 fold change (MLE): sexf.treatmentcancerous vs sexm.treatmentcancerous	bioamines
10322.6	-0.0142239	0.779099	-0.0182569	0.985434	0.99194	1.00_200.06		[M-H]-		5	200.0571	1	ESI neg	x1_00_200_06.bioamine		log2 fold change (MLE): sexf.treatmentcancerous vs sexm.treatmentcancerous	bioamines
3451.18	0.291903	1.65301	0.176589	0.859832	0.94618	1.52_532.29		[M-H]-		5	532.2859	1.522	ESI neg	x1_52_532_29.bioamine		log2 fold change (MLE): sexf.treatmentcancerous vs sexm.treatmentcancerous	bioamines
4613.42	0.610869	0.831043	0.735063	0.462301	0.754305	1.27_1083.66		[M+H]+		5	1083.6596	1.27	ESI pos	x1_27_1083_66.bioamine		log2 fold change (MLE): sexf.treatmentcancerous vs sexm.treatmentcancerous	bioamines
3959.58	0.0316594	0.751537	0.0421262	0.966398	0.985896	2.09_621.15		[M+H]+		5	621.1452	2.092	ESI pos	x2_09_621_15.bioamine		log2 fold change (MLE): sexf.treatmentcancerous vs sexm.treatmentcancerous	bioamines
4471.9	1.08597	0.847463	1.28144	0.200039	0.620836	1.25_698.77		[M+H]+		5	698.769	1.253	ESI pos	x1_25_698_77.bioamine		log2 fold change (MLE): sexf.treatmentcancerous vs sexm.treatmentcancerous	bioamines
2044.85	1.47258	0.790146	1.86368	0.0623671	0.5809	1.08_492.80		[M+H]+		5	492.7975	1.083	ESI pos	x1_08_492_80.bioamine		log2 fold change (MLE): sexf.treatmentcancerous vs sexm.treatmentcancerous	bioamines
4984.73	0.604445	0.762175	0.793052	0.427747	0.730309	0.94_718.41		[M+H]+		5	718.4082	0.94	ESI pos	x0_94_718_41.bioamine		log2 fold change (MLE): sexf.treatmentcancerous vs sexm.treatmentcancerous	bioamines
4086.5	0.652521	0.796901	0.818823	0.412887	0.720644	0.51_458.78		[M+H]+		5	458.7843	0.512	ESI pos	x0_51_458_78.bioamine		log2 fold change (MLE): sexf.treatmentcancerous vs sexm.treatmentcancerous	bioamines
2462.39	-0.0968462	0.959222	-0.100963	0.91958	0.967708	2.31_400.10		[M+H]+		5	400.0955	2.311	ESI pos	x2_31_400_10.bioamine		log2 fold change (MLE): sexf.treatmentcancerous vs sexm.treatmentcancerous	bioamines
2694.49	0.024618	1.03653	0.0237503	0.981052	0.99194	0.25_513.21		[M-H]-		5	513.2113	0.251	ESI neg	x0_25_513_21.bioamine		log2 fold change (MLE): sexf.treatmentcancerous vs sexm.treatmentcancerous	bioamines
8676.67	0.815809	0.779538	1.04653	0.295317	0.640703	1.27_743.80		[M+H]+		5	743.7954	1.275	ESI pos	x1_27_743_80.bioamine		log2 fold change (MLE): sexf.treatmentcancerous vs sexm.treatmentcancerous	bioamines
5495.36	0.682099	0.908336	0.750932	0.452693	0.74763	0.38_362.30		[M+H]+		5	362.3016	0.382	ESI pos	x0_38_362_30.bioamine		log2 fold change (MLE): sexf.treatmentcancerous vs sexm.treatmentcancerous	bioamines
2118.41	-1.75387	0.907727	-1.93216	0.05334	0.575349	0.90_309.05		[M-H]-		5	309.0473	0.904	ESI neg	x0_90_309_05.bioamine		log2 fold change (MLE): sexf.treatmentcancerous vs sexm.treatmentcancerous	bioamines
7894.34	-0.105206	0.822987	-0.127835	0.89828	0.962976	0.73_810.59		[M+H]+		5	810.588	0.728	ESI pos	x0_73_810_59.bioamine		log2 fold change (MLE): sexf.treatmentcancerous vs sexm.treatmentcancerous	bioamines
3279	-0.457684	0.950811	-0.481362	0.630259	0.837618	0.24_309.11		[M-H]-		5	309.1128	0.241	ESI neg	x0_24_309_11.bioamine		log2 fold change (MLE): sexf.treatmentcancerous vs sexm.treatmentcancerous	bioamines
7443.1	-0.0131547	0.787439	-0.0167056	0.986671	0.99194	1.00_341.08		[M-H]-		5	341.0768	0.998	ESI neg	x1_00_341_08.bioamine		log2 fold change (MLE): sexf.treatmentcancerous vs sexm.treatmentcancerous	bioamines
3437.97	-0.227647	0.71024	-0.320521	0.748573	0.897681	0.83_287.00		[M-H]-		5	286.9997	0.832	ESI neg	x0_83_287_00.bioamine		log2 fold change (MLE): sexf.treatmentcancerous vs sexm.treatmentcancerous	bioamines
7655.25	-3.06792	0.855006	-3.58819	0.000332987	0.112951	2.48_728.21		[M-H]-		5	728.2071	2.485	ESI neg	x2_48_728_21.bioamine		log2 fold change (MLE): sexf.treatmentcancerous vs sexm.treatmentcancerous	bioamines
5754.38	0.859511	0.734625	1.17	0.242001	0.628185	0.76_642.32		[M+H]+		5	642.3193	0.755	ESI pos	x0_76_642_32.bioamine		log2 fold change (MLE): sexf.treatmentcancerous vs sexm.treatmentcancerous	bioamines
8465.08	0.788215	0.830961	0.948559	0.342845	0.674112	1.28_573.11		[M+H]+		5	573.1087	1.28	ESI pos	x1_28_573_11.bioamine		log2 fold change (MLE): sexf.treatmentcancerous vs sexm.treatmentcancerous	bioamines
3191.18	-1.95986	1.06859	-1.83405	0.066646	0.5809	0.22_329.25		[M-H]-		5	329.2487	0.218	ESI neg	x0_22_329_25.bioamine		log2 fold change (MLE): sexf.treatmentcancerous vs sexm.treatmentcancerous	bioamines
20197.3	-1.50027	0.696856	-2.15291	0.0313257	0.575349	1.57_153.87		[M-H]-		5	153.868	1.569	ESI neg	x1_57_153_87.bioamine		log2 fold change (MLE): sexf.treatmentcancerous vs sexm.treatmentcancerous	bioamines
3869.98	0.804863	0.811921	0.991308	0.321535	0.654579	1.42_876.55		[M+H]+		5	876.5477	1.423	ESI pos	x1_42_876_55.bioamine		log2 fold change (MLE): sexf.treatmentcancerous vs sexm.treatmentcancerous	bioamines
7638.17	-0.282462	0.775246	-0.364351	0.715596	0.876923	2.08_448.14		[M+H]+		5	448.1377	2.076	ESI pos	x2_08_448_14.bioamine		log2 fold change (MLE): sexf.treatmentcancerous vs sexm.treatmentcancerous	bioamines
6672.77	0.132411	0.729247	0.181572	0.855918	0.944668	0.94_143.00		[M-H]-		5	142.9984	0.945	ESI neg	x0_94_143_00.bioamine		log2 fold change (MLE): sexf.treatmentcancerous vs sexm.treatmentcancerous	bioamines
40578.1	1.05069	0.813124	1.29216	0.196302	0.620836	1.02_473.30		[M+H]+		5	473.2968	1.024	ESI pos	x1_02_473_30.bioamine		log2 fold change (MLE): sexf.treatmentcancerous vs sexm.treatmentcancerous	bioamines
9315.22	1.07055	0.819742	1.30596	0.191568	0.620707	1.28_758.13		[M+H]+		5	758.1348	1.279	ESI pos	x1_28_758_13.bioamine		log2 fold change (MLE): sexf.treatmentcancerous vs sexm.treatmentcancerous	bioamines
2999.43	-0.563743	1.03089	-0.546849	0.584483	0.814741	1.44_575.50		[M+H]+		5	575.4997	1.435	ESI pos	x1_44_575_50.bioamine		log2 fold change (MLE): sexf.treatmentcancerous vs sexm.treatmentcancerous	bioamines
13626	0.608881	0.919579	0.66213	0.507888	0.783782	1.97_259.09		[M-H]-		5	259.0904	1.974	ESI neg	x1_97_259_09.bioamine		log2 fold change (MLE): sexf.treatmentcancerous vs sexm.treatmentcancerous	bioamines
4313.48	-0.0545389	0.794515	-0.0686443	0.945273	0.979225	1.24_731.60		[M+H]+		5	731.6024	1.244	ESI pos	x1_24_731_60.bioamine		log2 fold change (MLE): sexf.treatmentcancerous vs sexm.treatmentcancerous	bioamines
10823.3	0.73886	0.772509	0.956442	0.338849	0.670255	1.16_536.35		[M+H]+		5	536.3456	1.16	ESI pos	x1_16_536_35.bioamine		log2 fold change (MLE): sexf.treatmentcancerous vs sexm.treatmentcancerous	bioamines
20668.2	0.124202	0.589138	0.210819	0.833028	0.934259	1.94_198.05		[M-H]-		5	198.0498	1.935	ESI neg	x1_94_198_05.bioamine		log2 fold change (MLE): sexf.treatmentcancerous vs sexm.treatmentcancerous	bioamines
3672.97	1.03151	0.717678	1.43728	0.150638	0.596922	1.23_638.42		[M+H]+		5	638.4217	1.23	ESI pos	x1_23_638_42.bioamine		log2 fold change (MLE): sexf.treatmentcancerous vs sexm.treatmentcancerous	bioamines
14228.3	0.934069	0.782854	1.19316	0.232808	0.628185	1.22_605.37		[M+H]+		5	605.3697	1.217	ESI pos	x1_22_605_37.bioamine		log2 fold change (MLE): sexf.treatmentcancerous vs sexm.treatmentcancerous	bioamines
16564.1	0.169348	0.804167	0.210588	0.833209	0.934259	1.11_286.20		[M+H]+		5	286.1975	1.114	ESI pos	x1_11_286_20.bioamine		log2 fold change (MLE): sexf.treatmentcancerous vs sexm.treatmentcancerous	bioamines
3738.96	-1.8853	0.755511	-2.4954	0.0125817	0.519614	2.35_541.13		[M-H]-		5	541.1334	2.352	ESI neg	x2_35_541_13.bioamine		log2 fold change (MLE): sexf.treatmentcancerous vs sexm.treatmentcancerous	bioamines
6631.1	-1.13539	0.678144	-1.67426	0.0940788	0.5809	1.57_223.84		[M-H]-		5	223.8412	1.571	ESI neg	x1_57_223_84.bioamine		log2 fold change (MLE): sexf.treatmentcancerous vs sexm.treatmentcancerous	bioamines
5832.67	0.135971	0.729589	0.186367	0.852157	0.943683	0.46_244.13		[M+H]+		5	244.1257	0.455	ESI pos	x0_46_244_13.bioamine		log2 fold change (MLE): sexf.treatmentcancerous vs sexm.treatmentcancerous	bioamines
12644.3	0.178779	0.835159	0.214066	0.830495	0.933699	1.18_566.35		[M+H]+		5	566.3492	1.176	ESI pos	x1_18_566_35.bioamine		log2 fold change (MLE): sexf.treatmentcancerous vs sexm.treatmentcancerous	bioamines
3734.02	-1.32664	0.76837	-1.72656	0.0842463	0.5809	1.46_502.98		[M-H]-		5	502.9787	1.459	ESI neg	x1_46_502_98.bioamine		log2 fold change (MLE): sexf.treatmentcancerous vs sexm.treatmentcancerous	bioamines
2779.31	-0.228847	1.07088	-0.213699	0.830782	0.933699	1.44_852.55		[M+H]+		5	852.5479	1.435	ESI pos	x1_44_852_55.bioamine		log2 fold change (MLE): sexf.treatmentcancerous vs sexm.treatmentcancerous	bioamines
17745.4	0.0158689	0.839271	0.0189079	0.984915	0.99194	2.10_284.10		[M+H]+		5	284.1046	2.105	ESI pos	x2_10_284_10.bioamine		log2 fold change (MLE): sexf.treatmentcancerous vs sexm.treatmentcancerous	bioamines
5688.84	-1.12414	0.673977	-1.66792	0.0953317	0.5809	1.57_193.82		[M-H]-		5	193.8151	1.567	ESI neg	x1_57_193_82.bioamine		log2 fold change (MLE): sexf.treatmentcancerous vs sexm.treatmentcancerous	bioamines
3097.53	-2.71329	0.823725	-3.29392	0.000987999	0.180957	2.48_665.22		[M-H]-		5	665.2156	2.483	ESI neg	x2_48_665_22.bioamine		log2 fold change (MLE): sexf.treatmentcancerous vs sexm.treatmentcancerous	bioamines
2185.71	0.168943	0.780422	0.216476	0.828617	0.933699	1.25_1026.58		[M+H]+		5	1026.5814	1.245	ESI pos	x1_25_1026_58.bioamine		log2 fold change (MLE): sexf.treatmentcancerous vs sexm.treatmentcancerous	bioamines
4302.55	0.91098	0.830966	1.09629	0.272952	0.633016	1.23_982.55		[M+H]+		5	982.5535	1.233	ESI pos	x1_23_982_55.bioamine		log2 fold change (MLE): sexf.treatmentcancerous vs sexm.treatmentcancerous	bioamines
10571.4	-1.64079	0.906345	-1.81034	0.0702431	0.5809	1.86_307.08		[M-H]-		5	307.0828	1.861	ESI neg	x1_86_307_08.bioamine		log2 fold change (MLE): sexf.treatmentcancerous vs sexm.treatmentcancerous	bioamines
7483.93	-0.420932	0.932481	-0.451411	0.651694	0.849503	0.34_348.33		[M+H]+		5	348.3256	0.339	ESI pos	x0_34_348_33.bioamine		log2 fold change (MLE): sexf.treatmentcancerous vs sexm.treatmentcancerous	bioamines
3669.91	-0.0942065	0.915532	-0.102898	0.918044	0.967075	2.10_545.17		[M+H]+		5	545.1686	2.104	ESI pos	x2_10_545_17.bioamine		log2 fold change (MLE): sexf.treatmentcancerous vs sexm.treatmentcancerous	bioamines
2484.28	0.386438	0.842592	0.45863	0.6465	0.848207	2.15_587.06		[M-H]-		5	587.0627	2.152	ESI neg	x2_15_587_06.bioamine		log2 fold change (MLE): sexf.treatmentcancerous vs sexm.treatmentcancerous	bioamines
5490.63	-0.766698	0.767208	-0.999335	0.317632	0.652789	1.85_304.18		[M-H]-		5	304.1825	1.855	ESI neg	x1_85_304_18.bioamine		log2 fold change (MLE): sexf.treatmentcancerous vs sexm.treatmentcancerous	bioamines
3622.1	0.303111	0.935521	0.324002	0.745936	0.897116	1.23_646.71		[M+H]+		5	646.7096	1.226	ESI pos	x1_23_646_71.bioamine		log2 fold change (MLE): sexf.treatmentcancerous vs sexm.treatmentcancerous	bioamines
4936.15	0.0110731	0.833348	0.0132875	0.989398	0.993272	1.11_194.10		[M-H]-		5	194.1016	1.115	ESI neg	x1_11_194_10.bioamine		log2 fold change (MLE): sexf.treatmentcancerous vs sexm.treatmentcancerous	bioamines
4774.26	-2.44928	0.749147	-3.26942	0.00107767	0.180957	2.34_663.26		[M-H]-		5	663.2602	2.341	ESI neg	x2_34_663_26.bioamine		log2 fold change (MLE): sexf.treatmentcancerous vs sexm.treatmentcancerous	bioamines
3455.17	1.01969	0.836052	1.21965	0.222596	0.628185	1.25_1016.54		[M+H]+		5	1016.535	1.246	ESI pos	x1_25_1016_54.bioamine		log2 fold change (MLE): sexf.treatmentcancerous vs sexm.treatmentcancerous	bioamines
8582.61	0.633678	0.767355	0.825796	0.40892	0.720644	2.14_198.05		[M+H]+		5	198.0506	2.144	ESI pos	x2_14_198_05.bioamine		log2 fold change (MLE): sexf.treatmentcancerous vs sexm.treatmentcancerous	bioamines
65771.8	-0.917136	0.748792	-1.22482	0.220643	0.628185	0.94_186.05		[M-H]-		5	186.0451	0.936	ESI neg	x0_94_186_05.bioamine		log2 fold change (MLE): sexf.treatmentcancerous vs sexm.treatmentcancerous	bioamines
4583.14	1.07559	1.56371	0.687843	0.491552	0.776427	2.46_318.13		[M+H]+		5	318.1301	2.461	ESI pos	x2_46_318_13.bioamine		log2 fold change (MLE): sexf.treatmentcancerous vs sexm.treatmentcancerous	bioamines
8467.46	0.236565	0.966918	0.244659	0.806721	0.927147	2.09_473.16		[M-H]-		5	473.1605	2.093	ESI neg	x2_09_473_16.bioamine		log2 fold change (MLE): sexf.treatmentcancerous vs sexm.treatmentcancerous	bioamines
2297.85	0.538758	0.778412	0.692124	0.488859	0.775777	1.25_690.74		[M+H]+		5	690.7352	1.247	ESI pos	x1_25_690_74.bioamine		log2 fold change (MLE): sexf.treatmentcancerous vs sexm.treatmentcancerous	bioamines
2790.11	0.606006	0.782794	0.774158	0.438837	0.74097	1.23_638.75		[M+H]+		5	638.7508	1.233	ESI pos	x1_23_638_75.bioamine		log2 fold change (MLE): sexf.treatmentcancerous vs sexm.treatmentcancerous	bioamines
2606.86	0.254729	0.831814	0.306233	0.759427	0.901598	0.73_852.57		[M-H]-		5	852.5712	0.728	ESI neg	x0_73_852_57.bioamine		log2 fold change (MLE): sexf.treatmentcancerous vs sexm.treatmentcancerous	bioamines
29084	-1.03023	0.856566	-1.20274	0.229077	0.628185	1.85_290.16		[M+H]+		5	290.157	1.846	ESI pos	x1_85_290_16.bioamine		log2 fold change (MLE): sexf.treatmentcancerous vs sexm.treatmentcancerous	bioamines
70126.2	-0.267094	1.01356	-0.263521	0.792149	0.919585	1.87_144.10		[M+H]+		5	144.1011	1.871	ESI pos	x1_87_144_10.bioamine		log2 fold change (MLE): sexf.treatmentcancerous vs sexm.treatmentcancerous	bioamines
9078.81	-0.167723	0.58505	-0.286682	0.774356	0.909759	1.93_176.04		[M+H]+		5	176.038	1.93	ESI pos	x1_93_176_04.bioamine		log2 fold change (MLE): sexf.treatmentcancerous vs sexm.treatmentcancerous	bioamines
3417.96	0.448948	0.835246	0.537504	0.59092	0.819637	2.09_694.25		[M+H]+		5	694.2499	2.093	ESI pos	x2_09_694_25.bioamine		log2 fold change (MLE): sexf.treatmentcancerous vs sexm.treatmentcancerous	bioamines
4603.3	-0.552266	0.939673	-0.587721	0.55672	0.807399	0.25_186.05		[M-H]-		5	186.0465	0.248	ESI neg	x0_25_186_05.bioamine		log2 fold change (MLE): sexf.treatmentcancerous vs sexm.treatmentcancerous	bioamines
2657.34	-2.64174	0.751116	-3.51708	0.000436314	0.112951	1.71_222.10		[M-H]-		5	222.0984	1.71	ESI neg	x1_71_222_10.bioamine		log2 fold change (MLE): sexf.treatmentcancerous vs sexm.treatmentcancerous	bioamines
2221.44	0.31793	0.913705	0.347957	0.727872	0.88672	0.32_331.31		[M+H]+		5	331.3087	0.317	ESI pos	x0_32_331_31.bioamine		log2 fold change (MLE): sexf.treatmentcancerous vs sexm.treatmentcancerous	bioamines
3343.13	0.513857	0.786245	0.653558	0.513396	0.787005	1.24_1004.57		[M+H]+		5	1004.573	1.239	ESI pos	x1_24_1004_57.bioamine		log2 fold change (MLE): sexf.treatmentcancerous vs sexm.treatmentcancerous	bioamines
7967.22	0.249591	0.838292	0.297737	0.765904	0.905875	1.93_311.10		[M-H]-		5	311.0961	1.927	ESI neg	x1_93_311_10.bioamine		log2 fold change (MLE): sexf.treatmentcancerous vs sexm.treatmentcancerous	bioamines
4294.9	-1.05569	0.979853	-1.0774	0.281304	0.633996	1.92_261.03		[M-H]-		5	261.0281	1.922	ESI neg	x1_92_261_03.bioamine		log2 fold change (MLE): sexf.treatmentcancerous vs sexm.treatmentcancerous	bioamines
2136.44	0.965636	0.773828	1.24787	0.212079	0.626541	0.97_731.36		[M+H]+		5	731.3627	0.971	ESI pos	x0_97_731_36.bioamine		log2 fold change (MLE): sexf.treatmentcancerous vs sexm.treatmentcancerous	bioamines
3124.27	0.553428	0.767822	0.720776	0.471047	0.759765	1.26_713.44		[M+H]+		5	713.4379	1.259	ESI pos	x1_26_713_44.bioamine		log2 fold change (MLE): sexf.treatmentcancerous vs sexm.treatmentcancerous	bioamines
2122.45	1.01251	0.841059	1.20386	0.228645	0.628185	1.25_1038.54		[M+H]+		5	1038.5419	1.251	ESI pos	x1_25_1038_54.bioamine		log2 fold change (MLE): sexf.treatmentcancerous vs sexm.treatmentcancerous	bioamines
1482.5	1.39017	0.864485	1.60809	0.107816	0.589125	1.27_750.10		[M+H]+		5	750.1003	1.274	ESI pos	x1_27_750_10.bioamine		log2 fold change (MLE): sexf.treatmentcancerous vs sexm.treatmentcancerous	bioamines
5321.28	0.898212	0.775948	1.15757	0.24704	0.628185	1.28_583.87		[M+H]+		5	583.8685	1.283	ESI pos	x1_28_583_87.bioamine		log2 fold change (MLE): sexf.treatmentcancerous vs sexm.treatmentcancerous	bioamines
4626.86	-0.590599	1.07945	-0.547131	0.584289	0.814741	1.14_532.27		[M-H]-		5	532.2651	1.142	ESI neg	x1_14_532_27.bioamine		log2 fold change (MLE): sexf.treatmentcancerous vs sexm.treatmentcancerous	bioamines
2210.68	-1.29975	1.74824	-0.743459	0.457204	0.751725	0.24_583.27		[M-H]-		5	583.2692	0.245	ESI neg	x0_24_583_27.bioamine		log2 fold change (MLE): sexf.treatmentcancerous vs sexm.treatmentcancerous	bioamines
3237.83	-0.95114	0.755076	-1.25966	0.207792	0.626541	1.46_379.08		[M-H]-		5	379.0822	1.458	ESI neg	x1_46_379_08.bioamine		log2 fold change (MLE): sexf.treatmentcancerous vs sexm.treatmentcancerous	bioamines
7447.85	-0.0996997	1.02207	-0.0975471	0.922292	0.969085	1.43_880.59		[M+H]+		5	880.5861	1.429	ESI pos	x1_43_880_59.bioamine		log2 fold change (MLE): sexf.treatmentcancerous vs sexm.treatmentcancerous	bioamines
8351.75	-0.560521	1.07949	-0.519247	0.603589	0.822931	2.12_115.00		[M-H]-		5	115.0049	2.115	ESI neg	x2_12_115_00.bioamine		log2 fold change (MLE): sexf.treatmentcancerous vs sexm.treatmentcancerous	bioamines
8558.57	-1.36549	0.917083	-1.48894	0.136502	0.589125	1.46_381.06		[M-H]-		5	381.0631	1.459	ESI neg	x1_46_381_06.bioamine		log2 fold change (MLE): sexf.treatmentcancerous vs sexm.treatmentcancerous	bioamines
3328.09	0.0758974	0.808878	0.0938305	0.925244	0.971694	0.93_772.51		[M+H]+		5	772.5125	0.93	ESI pos	x0_93_772_51.bioamine		log2 fold change (MLE): sexf.treatmentcancerous vs sexm.treatmentcancerous	bioamines
21309.8	-0.464331	0.79875	-0.581322	0.561023	0.808545	2.07_272.09		[M-H]-		5	272.0875	2.072	ESI neg	x2_07_272_09.bioamine		log2 fold change (MLE): sexf.treatmentcancerous vs sexm.treatmentcancerous	bioamines
4376.7	-1.2723	0.824264	-1.54356	0.122695	0.589125	1.64_416.09		[M-H]-		5	416.0895	1.635	ESI neg	x1_64_416_09.bioamine		log2 fold change (MLE): sexf.treatmentcancerous vs sexm.treatmentcancerous	bioamines
2417.1	0.594932	0.938452	0.63395	0.526113	0.792682	1.21_617.69		[M+H]+		5	617.6896	1.209	ESI pos	x1_21_617_69.bioamine		log2 fold change (MLE): sexf.treatmentcancerous vs sexm.treatmentcancerous	bioamines
4407.21	-2.0078	1.54419	-1.30023	0.193523	0.620707	0.20_575.50		[M+H]+		5	575.4977	0.201	ESI pos	x0_20_575_50.bioamine		log2 fold change (MLE): sexf.treatmentcancerous vs sexm.treatmentcancerous	bioamines
2546.47	-1.45323	0.82762	-1.75592	0.0791027	0.5809	2.46_613.14		[M-H]-		5	613.1389	2.462	ESI neg	x2_46_613_14.bioamine		log2 fold change (MLE): sexf.treatmentcancerous vs sexm.treatmentcancerous	bioamines
3106.69	-0.533901	0.717921	-0.743677	0.457072	0.751725	0.88_222.76		[M-H]-		5	222.7618	0.882	ESI neg	x0_88_222_76.bioamine		log2 fold change (MLE): sexf.treatmentcancerous vs sexm.treatmentcancerous	bioamines
4052.6	1.01286	0.936505	1.08153	0.27946	0.633996	1.03_744.55		[M+H]+		5	744.5457	1.033	ESI pos	x1_03_744_55.bioamine		log2 fold change (MLE): sexf.treatmentcancerous vs sexm.treatmentcancerous	bioamines
4834.19	-0.227489	0.572878	-0.397099	0.691294	0.86781	1.93_192.01		[M+H]+		5	192.013	1.93	ESI pos	x1_93_192_01.bioamine		log2 fold change (MLE): sexf.treatmentcancerous vs sexm.treatmentcancerous	bioamines
2669.95	0.106082	0.940494	0.112794	0.910194	0.966673	1.44_854.57		[M+H]+		5	854.5666	1.435	ESI pos	x1_44_854_57.bioamine		log2 fold change (MLE): sexf.treatmentcancerous vs sexm.treatmentcancerous	bioamines
3053.12	1.44913	0.735465	1.97036	0.0487966	0.575349	1.26_325.04		[M-H]-		5	325.0397	1.258	ESI neg	x1_26_325_04.bioamine		log2 fold change (MLE): sexf.treatmentcancerous vs sexm.treatmentcancerous	bioamines
13103.4	-0.610631	0.968461	-0.630517	0.528356	0.793228	2.06_169.06		[M+H]+		5	169.056	2.061	ESI pos	x2_06_169_06.bioamine		log2 fold change (MLE): sexf.treatmentcancerous vs sexm.treatmentcancerous	bioamines
12648.3	0.417052	0.80211	0.519944	0.603103	0.82281	1.21_610.72		[M+H]+		5	610.7154	1.208	ESI pos	x1_21_610_72.bioamine		log2 fold change (MLE): sexf.treatmentcancerous vs sexm.treatmentcancerous	bioamines
13322.2	0.689287	0.798372	0.863367	0.387936	0.709104	1.14_521.39		[M+H]+		5	521.3915	1.143	ESI pos	x1_14_521_39.bioamine		log2 fold change (MLE): sexf.treatmentcancerous vs sexm.treatmentcancerous	bioamines
9314.13	0.460733	0.777949	0.592241	0.553689	0.807157	1.22_620.39		[M+H]+		5	620.387	1.224	ESI pos	x1_22_620_39.bioamine		log2 fold change (MLE): sexf.treatmentcancerous vs sexm.treatmentcancerous	bioamines
3392.14	-0.208083	0.63402	-0.328196	0.742764	0.895381	1.42_953.53		[M-H]-		5	953.5265	1.42	ESI neg	x1_42_953_53.bioamine		log2 fold change (MLE): sexf.treatmentcancerous vs sexm.treatmentcancerous	bioamines
2521.26	-0.184505	0.654365	-0.28196	0.777974	0.911819	2.15_276.00		[M+H]+		5	275.9989	2.149	ESI pos	x2_15_276_00.bioamine		log2 fold change (MLE): sexf.treatmentcancerous vs sexm.treatmentcancerous	bioamines
3011.73	-0.328907	0.785943	-0.418487	0.675591	0.863327	1.24_769.55		[M+H]+		5	769.5464	1.243	ESI pos	x1_24_769_55.bioamine		log2 fold change (MLE): sexf.treatmentcancerous vs sexm.treatmentcancerous	bioamines
2294.37	-0.175086	0.958913	-0.182588	0.855121	0.944668	0.45_147.03		[M-H]-		5	147.029	0.452	ESI neg	x0_45_147_03.bioamine		log2 fold change (MLE): sexf.treatmentcancerous vs sexm.treatmentcancerous	bioamines
44835.8	0.529363	0.876904	0.603673	0.546061	0.805479	0.83_760.57		[M+H]+		5	760.5749	0.833	ESI pos	x0_83_760_57.bioamine		log2 fold change (MLE): sexf.treatmentcancerous vs sexm.treatmentcancerous	bioamines
4743.17	0.508749	0.787211	0.646268	0.518106	0.789819	0.43_348.72		[M+H]+		5	348.7213	0.431	ESI pos	x0_43_348_72.bioamine		log2 fold change (MLE): sexf.treatmentcancerous vs sexm.treatmentcancerous	bioamines
7034.1	-0.421584	0.579176	-0.727903	0.466673	0.756836	0.89_292.06		[M+H]+		5	292.0638	0.892	ESI pos	x0_89_292_06.bioamine		log2 fold change (MLE): sexf.treatmentcancerous vs sexm.treatmentcancerous	bioamines
4436.28	-0.934935	0.727506	-1.28512	0.198749	0.620836	2.06_375.06		[M+H]+		5	375.0633	2.058	ESI pos	x2_06_375_06.bioamine		log2 fold change (MLE): sexf.treatmentcancerous vs sexm.treatmentcancerous	bioamines
10718.8	0.735732	0.780775	0.94231	0.346034	0.674799	0.46_784.49		[M+H]+		5	784.4863	0.457	ESI pos	x0_46_784_49.bioamine		log2 fold change (MLE): sexf.treatmentcancerous vs sexm.treatmentcancerous	bioamines
3946.77	0.217959	0.723313	0.301334	0.76316	0.903661	1.26_706.74		[M+H]+		5	706.7437	1.258	ESI pos	x1_26_706_74.bioamine		log2 fold change (MLE): sexf.treatmentcancerous vs sexm.treatmentcancerous	bioamines
3565.75	-2.00519	1.08341	-1.85081	0.0641971	0.5809	0.20_549.49		[M+H]+		5	549.4874	0.201	ESI pos	x0_20_549_49.bioamine		log2 fold change (MLE): sexf.treatmentcancerous vs sexm.treatmentcancerous	bioamines
4492.89	-0.211711	0.649163	-0.32613	0.744326	0.896073	2.15_260.03		[M+H]+		5	260.0255	2.146	ESI pos	x2_15_260_03.bioamine		log2 fold change (MLE): sexf.treatmentcancerous vs sexm.treatmentcancerous	bioamines
13083.6	-0.906639	0.612225	-1.48089	0.138635	0.589125	0.99_212.95		[M+H]+		5	212.9544	0.986	ESI pos	x0_99_212_95.bioamine		log2 fold change (MLE): sexf.treatmentcancerous vs sexm.treatmentcancerous	bioamines
3304.02	-0.0495995	0.655554	-0.0756604	0.939689	0.976428	0.84_124.99		[M-H]-		5	124.988	0.839	ESI neg	x0_84_124_99.bioamine		log2 fold change (MLE): sexf.treatmentcancerous vs sexm.treatmentcancerous	bioamines
5238	0.364659	0.83676	0.435798	0.662983	0.855768	1.58_526.31		[M+H]+		5	526.3117	1.576	ESI pos	x1_58_526_31.bioamine		log2 fold change (MLE): sexf.treatmentcancerous vs sexm.treatmentcancerous	bioamines
11171	-0.0244785	1.00911	-0.0242576	0.980647	0.99194	2.08_231.06		[M-H]-		5	231.0611	2.079	ESI neg	x2_08_231_06.bioamine		log2 fold change (MLE): sexf.treatmentcancerous vs sexm.treatmentcancerous	bioamines
10158.6	-0.29373	0.748516	-0.392416	0.694751	0.86781	2.07_245.04		[M-H]-		5	245.0437	2.067	ESI neg	x2_07_245_04.bioamine		log2 fold change (MLE): sexf.treatmentcancerous vs sexm.treatmentcancerous	bioamines
24337.4	0.910296	0.761559	1.19531	0.231968	0.628185	0.87_444.28		[M+H]+		5	444.2781	0.87	ESI pos	x0_87_444_28.bioamine		log2 fold change (MLE): sexf.treatmentcancerous vs sexm.treatmentcancerous	bioamines
2678.65	1.10816	0.726811	1.52468	0.127338	0.589125	1.26_721.42		[M+H]+		5	721.4211	1.264	ESI pos	x1_26_721_42.bioamine		log2 fold change (MLE): sexf.treatmentcancerous vs sexm.treatmentcancerous	bioamines
5590.91	0.914534	0.756004	1.20969	0.226396	0.628185	1.28_758.47		[M+H]+		5	758.4706	1.279	ESI pos	x1_28_758_47.bioamine		log2 fold change (MLE): sexf.treatmentcancerous vs sexm.treatmentcancerous	bioamines
93457.3	0.821136	0.922249	0.890363	0.373271	0.693936	0.80_435.28		[M+H]+		5	435.2786	0.804	ESI pos	x0_80_435_28.bioamine		log2 fold change (MLE): sexf.treatmentcancerous vs sexm.treatmentcancerous	bioamines
3199.75	-0.4744	0.881886	-0.537938	0.59062	0.819637	0.27_499.29		[M-H]-		5	499.2895	0.273	ESI neg	x0_27_499_29.bioamine		log2 fold change (MLE): sexf.treatmentcancerous vs sexm.treatmentcancerous	bioamines
4521.8	1.59318	0.750599	2.12255	0.0337917	0.575349	1.93_482.14		[M+H]+		5	482.1422	1.93	ESI pos	x1_93_482_14.bioamine		log2 fold change (MLE): sexf.treatmentcancerous vs sexm.treatmentcancerous	bioamines
3162.72	-0.142397	0.85111	-0.167307	0.867128	0.952691	1.42_625.51		[M+H]+		5	625.511	1.418	ESI pos	x1_42_625_51.bioamine		log2 fold change (MLE): sexf.treatmentcancerous vs sexm.treatmentcancerous	bioamines
3385.7	-0.263174	0.578892	-0.454617	0.649385	0.848207	1.65_178.09		[M+H]+		5	178.0863	1.649	ESI pos	x1_65_178_09.bioamine		log2 fold change (MLE): sexf.treatmentcancerous vs sexm.treatmentcancerous	bioamines
9079.03	0.580646	0.849542	0.683481	0.494303	0.777411	1.24_662.71		[M+H]+		5	662.7114	1.239	ESI pos	x1_24_662_71.bioamine		log2 fold change (MLE): sexf.treatmentcancerous vs sexm.treatmentcancerous	bioamines
3337.85	0.651931	0.778286	0.837649	0.402228	0.717752	1.28_773.15		[M+H]+		5	773.1495	1.284	ESI pos	x1_28_773_15.bioamine		log2 fold change (MLE): sexf.treatmentcancerous vs sexm.treatmentcancerous	bioamines
2704.4	-0.853494	1.43452	-0.59497	0.551863	0.80657	2.22_476.18		[M-H]-		5	476.1792	2.224	ESI neg	x2_22_476_18.bioamine		log2 fold change (MLE): sexf.treatmentcancerous vs sexm.treatmentcancerous	bioamines
13346.4	-1.35089	0.91021	-1.48415	0.13777	0.589125	2.10_225.06		[M-H]-		5	225.0629	2.099	ESI neg	x2_10_225_06.bioamine		log2 fold change (MLE): sexf.treatmentcancerous vs sexm.treatmentcancerous	bioamines
2274	0.174427	0.746577	0.233635	0.815268	0.929916	2.43_335.07		[M+H]+		5	335.0736	2.433	ESI pos	x2_43_335_07.bioamine		log2 fold change (MLE): sexf.treatmentcancerous vs sexm.treatmentcancerous	bioamines
81987.4	0.696646	1.09169	0.638138	0.523384	0.792345	0.33_304.30		[M+H]+		5	304.2979	0.326	ESI pos	x0_33_304_30.bioamine		log2 fold change (MLE): sexf.treatmentcancerous vs sexm.treatmentcancerous	bioamines
4351.57	0.685253	0.723187	0.947546	0.343361	0.674112	0.80_674.37		[M+H]+		5	674.3748	0.798	ESI pos	x0_80_674_37.bioamine		log2 fold change (MLE): sexf.treatmentcancerous vs sexm.treatmentcancerous	bioamines
17394.5	0.841925	0.673961	1.24922	0.211585	0.626541	1.93_307.11		[M+H]+		5	307.1068	1.93	ESI pos	x1_93_307_11.bioamine		log2 fold change (MLE): sexf.treatmentcancerous vs sexm.treatmentcancerous	bioamines
2466.33	1.11456	0.78479	1.4202	0.155549	0.606672	1.27_1105.67		[M+H]+		5	1105.6705	1.274	ESI pos	x1_27_1105_67.bioamine		log2 fold change (MLE): sexf.treatmentcancerous vs sexm.treatmentcancerous	bioamines
2851.2	0.995728	0.624655	1.59404	0.110926	0.589125	1.93_419.09		[M-H]-		5	419.0851	1.934	ESI neg	x1_93_419_09.bioamine		log2 fold change (MLE): sexf.treatmentcancerous vs sexm.treatmentcancerous	bioamines
40729	0.598482	0.828321	0.722524	0.469972	0.759214	0.47_423.27		[M+H]+		5	423.2724	0.473	ESI pos	x0_47_423_27.bioamine		log2 fold change (MLE): sexf.treatmentcancerous vs sexm.treatmentcancerous	bioamines
2669.91	0.481504	1.01879	0.472623	0.636482	0.841733	2.11_559.20		[M-H]-		5	559.2028	2.106	ESI neg	x2_11_559_20.bioamine		log2 fold change (MLE): sexf.treatmentcancerous vs sexm.treatmentcancerous	bioamines
2806.5	0.696653	0.697732	0.998453	0.31806	0.652827	1.06_741.42		[M+H]+		5	741.4207	1.059	ESI pos	x1_06_741_42.bioamine		log2 fold change (MLE): sexf.treatmentcancerous vs sexm.treatmentcancerous	bioamines
3545.13	-1.16426	0.926058	-1.25722	0.208673	0.626541	0.35_226.97		[M-H]-		5	226.9655	0.348	ESI neg	x0_35_226_97.bioamine		log2 fold change (MLE): sexf.treatmentcancerous vs sexm.treatmentcancerous	bioamines
5078.69	0.394096	0.885669	0.444969	0.656342	0.851682	0.73_844.52		[M+H]+		5	844.5239	0.731	ESI pos	x0_73_844_52.bioamine		log2 fold change (MLE): sexf.treatmentcancerous vs sexm.treatmentcancerous	bioamines
114939	0.858653	0.978923	0.877141	0.38041	0.700884	1.05_464.29		[M+H]+		5	464.2928	1.05	ESI pos	x1_05_464_29.bioamine		log2 fold change (MLE): sexf.treatmentcancerous vs sexm.treatmentcancerous	bioamines
4367.39	1.00829	0.799208	1.26161	0.207089	0.626541	0.87_663.36		[M+H]+		5	663.3631	0.866	ESI pos	x0_87_663_36.bioamine		log2 fold change (MLE): sexf.treatmentcancerous vs sexm.treatmentcancerous	bioamines
5253.9	-0.949886	0.632263	-1.50236	0.133004	0.589125	2.06_207.01		[M+H]+		5	207.0101	2.057	ESI pos	x2_06_207_01.bioamine		log2 fold change (MLE): sexf.treatmentcancerous vs sexm.treatmentcancerous	bioamines
4848.34	-1.10549	0.628044	-1.76021	0.0783721	0.5809	2.06_548.14		[M+H]+		5	548.1446	2.058	ESI pos	x2_06_548_14.bioamine		log2 fold change (MLE): sexf.treatmentcancerous vs sexm.treatmentcancerous	bioamines
3897.56	-0.340499	0.645498	-0.527499	0.597847	0.822061	1.42_911.56		[M-H]-		5	911.5593	1.42	ESI neg	x1_42_911_56.bioamine		log2 fold change (MLE): sexf.treatmentcancerous vs sexm.treatmentcancerous	bioamines
21211.3	0.188294	0.682336	0.275955	0.782583	0.914102	1.97_129.07		[M+H]+		5	129.0657	1.97	ESI pos	x1_97_129_07.bioamine		log2 fold change (MLE): sexf.treatmentcancerous vs sexm.treatmentcancerous	bioamines
4322.81	-0.959961	0.964557	-0.995236	0.319622	0.653441	1.27_305.12		[M+H]+		5	305.1228	1.271	ESI pos	x1_27_305_12.bioamine		log2 fold change (MLE): sexf.treatmentcancerous vs sexm.treatmentcancerous	bioamines
11057.2	-1.16141	0.922107	-1.25952	0.207842	0.626541	0.24_187.01		[M-H]-		5	187.0061	0.239	ESI neg	x0_24_187_01.bioamine		log2 fold change (MLE): sexf.treatmentcancerous vs sexm.treatmentcancerous	bioamines
2364.36	-0.6552	1.10675	-0.592002	0.553849	0.807157	2.21_403.12		[M-H]-		5	403.1203	2.213	ESI neg	x2_21_403_12.bioamine		log2 fold change (MLE): sexf.treatmentcancerous vs sexm.treatmentcancerous	bioamines
6894.93	0.431055	0.867494	0.496896	0.619262	0.831306	0.74_806.56		[M+H]+		5	806.56	0.742	ESI pos	x0_74_806_56.bioamine		log2 fold change (MLE): sexf.treatmentcancerous vs sexm.treatmentcancerous	bioamines
3545.03	-0.331214	0.830897	-0.398622	0.690172	0.86781	2.01_132.07		[M-H]-		5	132.0661	2.01	ESI neg	x2_01_132_07.bioamine		log2 fold change (MLE): sexf.treatmentcancerous vs sexm.treatmentcancerous	bioamines
3405.29	0.300774	0.717697	0.419082	0.675156	0.863327	0.92_770.50		[M+H]+		5	770.5049	0.916	ESI pos	x0_92_770_50.bioamine		log2 fold change (MLE): sexf.treatmentcancerous vs sexm.treatmentcancerous	bioamines
5209.78	0.278555	0.855199	0.32572	0.744637	0.896073	0.72_808.57		[M+H]+		5	808.5692	0.724	ESI pos	x0_72_808_57.bioamine		log2 fold change (MLE): sexf.treatmentcancerous vs sexm.treatmentcancerous	bioamines
5449.34	-0.27358	1.58067	-0.173079	0.862589	0.948711	2.19_272.09		[M-H]-		5	272.0922	2.194	ESI neg	x2_19_272_09.bioamine		log2 fold change (MLE): sexf.treatmentcancerous vs sexm.treatmentcancerous	bioamines
10133.1	-0.956629	0.828543	-1.15459	0.248258	0.628185	1.86_113.02		[M-H]-		5	113.0246	1.857	ESI neg	x1_86_113_02.bioamine		log2 fold change (MLE): sexf.treatmentcancerous vs sexm.treatmentcancerous	bioamines
5364.98	-0.405387	0.587978	-0.689459	0.490534	0.775777	1.64_232.06		[M-H]-		5	232.0595	1.644	ESI neg	x1_64_232_06.bioamine		log2 fold change (MLE): sexf.treatmentcancerous vs sexm.treatmentcancerous	bioamines
1601.19	0.755296	0.849925	0.888662	0.374185	0.69501	1.16_838.52		[M+H]+		5	838.5157	1.16	ESI pos	x1_16_838_52.bioamine		log2 fold change (MLE): sexf.treatmentcancerous vs sexm.treatmentcancerous	bioamines
5325.09	-1.64495	1.45103	-1.13365	0.256943	0.629934	1.48_503.38		[M+H]+		5	503.3798	1.479	ESI pos	x1_48_503_38.bioamine		log2 fold change (MLE): sexf.treatmentcancerous vs sexm.treatmentcancerous	bioamines
3233.26	-1.14001	0.669076	-1.70385	0.0884083	0.5809	1.57_217.85		[M-H]-		5	217.8494	1.57	ESI neg	x1_57_217_85.bioamine		log2 fold change (MLE): sexf.treatmentcancerous vs sexm.treatmentcancerous	bioamines
6272.81	0.666804	0.773597	0.861953	0.388713	0.709274	0.44_370.73		[M+H]+		5	370.7317	0.444	ESI pos	x0_44_370_73.bioamine		log2 fold change (MLE): sexf.treatmentcancerous vs sexm.treatmentcancerous	bioamines
2767.74	-1.12686	0.678323	-1.66124	0.0966657	0.5809	1.57_261.81		[M-H]-		5	261.814	1.57	ESI neg	x1_57_261_81.bioamine		log2 fold change (MLE): sexf.treatmentcancerous vs sexm.treatmentcancerous	bioamines
2833.68	0.026974	0.689795	0.0391044	0.968807	0.987401	0.39_245.04		[M-H]-		5	245.041	0.39	ESI neg	x0_39_245_04.bioamine		log2 fold change (MLE): sexf.treatmentcancerous vs sexm.treatmentcancerous	bioamines
3238.68	-1.26012	0.60753	-2.07417	0.0380634	0.575349	0.86_472.98		[M-H]-		5	472.9828	0.861	ESI neg	x0_86_472_98.bioamine		log2 fold change (MLE): sexf.treatmentcancerous vs sexm.treatmentcancerous	bioamines
9928.99	-1.95714	0.807603	-2.4234	0.015376	0.53073	0.53_393.18		[M+H]+		5	393.1794	0.534	ESI pos	x0_53_393_18.bioamine		log2 fold change (MLE): sexf.treatmentcancerous vs sexm.treatmentcancerous	bioamines
2669.86	-1.87319	0.770728	-2.43042	0.0150815	0.529386	2.35_593.19		[M-H]-		5	593.1888	2.353	ESI neg	x2_35_593_19.bioamine		log2 fold change (MLE): sexf.treatmentcancerous vs sexm.treatmentcancerous	bioamines
11165.6	-0.763197	0.95352	-0.800399	0.42348	0.727542	1.88_353.22		[M+H]+		5	353.2188	1.877	ESI pos	x1_88_353_22.bioamine		log2 fold change (MLE): sexf.treatmentcancerous vs sexm.treatmentcancerous	bioamines
4705.61	0.292344	0.786796	0.371562	0.710219	0.876249	0.73_846.53		[M+H]+		5	846.5324	0.729	ESI pos	x0_73_846_53.bioamine		log2 fold change (MLE): sexf.treatmentcancerous vs sexm.treatmentcancerous	bioamines
4683.52	-0.219881	0.703503	-0.312552	0.754621	0.899842	2.08_464.11		[M+H]+		5	464.1106	2.076	ESI pos	x2_08_464_11.bioamine		log2 fold change (MLE): sexf.treatmentcancerous vs sexm.treatmentcancerous	bioamines
2958.44	-0.816482	0.691584	-1.1806	0.237763	0.628185	2.06_381.10		[M-H]-		5	381.0997	2.06	ESI neg	x2_06_381_10.bioamine		log2 fold change (MLE): sexf.treatmentcancerous vs sexm.treatmentcancerous	bioamines
1731.92	-0.372518	0.755066	-0.493359	0.621759	0.831306	1.25_1048.60		[M+H]+		5	1048.603	1.252	ESI pos	x1_25_1048_60.bioamine		log2 fold change (MLE): sexf.treatmentcancerous vs sexm.treatmentcancerous	bioamines
2754.34	-0.0277632	0.654791	-0.0424002	0.96618	0.985896	0.84_145.01		[M-H]-		5	145.0145	0.84	ESI neg	x0_84_145_01.bioamine		log2 fold change (MLE): sexf.treatmentcancerous vs sexm.treatmentcancerous	bioamines
2544.44	0.164946	0.765955	0.215346	0.829497	0.933699	0.73_850.56		[M+H]+		5	850.5587	0.735	ESI pos	x0_73_850_56.bioamine		log2 fold change (MLE): sexf.treatmentcancerous vs sexm.treatmentcancerous	bioamines
13546.1	1.64106	0.780112	2.10361	0.0354121	0.575349	1.93_438.18		[M+H]+		5	438.1765	1.93	ESI pos	x1_93_438_18.bioamine		log2 fold change (MLE): sexf.treatmentcancerous vs sexm.treatmentcancerous	bioamines
3000.31	0.440412	0.781919	0.563245	0.573268	0.814126	0.83_794.50		[M+H]+		5	794.5013	0.833	ESI pos	x0_83_794_50.bioamine		log2 fold change (MLE): sexf.treatmentcancerous vs sexm.treatmentcancerous	bioamines
2286.31	0.821306	0.765518	1.07288	0.283327	0.633996	1.27_742.46		[M+H]+		5	742.46	1.269	ESI pos	x1_27_742_46.bioamine		log2 fold change (MLE): sexf.treatmentcancerous vs sexm.treatmentcancerous	bioamines
3520.12	0.654933	0.79751	0.821222	0.41152	0.720644	1.29_595.12		[M+H]+		5	595.1209	1.289	ESI pos	x1_29_595_12.bioamine		log2 fold change (MLE): sexf.treatmentcancerous vs sexm.treatmentcancerous	bioamines
2576.03	-0.0652278	0.798399	-0.0816983	0.934887	0.976428	0.74_812.60		[M+H]+		5	812.6036	0.739	ESI pos	x0_74_812_60.bioamine		log2 fold change (MLE): sexf.treatmentcancerous vs sexm.treatmentcancerous	bioamines
3774.46	0.442847	0.749968	0.590487	0.554864	0.807157	0.88_696.39		[M+H]+		5	696.3941	0.876	ESI pos	x0_88_696_39.bioamine		log2 fold change (MLE): sexf.treatmentcancerous vs sexm.treatmentcancerous	bioamines
4985.59	1.05772	0.756818	1.39759	0.162235	0.611233	0.81_641.42		[M+H]+		5	641.4205	0.806	ESI pos	x0_81_641_42.bioamine		log2 fold change (MLE): sexf.treatmentcancerous vs sexm.treatmentcancerous	bioamines
4074.56	0.482482	0.699727	0.689529	0.490491	0.775777	0.94_281.05		[M-H]-		5	281.0487	0.942	ESI neg	x0_94_281_05.bioamine		log2 fold change (MLE): sexf.treatmentcancerous vs sexm.treatmentcancerous	bioamines
25746.3	-0.813297	0.732282	-1.11063	0.266726	0.631948	2.06_130.05		[M+H]+		5	130.0496	2.058	ESI pos	x2_06_130_05.bioamine		log2 fold change (MLE): sexf.treatmentcancerous vs sexm.treatmentcancerous	bioamines
5760.93	-0.630526	1.68705	-0.373746	0.708594	0.875595	1.87_185.02		[M-H]-		5	185.0223	1.87	ESI neg	x1_87_185_02.bioamine		log2 fold change (MLE): sexf.treatmentcancerous vs sexm.treatmentcancerous	bioamines
43466.9	-1.72516	1.746	-0.988065	0.323121	0.654981	0.78_476.33		[M+H]+		5	476.3306	0.777	ESI pos	x0_78_476_33.bioamine		log2 fold change (MLE): sexf.treatmentcancerous vs sexm.treatmentcancerous	bioamines
2903.91	0.684924	0.777282	0.881178	0.378221	0.699372	0.95_191.02		[M-H]-		5	191.018	0.946	ESI neg	x0_95_191_02.bioamine		log2 fold change (MLE): sexf.treatmentcancerous vs sexm.treatmentcancerous	bioamines
3170.41	-1.30348	0.77506	-1.68178	0.0926111	0.5809	1.64_348.10		[M-H]-		5	348.0993	1.635	ESI neg	x1_64_348_10.bioamine		log2 fold change (MLE): sexf.treatmentcancerous vs sexm.treatmentcancerous	bioamines
13794.2	-0.102445	0.74253	-0.137968	0.890266	0.962934	2.15_282.03		[M-H]-		5	282.0347	2.154	ESI neg	x2_15_282_03.bioamine		log2 fold change (MLE): sexf.treatmentcancerous vs sexm.treatmentcancerous	bioamines
5562.04	0.232143	0.832793	0.278753	0.780434	0.913152	1.93_357.10		[M-H]-		5	357.1012	1.927	ESI neg	x1_93_357_10.bioamine		log2 fold change (MLE): sexf.treatmentcancerous vs sexm.treatmentcancerous	bioamines
5284.21	-1.68844	0.94937	-1.77848	0.0753245	0.5809	1.45_456.21		[M+H]+		5	456.2124	1.447	ESI pos	x1_45_456_21.bioamine		log2 fold change (MLE): sexf.treatmentcancerous vs sexm.treatmentcancerous	bioamines
4755.06	-0.0678383	0.645871	-0.105034	0.916349	0.966764	0.28_617.31		[M+H]+		5	617.3084	0.281	ESI pos	x0_28_617_31.bioamine		log2 fold change (MLE): sexf.treatmentcancerous vs sexm.treatmentcancerous	bioamines
6191.57	1.2345	1.00384	1.22978	0.218781	0.628185	2.14_453.10		[M+H]+		5	453.0971	2.144	ESI pos	x2_14_453_10.bioamine		log2 fold change (MLE): sexf.treatmentcancerous vs sexm.treatmentcancerous	bioamines
1579.2	0.680558	0.822027	0.827902	0.407726	0.720478	1.26_1060.56		[M+H]+		5	1060.5581	1.259	ESI pos	x1_26_1060_56.bioamine		log2 fold change (MLE): sexf.treatmentcancerous vs sexm.treatmentcancerous	bioamines
3016.86	-0.379558	0.928811	-0.408649	0.682797	0.865781	1.89_217.15		[M+H]+		5	217.1541	1.885	ESI pos	x1_89_217_15.bioamine		log2 fold change (MLE): sexf.treatmentcancerous vs sexm.treatmentcancerous	bioamines
2781.84	0.5258	0.757777	0.693872	0.487763	0.775777	1.27_735.43		[M+H]+		5	735.4261	1.27	ESI pos	x1_27_735_43.bioamine		log2 fold change (MLE): sexf.treatmentcancerous vs sexm.treatmentcancerous	bioamines
5498.15	0.91996	0.76906	1.19621	0.231614	0.628185	1.28_772.48		[M+H]+		5	772.4785	1.284	ESI pos	x1_28_772_48.bioamine		log2 fold change (MLE): sexf.treatmentcancerous vs sexm.treatmentcancerous	bioamines
6573.21	0.353144	0.909739	0.388182	0.697882	0.869372	0.25_515.23		[M+H]+		5	515.2272	0.251	ESI pos	x0_25_515_23.bioamine		log2 fold change (MLE): sexf.treatmentcancerous vs sexm.treatmentcancerous	bioamines
2473.49	-0.160521	0.702181	-0.228604	0.819177	0.932151	1.86_206.10		[M-H]-		5	206.1038	1.856	ESI neg	x1_86_206_10.bioamine		log2 fold change (MLE): sexf.treatmentcancerous vs sexm.treatmentcancerous	bioamines
4390.87	0.112664	0.872551	0.12912	0.897263	0.962976	0.75_652.37		[M+H]+		5	652.369	0.752	ESI pos	x0_75_652_37.bioamine		log2 fold change (MLE): sexf.treatmentcancerous vs sexm.treatmentcancerous	bioamines
2230.45	0.359776	0.831536	0.432665	0.665258	0.855768	1.23_624.46		[M+H]+		5	624.4585	1.226	ESI pos	x1_23_624_46.bioamine		log2 fold change (MLE): sexf.treatmentcancerous vs sexm.treatmentcancerous	bioamines
5889.48	1.503	0.703362	2.13689	0.0326072	0.575349	0.79_645.39		[M+H]+		5	645.3904	0.792	ESI pos	x0_79_645_39.bioamine		log2 fold change (MLE): sexf.treatmentcancerous vs sexm.treatmentcancerous	bioamines
12578.3	0.579867	0.780213	0.743216	0.457351	0.751725	0.44_740.46		[M+H]+		5	740.458	0.443	ESI pos	x0_44_740_46.bioamine		log2 fold change (MLE): sexf.treatmentcancerous vs sexm.treatmentcancerous	bioamines
25973.3	-1.02082	0.663962	-1.53746	0.12418	0.589125	0.45_363.21		[M+H]+		5	363.2065	0.452	ESI pos	x0_45_363_21.bioamine		log2 fold change (MLE): sexf.treatmentcancerous vs sexm.treatmentcancerous	bioamines
10703.6	-0.897065	0.868397	-1.03301	0.301598	0.64358	2.11_403.15		[M-H]-		5	403.1476	2.114	ESI neg	x2_11_403_15.bioamine		log2 fold change (MLE): sexf.treatmentcancerous vs sexm.treatmentcancerous	bioamines
5438.09	0.975396	0.763201	1.27803	0.201238	0.621071	1.28_772.81		[M+H]+		5	772.8098	1.283	ESI pos	x1_28_772_81.bioamine		log2 fold change (MLE): sexf.treatmentcancerous vs sexm.treatmentcancerous	bioamines
3168.14	-0.489272	0.644866	-0.758719	0.448021	0.744067	1.94_334.02		[M-H]-		5	334.0226	1.935	ESI neg	x1_94_334_02.bioamine		log2 fold change (MLE): sexf.treatmentcancerous vs sexm.treatmentcancerous	bioamines
2784.14	-1.15362	0.633243	-1.82176	0.0684908	0.5809	0.86_457.01		[M-H]-		5	457.0077	0.861	ESI neg	x0_86_457_01.bioamine		log2 fold change (MLE): sexf.treatmentcancerous vs sexm.treatmentcancerous	bioamines
2857.46	-1.1074	0.625749	-1.76971	0.0767751	0.5809	0.86_345.00		[M-H]-		5	344.9952	0.858	ESI neg	x0_86_345_00.bioamine		log2 fold change (MLE): sexf.treatmentcancerous vs sexm.treatmentcancerous	bioamines
2327.79	-1.98146	0.945489	-2.0957	0.0361091	0.575349	2.22_347.08		[M+H]+		5	347.0792	2.223	ESI pos	x2_22_347_08.bioamine		log2 fold change (MLE): sexf.treatmentcancerous vs sexm.treatmentcancerous	bioamines
4079.01	-2.71482	1.55565	-1.74514	0.0809609	0.5809	0.23_599.31		[M+H]+		5	599.3059	0.227	ESI pos	x0_23_599_31.bioamine		log2 fold change (MLE): sexf.treatmentcancerous vs sexm.treatmentcancerous	bioamines
9747.18	-1.03075	0.806288	-1.27839	0.201111	0.621071	1.86_143.03		[M-H]-		5	143.0346	1.856	ESI neg	x1_86_143_03.bioamine		log2 fold change (MLE): sexf.treatmentcancerous vs sexm.treatmentcancerous	bioamines
9415.23	0.247592	0.800485	0.309303	0.757091	0.900078	1.16_551.35		[M+H]+		5	551.3455	1.164	ESI pos	x1_16_551_35.bioamine		log2 fold change (MLE): sexf.treatmentcancerous vs sexm.treatmentcancerous	bioamines
3006.61	-0.189278	0.565685	-0.334599	0.737928	0.891471	1.93_172.03		[M+H]+		5	172.0285	1.93	ESI pos	x1_93_172_03.bioamine		log2 fold change (MLE): sexf.treatmentcancerous vs sexm.treatmentcancerous	bioamines
259486	-0.884219	1.11379	-0.793883	0.427264	0.730085	0.58_130.16		[M+H]+		5	130.1582	0.578	ESI pos	x0_58_130_16.bioamine		log2 fold change (MLE): sexf.treatmentcancerous vs sexm.treatmentcancerous	bioamines
5623.36	-1.14457	0.621305	-1.8422	0.065446	0.5809	2.06_532.17		[M+H]+		5	532.1688	2.058	ESI pos	x2_06_532_17.bioamine		log2 fold change (MLE): sexf.treatmentcancerous vs sexm.treatmentcancerous	bioamines
2697.72	-1.17204	0.633976	-1.84871	0.0644995	0.5809	0.85_329.02		[M-H]-		5	329.0233	0.853	ESI neg	x0_85_329_02.bioamine		log2 fold change (MLE): sexf.treatmentcancerous vs sexm.treatmentcancerous	bioamines
6514.71	-1.51272	0.706488	-2.14118	0.0322597	0.575349	1.57_174.84		[M-H]-		5	174.838	1.567	ESI neg	x1_57_174_84.bioamine		log2 fold change (MLE): sexf.treatmentcancerous vs sexm.treatmentcancerous	bioamines
2485.69	0.441671	1.04867	0.421171	0.67363	0.86223	2.09_862.28		[M+H]+		5	862.2766	2.092	ESI pos	x2_09_862_28.bioamine		log2 fold change (MLE): sexf.treatmentcancerous vs sexm.treatmentcancerous	bioamines
2002.69	0.139604	0.875775	0.159407	0.873349	0.95547	1.38_270.11		[M+H]+		5	270.1085	1.377	ESI pos	x1_38_270_11.bioamine		log2 fold change (MLE): sexf.treatmentcancerous vs sexm.treatmentcancerous	bioamines
23284.5	1.02893	0.818645	1.25687	0.208801	0.626541	0.25_180.88		[M-H]-		5	180.8799	0.25	ESI neg	x0_25_180_88.bioamine		log2 fold change (MLE): sexf.treatmentcancerous vs sexm.treatmentcancerous	bioamines
2723.35	-1.05906	0.726162	-1.45844	0.144719	0.591369	0.58_71.08		[M+H]+		5	71.0842	0.578	ESI pos	x0_58_71_08.bioamine		log2 fold change (MLE): sexf.treatmentcancerous vs sexm.treatmentcancerous	bioamines
37952	-0.0865404	0.703269	-0.123055	0.902064	0.962976	1.98_264.12		[M-H]-		5	264.1228	1.975	ESI neg	x1_98_264_12.bioamine		log2 fold change (MLE): sexf.treatmentcancerous vs sexm.treatmentcancerous	bioamines
3445.27	0.873977	0.641524	1.36235	0.173088	0.618103	1.93_440.12		[M+H]+		5	440.1199	1.93	ESI pos	x1_93_440_12.bioamine		log2 fold change (MLE): sexf.treatmentcancerous vs sexm.treatmentcancerous	bioamines
1939.65	0.424118	0.861673	0.492202	0.622576	0.831306	1.12_522.60		[M+H]+		5	522.6047	1.124	ESI pos	x1_12_522_60.bioamine		log2 fold change (MLE): sexf.treatmentcancerous vs sexm.treatmentcancerous	bioamines
37028.6	-0.47786	0.628698	-0.760079	0.447207	0.744067	1.84_200.07		[M+H]+		5	200.0656	1.843	ESI pos	x1_84_200_07.bioamine		log2 fold change (MLE): sexf.treatmentcancerous vs sexm.treatmentcancerous	bioamines
4536.13	0.701383	0.588529	1.19176	0.233357	0.628185	1.25_153.04		[M+H]+		5	153.0409	1.251	ESI pos	x1_25_153_04.bioamine		log2 fold change (MLE): sexf.treatmentcancerous vs sexm.treatmentcancerous	bioamines
3757.37	0.551308	0.763921	0.721682	0.47049	0.759458	2.30_251.96		[M-H]-		5	251.9609	2.302	ESI neg	x2_30_251_96.bioamine		log2 fold change (MLE): sexf.treatmentcancerous vs sexm.treatmentcancerous	bioamines
18776.1	0.641336	0.758352	0.845698	0.397721	0.715783	1.17_547.34		[M+H]+		5	547.3364	1.174	ESI pos	x1_17_547_34.bioamine		log2 fold change (MLE): sexf.treatmentcancerous vs sexm.treatmentcancerous	bioamines
2871.2	-1.39829	0.645282	-2.16694	0.0302391	0.575349	1.57_261.89		[M-H]-		5	261.8919	1.568	ESI neg	x1_57_261_89.bioamine		log2 fold change (MLE): sexf.treatmentcancerous vs sexm.treatmentcancerous	bioamines
14282.4	-0.876883	0.775492	-1.13074	0.258163	0.629934	1.86_119.03		[M-H]-		5	119.0347	1.856	ESI neg	x1_86_119_03.bioamine		log2 fold change (MLE): sexf.treatmentcancerous vs sexm.treatmentcancerous	bioamines
7725.49	-0.248468	0.934341	-0.265929	0.790294	0.919585	0.25_267.14		[M-H]-		5	267.1418	0.251	ESI neg	x0_25_267_14.bioamine		log2 fold change (MLE): sexf.treatmentcancerous vs sexm.treatmentcancerous	bioamines
5437.91	0.928233	0.984702	0.942654	0.345858	0.674799	2.29_178.06		[M+H]+		5	178.0562	2.293	ESI pos	x2_29_178_06.bioamine		log2 fold change (MLE): sexf.treatmentcancerous vs sexm.treatmentcancerous	bioamines
3233.5	0.609775	0.860567	0.708574	0.478589	0.76715	0.95_766.52		[M+H]+		5	766.5238	0.954	ESI pos	x0_95_766_52.bioamine		log2 fold change (MLE): sexf.treatmentcancerous vs sexm.treatmentcancerous	bioamines
4183.42	0.102275	0.713588	0.143326	0.886033	0.962118	1.23_646.37		[M+H]+		5	646.3735	1.227	ESI pos	x1_23_646_37.bioamine		log2 fold change (MLE): sexf.treatmentcancerous vs sexm.treatmentcancerous	bioamines
4491.45	-0.182592	0.708897	-0.257572	0.796737	0.922847	1.57_191.02		[M-H]-		5	191.0206	1.568	ESI neg	x1_57_191_02.bioamine		log2 fold change (MLE): sexf.treatmentcancerous vs sexm.treatmentcancerous	bioamines
11215.4	-1.49487	1.46563	-1.01995	0.307753	0.648378	1.60_281.20		[M+H]+		5	281.1985	1.597	ESI pos	x1_60_281_20.bioamine		log2 fold change (MLE): sexf.treatmentcancerous vs sexm.treatmentcancerous	bioamines
12570.9	-0.304473	0.831703	-0.366084	0.714303	0.876375	2.07_487.18		[M-H]-		5	487.1777	2.068	ESI neg	x2_07_487_18.bioamine		log2 fold change (MLE): sexf.treatmentcancerous vs sexm.treatmentcancerous	bioamines
10452.2	0.640856	0.653415	0.98078	0.326701	0.656891	1.93_329.09		[M+H]+		5	329.0877	1.93	ESI pos	x1_93_329_09.bioamine		log2 fold change (MLE): sexf.treatmentcancerous vs sexm.treatmentcancerous	bioamines
7829.29	0.0168138	0.79956	0.0210288	0.983223	0.99194	1.51_132.10		[M+H]+		5	132.101	1.515	ESI pos	x1_51_132_10.bioamine		log2 fold change (MLE): sexf.treatmentcancerous vs sexm.treatmentcancerous	bioamines
2325.44	-0.801702	1.02803	-0.779846	0.435482	0.738642	2.06_481.16		[M-H]-		5	481.1586	2.061	ESI neg	x2_06_481_16.bioamine		log2 fold change (MLE): sexf.treatmentcancerous vs sexm.treatmentcancerous	bioamines
64634.1	0.798268	0.852417	0.936476	0.349028	0.675026	0.49_445.29		[M+H]+		5	445.2875	0.491	ESI pos	x0_49_445_29.bioamine		log2 fold change (MLE): sexf.treatmentcancerous vs sexm.treatmentcancerous	bioamines
2546.8	0.41301	0.724644	0.56995	0.568712	0.811717	1.23_654.36		[M+H]+		5	654.3595	1.233	ESI pos	x1_23_654_36.bioamine		log2 fold change (MLE): sexf.treatmentcancerous vs sexm.treatmentcancerous	bioamines
6306.48	-0.912672	0.771553	-1.1829	0.236847	0.628185	2.06_359.09		[M+H]+		5	359.0865	2.057	ESI pos	x2_06_359_09.bioamine		log2 fold change (MLE): sexf.treatmentcancerous vs sexm.treatmentcancerous	bioamines
15187.9	-0.573067	0.959553	-0.597223	0.550359	0.80657	0.36_82.95		[M-H]-		5	82.9548	0.356	ESI neg	x0_36_82_95.bioamine		log2 fold change (MLE): sexf.treatmentcancerous vs sexm.treatmentcancerous	bioamines
2597.01	0.546057	0.877442	0.622328	0.533726	0.798085	1.25_690.40		[M+H]+		5	690.3983	1.246	ESI pos	x1_25_690_40.bioamine		log2 fold change (MLE): sexf.treatmentcancerous vs sexm.treatmentcancerous	bioamines
5304.14	-1.26051	1.09072	-1.15567	0.247818	0.628185	0.59_460.34		[M+H]+		5	460.3392	0.586	ESI pos	x0_59_460_34.bioamine		log2 fold change (MLE): sexf.treatmentcancerous vs sexm.treatmentcancerous	bioamines
11727	0.07393	0.892885	0.082799	0.934011	0.976428	2.29_171.01		[M-H]-		5	171.0072	2.29	ESI neg	x2_29_171_01.bioamine		log2 fold change (MLE): sexf.treatmentcancerous vs sexm.treatmentcancerous	bioamines
43650.1	1.00756	0.859068	1.17285	0.240855	0.628185	0.25_178.88		[M-H]-		5	178.881	0.25	ESI neg	x0_25_178_88.bioamine		log2 fold change (MLE): sexf.treatmentcancerous vs sexm.treatmentcancerous	bioamines
4292.3	0.223367	0.773652	0.288718	0.772797	0.909759	2.02_368.13		[M+H]+		5	368.1256	2.023	ESI pos	x2_02_368_13.bioamine		log2 fold change (MLE): sexf.treatmentcancerous vs sexm.treatmentcancerous	bioamines
1580.86	-0.614797	0.96218	-0.638962	0.522847	0.792345	0.36_396.15		[M-H]-		5	396.1547	0.357	ESI neg	x0_36_396_15.bioamine		log2 fold change (MLE): sexf.treatmentcancerous vs sexm.treatmentcancerous	bioamines
3329.38	0.750939	0.705792	1.06397	0.287344	0.636995	0.70_630.35		[M+H]+		5	630.3539	0.704	ESI pos	x0_70_630_35.bioamine		log2 fold change (MLE): sexf.treatmentcancerous vs sexm.treatmentcancerous	bioamines
3528.51	0.0890888	0.669374	0.133093	0.89412	0.962934	1.42_909.54		[M+H]+		5	909.5409	1.417	ESI pos	x1_42_909_54_2.bioamine		log2 fold change (MLE): sexf.treatmentcancerous vs sexm.treatmentcancerous	bioamines
1987.84	-0.82364	1.02945	-0.800074	0.423668	0.727542	1.33_575.37		[M+H]+		5	575.3701	1.333	ESI pos	x1_33_575_37.bioamine		log2 fold change (MLE): sexf.treatmentcancerous vs sexm.treatmentcancerous	bioamines
4659.07	0.519749	0.802553	0.647619	0.517231	0.789726	2.31_336.14		[M-H]-		5	336.1436	2.305	ESI neg	x2_31_336_14.bioamine		log2 fold change (MLE): sexf.treatmentcancerous vs sexm.treatmentcancerous	bioamines
1985.13	0.933621	0.764152	1.22177	0.221793	0.628185	1.14_778.45		[M+H]+		5	778.454	1.142	ESI pos	x1_14_778_45.bioamine		log2 fold change (MLE): sexf.treatmentcancerous vs sexm.treatmentcancerous	bioamines
3737.44	-3.02908	1.04267	-2.90511	0.0036712	0.333484	0.91_332.94		[M-H]-		5	332.9371	0.908	ESI neg	x0_91_332_94.bioamine		log2 fold change (MLE): sexf.treatmentcancerous vs sexm.treatmentcancerous	bioamines
16058.4	-1.05872	0.673987	-1.57083	0.116222	0.589125	1.57_164.84		[M-H]-		5	164.8359	1.569	ESI neg	x1_57_164_84.bioamine		log2 fold change (MLE): sexf.treatmentcancerous vs sexm.treatmentcancerous	bioamines
4793.31	0.366777	0.84696	0.433051	0.664978	0.855768	0.79_788.60		[M+H]+		5	788.601	0.787	ESI pos	x0_79_788_60.bioamine		log2 fold change (MLE): sexf.treatmentcancerous vs sexm.treatmentcancerous	bioamines
3362.66	0.936384	0.74579	1.25556	0.209276	0.626541	1.29_594.87		[M+H]+		5	594.8717	1.289	ESI pos	x1_29_594_87.bioamine		log2 fold change (MLE): sexf.treatmentcancerous vs sexm.treatmentcancerous	bioamines
1756.09	-1.94287	1.56128	-1.24441	0.213349	0.626541	2.10_287.24		[M+H]+		5	287.2424	2.096	ESI pos	x2_10_287_24.bioamine		log2 fold change (MLE): sexf.treatmentcancerous vs sexm.treatmentcancerous	bioamines
4149.76	-0.316008	1.46214	-0.216127	0.828889	0.933699	2.17_312.12		[M+H]+		5	312.1153	2.171	ESI pos	x2_17_312_12.bioamine		log2 fold change (MLE): sexf.treatmentcancerous vs sexm.treatmentcancerous	bioamines
13433.4	1.12396	0.672225	1.672	0.0945246	0.5809	1.93_263.14		[M+H]+		5	263.1426	1.93	ESI pos	x1_93_263_14.bioamine		log2 fold change (MLE): sexf.treatmentcancerous vs sexm.treatmentcancerous	bioamines
2587.39	-0.404464	0.586881	-0.689175	0.490713	0.775777	1.59_292.85		[M+H]+		5	292.8462	1.591	ESI pos	x1_59_292_85.bioamine		log2 fold change (MLE): sexf.treatmentcancerous vs sexm.treatmentcancerous	bioamines
2862.31	-2.73107	1.1013	-2.47987	0.013143	0.519614	2.12_361.05		[M+H]+		5	361.055	2.116	ESI pos	x2_12_361_05.bioamine		log2 fold change (MLE): sexf.treatmentcancerous vs sexm.treatmentcancerous	bioamines
2702.29	-1.37824	0.759866	-1.81379	0.0697093	0.5809	1.46_570.96		[M-H]-		5	570.9645	1.459	ESI neg	x1_46_570_96.bioamine		log2 fold change (MLE): sexf.treatmentcancerous vs sexm.treatmentcancerous	bioamines
5577.15	0.470628	0.78062	0.60289	0.546582	0.805673	2.15_140.01		[M-H]-		5	140.0108	2.149	ESI neg	x2_15_140_01.bioamine		log2 fold change (MLE): sexf.treatmentcancerous vs sexm.treatmentcancerous	bioamines
3578.75	-1.33567	0.861717	-1.55001	0.121139	0.589125	1.22_851.63		[M+H]+		5	851.6339	1.224	ESI pos	x1_22_851_63.bioamine		log2 fold change (MLE): sexf.treatmentcancerous vs sexm.treatmentcancerous	bioamines
4892.86	-0.342417	0.997738	-0.343194	0.731453	0.889211	0.36_84.95		[M-H]-		5	84.9517	0.357	ESI neg	x0_36_84_95.bioamine		log2 fold change (MLE): sexf.treatmentcancerous vs sexm.treatmentcancerous	bioamines
2897.37	0.617821	0.757704	0.815386	0.414851	0.721358	2.30_253.96		[M-H]-		5	253.9587	2.301	ESI neg	x2_30_253_96.bioamine		log2 fold change (MLE): sexf.treatmentcancerous vs sexm.treatmentcancerous	bioamines
1853.84	-0.700756	0.852592	-0.821912	0.411127	0.720644	0.28_543.32		[M-H]-		5	543.3158	0.277	ESI neg	x0_28_543_32.bioamine		log2 fold change (MLE): sexf.treatmentcancerous vs sexm.treatmentcancerous	bioamines
3467.86	0.326936	0.80083	0.408246	0.683093	0.865781	1.23_661.38		[M+H]+		5	661.3836	1.233	ESI pos	x1_23_661_38.bioamine		log2 fold change (MLE): sexf.treatmentcancerous vs sexm.treatmentcancerous	bioamines
49328.1	-0.911996	0.729183	-1.25071	0.21104	0.626541	1.57_160.84		[M-H]-		5	160.8424	1.569	ESI neg	x1_57_160_84.bioamine		log2 fold change (MLE): sexf.treatmentcancerous vs sexm.treatmentcancerous	bioamines
2917.85	-0.0860141	0.813921	-0.105679	0.915837	0.966764	1.20_602.68		[M+H]+		5	602.6838	1.198	ESI pos	x1_20_602_68.bioamine		log2 fold change (MLE): sexf.treatmentcancerous vs sexm.treatmentcancerous	bioamines
5719.61	-0.389101	0.852904	-0.456207	0.648241	0.848207	0.27_455.27		[M-H]-		5	455.2677	0.268	ESI neg	x0_27_455_27.bioamine		log2 fold change (MLE): sexf.treatmentcancerous vs sexm.treatmentcancerous	bioamines
525204	-1.00398	1.06963	-0.938624	0.347924	0.675026	0.86_187.04		[M-H]-		5	187.0421	0.864	ESI neg	x0_86_187_04.bioamine		log2 fold change (MLE): sexf.treatmentcancerous vs sexm.treatmentcancerous	bioamines
1790.97	0.606574	0.748369	0.810528	0.417637	0.723182	0.63_576.27		[M+H]+		5	576.274	0.629	ESI pos	x0_63_576_27.bioamine		log2 fold change (MLE): sexf.treatmentcancerous vs sexm.treatmentcancerous	bioamines
3984.1	-1.12771	0.665293	-1.69506	0.0900645	0.5809	0.86_412.99		[M-H]-		5	412.9878	0.857	ESI neg	x0_86_412_99.bioamine		log2 fold change (MLE): sexf.treatmentcancerous vs sexm.treatmentcancerous	bioamines
3228.71	-1.1173	0.661274	-1.68961	0.0911027	0.5809	1.35_189.03		[M-H]-		5	189.0323	1.355	ESI neg	x1_35_189_03.bioamine		log2 fold change (MLE): sexf.treatmentcancerous vs sexm.treatmentcancerous	bioamines
7516.2	-0.882537	0.652014	-1.35355	0.175879	0.618103	0.73_188.04		[M-H]-		5	188.0389	0.727	ESI neg	x0_73_188_04.bioamine		log2 fold change (MLE): sexf.treatmentcancerous vs sexm.treatmentcancerous	bioamines
11556.9	0.320522	0.789678	0.40589	0.684824	0.866452	1.08_501.28		[M+H]+		5	501.2849	1.08	ESI pos	x1_08_501_28.bioamine		log2 fold change (MLE): sexf.treatmentcancerous vs sexm.treatmentcancerous	bioamines
3159.71	-0.459637	0.780964	-0.58855	0.556163	0.807157	2.08_423.09		[M+H]+		5	423.087	2.082	ESI pos	x2_08_423_09.bioamine		log2 fold change (MLE): sexf.treatmentcancerous vs sexm.treatmentcancerous	bioamines
6241.08	-1.65884	0.762692	-2.17498	0.0296315	0.575349	1.45_345.00		[M+H]+		5	344.9973	1.449	ESI pos	x1_45_345_00.bioamine		log2 fold change (MLE): sexf.treatmentcancerous vs sexm.treatmentcancerous	bioamines
17228.5	0.820676	0.800991	1.02458	0.305563	0.646891	0.43_696.43		[M+H]+		5	696.4304	0.43	ESI pos	x0_43_696_43.bioamine		log2 fold change (MLE): sexf.treatmentcancerous vs sexm.treatmentcancerous	bioamines
1740.67	1.16493	0.739766	1.57473	0.115319	0.589125	1.27_750.43		[M+H]+		5	750.4344	1.275	ESI pos	x1_27_750_43.bioamine		log2 fold change (MLE): sexf.treatmentcancerous vs sexm.treatmentcancerous	bioamines
2947.79	0.659432	0.75001	0.879232	0.379276	0.700071	0.66_598.29		[M+H]+		5	598.2916	0.664	ESI pos	x0_66_598_29.bioamine		log2 fold change (MLE): sexf.treatmentcancerous vs sexm.treatmentcancerous	bioamines
128362	-1.00116	0.821656	-1.21847	0.223046	0.628185	0.86_186.05		[M-H]-		5	186.0455	0.861	ESI neg	x0_86_186_05.bioamine		log2 fold change (MLE): sexf.treatmentcancerous vs sexm.treatmentcancerous	bioamines
4971.24	0.0301863	0.859947	0.0351025	0.971998	0.988222	0.87_734.56		[M+H]+		5	734.5586	0.874	ESI pos	x0_87_734_56.bioamine		log2 fold change (MLE): sexf.treatmentcancerous vs sexm.treatmentcancerous	bioamines
2066.1	0.435044	0.749979	0.580075	0.561864	0.808612	1.24_676.39		[M+H]+		5	676.394	1.241	ESI pos	x1_24_676_39.bioamine		log2 fold change (MLE): sexf.treatmentcancerous vs sexm.treatmentcancerous	bioamines
2068.83	0.817562	0.754547	1.08351	0.27858	0.633996	0.71_872.54		[M+H]+		5	872.5362	0.708	ESI pos	x0_71_872_54.bioamine		log2 fold change (MLE): sexf.treatmentcancerous vs sexm.treatmentcancerous	bioamines
6150.07	-0.548644	0.787525	-0.696669	0.48601	0.775444	1.00_306.06		[M-H]-		5	306.0577	0.999	ESI neg	x1_00_306_06.bioamine		log2 fold change (MLE): sexf.treatmentcancerous vs sexm.treatmentcancerous	bioamines
4586.65	0.0311416	0.738966	0.0421421	0.966385	0.985896	1.18_566.30		[M+H]+		5	566.3045	1.179	ESI pos	x1_18_566_30.bioamine		log2 fold change (MLE): sexf.treatmentcancerous vs sexm.treatmentcancerous	bioamines
8289.92	-1.31097	0.840388	-1.55996	0.11877	0.589125	1.85_225.03		[M+H]+		5	225.0323	1.847	ESI pos	x1_85_225_03.bioamine		log2 fold change (MLE): sexf.treatmentcancerous vs sexm.treatmentcancerous	bioamines
376494	-1.31273	1.06003	-1.23839	0.21557	0.62703	0.92_187.04		[M-H]-		5	187.0438	0.921	ESI neg	x0_92_187_04.bioamine		log2 fold change (MLE): sexf.treatmentcancerous vs sexm.treatmentcancerous	bioamines
20260.9	-0.846666	0.733106	-1.1549	0.24813	0.628185	2.06_127.05		[M-H]-		5	127.0515	2.063	ESI neg	x2_06_127_05.bioamine		log2 fold change (MLE): sexf.treatmentcancerous vs sexm.treatmentcancerous	bioamines
2944.25	1.81462	0.843385	2.15159	0.0314298	0.575349	1.60_601.33		[M+H]+		5	601.3267	1.596	ESI pos	x1_60_601_33.bioamine		log2 fold change (MLE): sexf.treatmentcancerous vs sexm.treatmentcancerous	bioamines
3154.47	-0.411388	0.61782	-0.665871	0.505494	0.782849	1.77_216.03		[M-H]-		5	216.0297	1.774	ESI neg	x1_77_216_03.bioamine		log2 fold change (MLE): sexf.treatmentcancerous vs sexm.treatmentcancerous	bioamines
3341.23	-0.225737	0.958467	-0.235519	0.813806	0.929916	2.11_706.22		[M+H]+		5	706.2222	2.107	ESI pos	x2_11_706_22.bioamine		log2 fold change (MLE): sexf.treatmentcancerous vs sexm.treatmentcancerous	bioamines
2542.56	1.0098	0.751693	1.34336	0.179154	0.618103	0.97_699.38		[M+H]+		5	699.3759	0.975	ESI pos	x0_97_699_38.bioamine		log2 fold change (MLE): sexf.treatmentcancerous vs sexm.treatmentcancerous	bioamines
2934.19	-0.354601	0.671959	-0.527712	0.5977	0.822061	1.22_359.10		[M-H]-		5	359.1047	1.218	ESI neg	x1_22_359_10.bioamine		log2 fold change (MLE): sexf.treatmentcancerous vs sexm.treatmentcancerous	bioamines
2335.62	0.205438	1.58825	0.129348	0.897082	0.962976	0.20_879.73		[M+H]+		5	879.7305	0.201	ESI pos	x0_20_879_73.bioamine		log2 fold change (MLE): sexf.treatmentcancerous vs sexm.treatmentcancerous	bioamines
11559.1	-1.89042	0.783879	-2.41163	0.0158816	0.531744	0.58_261.11		[M+H]+		5	261.1138	0.578	ESI pos	x0_58_261_11.bioamine		log2 fold change (MLE): sexf.treatmentcancerous vs sexm.treatmentcancerous	bioamines
2654.88	-1.31711	0.778516	-1.69182	0.0906807	0.5809	1.46_325.03		[M-H]-		5	325.0302	1.459	ESI neg	x1_46_325_03.bioamine		log2 fold change (MLE): sexf.treatmentcancerous vs sexm.treatmentcancerous	bioamines
5894.83	-0.316667	0.590767	-0.536026	0.59194	0.819637	1.93_152.02		[M+H]+		5	152.0204	1.93	ESI pos	x1_93_152_02.bioamine		log2 fold change (MLE): sexf.treatmentcancerous vs sexm.treatmentcancerous	bioamines
3790.07	-2.33864	0.899432	-2.60013	0.00931884	0.459931	2.12_359.05		[M-H]-		5	359.0453	2.117	ESI neg	x2_12_359_05.bioamine		log2 fold change (MLE): sexf.treatmentcancerous vs sexm.treatmentcancerous	bioamines
2455.1	0.130851	0.71645	0.182639	0.855082	0.944668	1.22_632.36		[M+H]+		5	632.3626	1.218	ESI pos	x1_22_632_36.bioamine		log2 fold change (MLE): sexf.treatmentcancerous vs sexm.treatmentcancerous	bioamines
11170.9	0.445055	1.16445	0.382202	0.702312	0.873566	1.68_235.16		[M+H]+		5	235.161	1.678	ESI pos	x1_68_235_16.bioamine		log2 fold change (MLE): sexf.treatmentcancerous vs sexm.treatmentcancerous	bioamines
5168.45	-0.494217	0.781951	-0.632031	0.527367	0.793156	0.27_441.25		[M-H]-		5	441.2495	0.27	ESI neg	x0_27_441_25.bioamine		log2 fold change (MLE): sexf.treatmentcancerous vs sexm.treatmentcancerous	bioamines
4865	-0.267428	0.779784	-0.342952	0.731635	0.889211	2.08_407.11		[M+H]+		5	407.1146	2.082	ESI pos	x2_08_407_11.bioamine		log2 fold change (MLE): sexf.treatmentcancerous vs sexm.treatmentcancerous	bioamines
2849.85	0.0784698	0.791409	0.099152	0.921018	0.968237	0.46_168.06		[M+H]+		5	168.0555	0.455	ESI pos	x0_46_168_06.bioamine		log2 fold change (MLE): sexf.treatmentcancerous vs sexm.treatmentcancerous	bioamines
3064.84	-2.05812	0.856856	-2.40194	0.0163082	0.531744	2.12_337.06		[M-H]-		5	337.0603	2.117	ESI neg	x2_12_337_06.bioamine		log2 fold change (MLE): sexf.treatmentcancerous vs sexm.treatmentcancerous	bioamines
8786.16	0.0972986	0.711499	0.136752	0.891227	0.962934	1.69_143.00		[M-H]-		5	142.9993	1.693	ESI neg	x1_69_143_00.bioamine		log2 fold change (MLE): sexf.treatmentcancerous vs sexm.treatmentcancerous	bioamines
4226.48	-2.32119	0.735813	-3.1546	0.00160721	0.221901	0.90_229.03		[M-H]-		5	229.0312	0.904	ESI neg	x0_90_229_03.bioamine		log2 fold change (MLE): sexf.treatmentcancerous vs sexm.treatmentcancerous	bioamines
21817.9	0.0454299	1.02109	0.0444916	0.964513	0.985896	2.22_133.01		[M-H]-		5	133.0144	2.224	ESI neg	x2_22_133_01.bioamine		log2 fold change (MLE): sexf.treatmentcancerous vs sexm.treatmentcancerous	bioamines
34775.8	-1.08518	0.641803	-1.69083	0.0908699	0.5809	2.06_318.14		[M-H]-		5	318.1421	2.062	ESI neg	x2_06_318_14.bioamine		log2 fold change (MLE): sexf.treatmentcancerous vs sexm.treatmentcancerous	bioamines
23602.5	0.852618	0.814377	1.04696	0.295119	0.640703	0.42_652.41		[M+H]+		5	652.4074	0.418	ESI pos	x0_42_652_41.bioamine		log2 fold change (MLE): sexf.treatmentcancerous vs sexm.treatmentcancerous	bioamines
46809.5	-0.943463	0.72329	-1.30441	0.192095	0.620707	1.57_162.84		[M-H]-		5	162.8402	1.569	ESI neg	x1_57_162_84.bioamine		log2 fold change (MLE): sexf.treatmentcancerous vs sexm.treatmentcancerous	bioamines
2962.05	-0.472389	0.920744	-0.513051	0.607916	0.825569	2.19_681.12		[M+H]+		5	681.1161	2.192	ESI pos	x2_19_681_12.bioamine		log2 fold change (MLE): sexf.treatmentcancerous vs sexm.treatmentcancerous	bioamines
4628.91	-1.35644	0.812552	-1.66936	0.0950469	0.5809	1.80_371.12		[M+H]+		5	371.1178	1.799	ESI pos	x1_80_371_12.bioamine		log2 fold change (MLE): sexf.treatmentcancerous vs sexm.treatmentcancerous	bioamines
2930.62	-1.83289	0.639805	-2.86476	0.00417325	0.333484	0.90_410.95		[M-H]-		5	410.9463	0.9	ESI neg	x0_90_410_95.bioamine		log2 fold change (MLE): sexf.treatmentcancerous vs sexm.treatmentcancerous	bioamines
28233.8	0.808174	0.772946	1.04558	0.295757	0.640703	0.80_429.27		[M+H]+		5	429.2715	0.804	ESI pos	x0_80_429_27.bioamine		log2 fold change (MLE): sexf.treatmentcancerous vs sexm.treatmentcancerous	bioamines
9851.21	0.0831992	0.788465	0.10552	0.915963	0.966764	0.44_250.89		[M-H]-		5	250.8928	0.437	ESI neg	x0_44_250_89.bioamine		log2 fold change (MLE): sexf.treatmentcancerous vs sexm.treatmentcancerous	bioamines
3780.33	0.811788	0.651085	1.24682	0.212462	0.626541	1.69_266.09		[M-H]-		5	266.0894	1.689	ESI neg	x1_69_266_09.bioamine		log2 fold change (MLE): sexf.treatmentcancerous vs sexm.treatmentcancerous	bioamines
3569.41	-1.43976	0.780347	-1.84502	0.0650348	0.5809	1.62_286.15		[M+H]+		5	286.1545	1.618	ESI pos	x1_62_286_15.bioamine		log2 fold change (MLE): sexf.treatmentcancerous vs sexm.treatmentcancerous	bioamines
3604.09	0.217297	0.833026	0.260852	0.794206	0.920942	1.96_351.06		[M+H]+		5	351.0648	1.962	ESI pos	x1_96_351_06.bioamine		log2 fold change (MLE): sexf.treatmentcancerous vs sexm.treatmentcancerous	bioamines
4588.35	-0.700171	0.9094	-0.769926	0.441344	0.741621	2.06_151.05		[M+H]+		5	151.046	2.061	ESI pos	x2_06_151_05.bioamine		log2 fold change (MLE): sexf.treatmentcancerous vs sexm.treatmentcancerous	bioamines
2857.27	-0.546779	0.781433	-0.699713	0.484106	0.774196	0.28_485.27		[M-H]-		5	485.2747	0.275	ESI neg	x0_28_485_27.bioamine		log2 fold change (MLE): sexf.treatmentcancerous vs sexm.treatmentcancerous	bioamines
1819.79	0.662835	0.691736	0.958219	0.337952	0.66912	1.25_705.41		[M+H]+		5	705.4134	1.253	ESI pos	x1_25_705_41.bioamine		log2 fold change (MLE): sexf.treatmentcancerous vs sexm.treatmentcancerous	bioamines
3499.31	0.72453	0.72366	1.0012	0.316729	0.652789	0.95_263.04		[M-H]-		5	263.0397	0.954	ESI neg	x0_95_263_04.bioamine		log2 fold change (MLE): sexf.treatmentcancerous vs sexm.treatmentcancerous	bioamines
2888.09	0.749223	0.757753	0.988742	0.322789	0.654981	1.29_787.15		[M+H]+		5	787.1524	1.288	ESI pos	x1_29_787_15.bioamine		log2 fold change (MLE): sexf.treatmentcancerous vs sexm.treatmentcancerous	bioamines
2393.09	0.803779	0.759985	1.05762	0.290227	0.637391	2.15_311.95		[M-H]-		5	311.9481	2.15	ESI neg	x2_15_311_95.bioamine		log2 fold change (MLE): sexf.treatmentcancerous vs sexm.treatmentcancerous	bioamines
1699.42	-0.481369	0.832302	-0.578359	0.563022	0.808612	0.28_529.30		[M-H]-		5	529.3019	0.278	ESI neg	x0_28_529_30.bioamine		log2 fold change (MLE): sexf.treatmentcancerous vs sexm.treatmentcancerous	bioamines
18086.6	-0.966391	0.846546	-1.14157	0.253633	0.629574	2.19_195.05		[M-H]-		5	195.0523	2.195	ESI neg	x2_19_195_05.bioamine		log2 fold change (MLE): sexf.treatmentcancerous vs sexm.treatmentcancerous	bioamines
2811.73	0.470572	0.626251	0.751411	0.452405	0.74763	1.80_286.10		[M+H]+		5	286.1023	1.8	ESI pos	x1_80_286_10.bioamine		log2 fold change (MLE): sexf.treatmentcancerous vs sexm.treatmentcancerous	bioamines
4229.1	-0.187033	0.735283	-0.254369	0.799211	0.924157	1.00_359.09		[M-H]-		5	359.0886	0.997	ESI neg	x1_00_359_09.bioamine		log2 fold change (MLE): sexf.treatmentcancerous vs sexm.treatmentcancerous	bioamines
3360.41	-0.916913	0.778293	-1.17811	0.238753	0.628185	2.11_362.08		[M+H]+		5	362.0787	2.11	ESI pos	x2_11_362_08.bioamine		log2 fold change (MLE): sexf.treatmentcancerous vs sexm.treatmentcancerous	bioamines
4897.47	-2.19962	0.797601	-2.7578	0.00581922	0.388762	2.35_383.12		[M-H]-		5	383.1199	2.352	ESI neg	x2_35_383_12.bioamine		log2 fold change (MLE): sexf.treatmentcancerous vs sexm.treatmentcancerous	bioamines
7171.52	-1.51206	0.872586	-1.73285	0.083122	0.5809	0.50_379.20		[M+H]+		5	379.1994	0.502	ESI pos	x0_50_379_20.bioamine		log2 fold change (MLE): sexf.treatmentcancerous vs sexm.treatmentcancerous	bioamines
2523.71	-0.160996	0.64701	-0.248831	0.803492	0.926521	2.09_348.07		[M+H]+		5	348.0738	2.094	ESI pos	x2_09_348_07.bioamine		log2 fold change (MLE): sexf.treatmentcancerous vs sexm.treatmentcancerous	bioamines
7523.61	-0.258597	0.835334	-0.309573	0.756885	0.900078	0.25_383.27		[M+H]+		5	383.2685	0.25	ESI pos	x0_25_383_27.bioamine		log2 fold change (MLE): sexf.treatmentcancerous vs sexm.treatmentcancerous	bioamines
4459.53	-0.436078	0.583529	-0.747312	0.454875	0.750635	1.68_198.07		[M-H]-		5	198.0733	1.675	ESI neg	x1_68_198_07.bioamine		log2 fold change (MLE): sexf.treatmentcancerous vs sexm.treatmentcancerous	bioamines
19376.6	0.558032	0.769199	0.725472	0.468163	0.757396	1.12_503.31		[M+H]+		5	503.3132	1.125	ESI pos	x1_12_503_31.bioamine		log2 fold change (MLE): sexf.treatmentcancerous vs sexm.treatmentcancerous	bioamines
9696.01	-0.731788	0.857005	-0.85389	0.393166	0.711579	0.27_411.24		[M-H]-		5	411.2397	0.267	ESI neg	x0_27_411_24.bioamine		log2 fold change (MLE): sexf.treatmentcancerous vs sexm.treatmentcancerous	bioamines
5169.96	0.535998	0.727597	0.736669	0.461324	0.754305	1.17_551.33		[M+H]+		5	551.3263	1.17	ESI pos	x1_17_551_33.bioamine		log2 fold change (MLE): sexf.treatmentcancerous vs sexm.treatmentcancerous	bioamines
2710.69	0.415307	0.84357	0.492321	0.622492	0.831306	2.43_686.09		[M+H]+		5	686.0927	2.426	ESI pos	x2_43_686_09.bioamine		log2 fold change (MLE): sexf.treatmentcancerous vs sexm.treatmentcancerous	bioamines
14924.5	0.650844	0.759183	0.857296	0.391281	0.710634	1.08_621.39		[M+H]+		5	621.3909	1.083	ESI pos	x1_08_621_39.bioamine		log2 fold change (MLE): sexf.treatmentcancerous vs sexm.treatmentcancerous	bioamines
4085.28	0.822005	0.728808	1.12788	0.259372	0.629934	0.94_685.31		[M+H]+		5	685.3054	0.939	ESI pos	x0_94_685_31.bioamine		log2 fold change (MLE): sexf.treatmentcancerous vs sexm.treatmentcancerous	bioamines
3092.22	0.55192	0.951583	0.580002	0.561913	0.808612	0.36_339.28		[M+H]+		5	339.2842	0.357	ESI pos	x0_36_339_28.bioamine		log2 fold change (MLE): sexf.treatmentcancerous vs sexm.treatmentcancerous	bioamines
3438.32	0.0907806	0.816788	0.111143	0.911503	0.966764	1.42_902.57		[M+H]+		5	902.5664	1.419	ESI pos	x1_42_902_57.bioamine		log2 fold change (MLE): sexf.treatmentcancerous vs sexm.treatmentcancerous	bioamines
4873.89	-1.08024	0.779086	-1.38654	0.165581	0.613545	1.92_315.15		[M+H]+		5	315.1483	1.919	ESI pos	x1_92_315_15.bioamine		log2 fold change (MLE): sexf.treatmentcancerous vs sexm.treatmentcancerous	bioamines
7470.96	0.948827	0.803708	1.18056	0.237777	0.628185	0.79_635.39		[M+H]+		5	635.3931	0.789	ESI pos	x0_79_635_39.bioamine		log2 fold change (MLE): sexf.treatmentcancerous vs sexm.treatmentcancerous	bioamines
2607.94	0.231594	0.806577	0.287132	0.774012	0.909759	2.08_269.09		[M-H]-		5	269.0867	2.082	ESI neg	x2_08_269_09.bioamine		log2 fold change (MLE): sexf.treatmentcancerous vs sexm.treatmentcancerous	bioamines
18042.1	-1.41011	0.626753	-2.24986	0.0244578	0.538851	2.06_230.04		[M-H]-		5	230.0392	2.059	ESI neg	x2_06_230_04.bioamine		log2 fold change (MLE): sexf.treatmentcancerous vs sexm.treatmentcancerous	bioamines
16649.1	-0.145667	0.724647	-0.201018	0.840685	0.939082	2.10_104.10		[M+H]+		5	104.1048	2.102	ESI pos	x2_10_104_10.bioamine		log2 fold change (MLE): sexf.treatmentcancerous vs sexm.treatmentcancerous	bioamines
12178.4	1.64016	1.03105	1.59077	0.111662	0.589125	0.92_118.12		[M+H]+		5	118.1217	0.919	ESI pos	x0_92_118_12.bioamine		log2 fold change (MLE): sexf.treatmentcancerous vs sexm.treatmentcancerous	bioamines
2326.86	1.17596	0.757667	1.55208	0.120644	0.589125	1.93_442.17		[M-H]-		5	442.1658	1.93	ESI neg	x1_93_442_17.bioamine		log2 fold change (MLE): sexf.treatmentcancerous vs sexm.treatmentcancerous	bioamines
8841.23	-0.496064	0.608685	-0.814976	0.415086	0.721358	1.59_290.84		[M+H]+		5	290.8445	1.591	ESI pos	x1_59_290_84.bioamine		log2 fold change (MLE): sexf.treatmentcancerous vs sexm.treatmentcancerous	bioamines
62171.9	-0.835944	1.00733	-0.829859	0.406619	0.720478	0.34_258.28		[M+H]+		5	258.2803	0.343	ESI pos	x0_34_258_28.bioamine		log2 fold change (MLE): sexf.treatmentcancerous vs sexm.treatmentcancerous	bioamines
5666.08	-0.824593	0.738607	-1.11642	0.264244	0.631948	1.86_71.01		[M-H]-		5	71.0148	1.858	ESI neg	x1_86_71_01.bioamine		log2 fold change (MLE): sexf.treatmentcancerous vs sexm.treatmentcancerous	bioamines
4403.55	-1.33278	1.4535	-0.916946	0.359171	0.680634	1.96_95.06		[M+H]+		5	95.0593	1.955	ESI pos	x1_96_95_06.bioamine		log2 fold change (MLE): sexf.treatmentcancerous vs sexm.treatmentcancerous	bioamines
3242.79	0.448018	0.732711	0.611453	0.540899	0.803589	1.29_787.48		[M+H]+		5	787.4832	1.288	ESI pos	x1_29_787_48.bioamine		log2 fold change (MLE): sexf.treatmentcancerous vs sexm.treatmentcancerous	bioamines
3537.78	-1.16187	0.661903	-1.75535	0.0791999	0.5809	1.57_253.83		[M-H]-		5	253.8264	1.57	ESI neg	x1_57_253_83.bioamine		log2 fold change (MLE): sexf.treatmentcancerous vs sexm.treatmentcancerous	bioamines
6753.94	1.60829	0.802432	2.00427	0.0450416	0.575349	1.93_416.19		[M+H]+		5	416.1941	1.93	ESI pos	x1_93_416_19.bioamine		log2 fold change (MLE): sexf.treatmentcancerous vs sexm.treatmentcancerous	bioamines
2391.68	-0.960011	0.958471	-1.00161	0.316534	0.652789	0.20_551.50		[M+H]+		5	551.499	0.202	ESI pos	x0_20_551_50.bioamine		log2 fold change (MLE): sexf.treatmentcancerous vs sexm.treatmentcancerous	bioamines
7260.77	0.22475	0.724439	0.31024	0.756378	0.900078	1.13_599.37		[M+H]+		5	599.3704	1.126	ESI pos	x1_13_599_37.bioamine		log2 fold change (MLE): sexf.treatmentcancerous vs sexm.treatmentcancerous	bioamines
9928.15	-1.18479	0.847246	-1.3984	0.161994	0.611233	1.42_790.56		[M+H]+		5	790.5555	1.415	ESI pos	x1_42_790_56.bioamine		log2 fold change (MLE): sexf.treatmentcancerous vs sexm.treatmentcancerous	bioamines
12743.4	-1.27912	0.654758	-1.95358	0.0507515	0.575349	1.26_250.92		[M-H]-		5	250.9208	1.261	ESI neg	x1_26_250_92.bioamine		log2 fold change (MLE): sexf.treatmentcancerous vs sexm.treatmentcancerous	bioamines
3016.22	-1.52244	0.767686	-1.98316	0.0473495	0.575349	2.19_308.10		[M-H]-		5	308.0952	2.193	ESI neg	x2_19_308_10.bioamine		log2 fold change (MLE): sexf.treatmentcancerous vs sexm.treatmentcancerous	bioamines
2343.74	0.744997	0.738868	1.00829	0.313313	0.652789	1.29_606.13		[M+H]+		5	606.1291	1.292	ESI pos	x1_29_606_13.bioamine		log2 fold change (MLE): sexf.treatmentcancerous vs sexm.treatmentcancerous	bioamines
4463.29	0.774956	0.756219	1.02478	0.305468	0.646891	1.30_560.30		[M+H]+		5	560.3047	1.305	ESI pos	x1_30_560_30.bioamine		log2 fold change (MLE): sexf.treatmentcancerous vs sexm.treatmentcancerous	bioamines
3965.12	-1.14857	0.651638	-1.76259	0.0779703	0.5809	0.86_428.96		[M-H]-		5	428.9591	0.857	ESI neg	x0_86_428_96.bioamine		log2 fold change (MLE): sexf.treatmentcancerous vs sexm.treatmentcancerous	bioamines
3506.78	0.344111	0.646713	0.532093	0.594661	0.820901	1.68_256.06		[M-H]-		5	256.058	1.683	ESI neg	x1_68_256_06.bioamine		log2 fold change (MLE): sexf.treatmentcancerous vs sexm.treatmentcancerous	bioamines
2015.33	-0.114486	0.78857	-0.145182	0.884567	0.962118	0.30_724.45		[M+H]+		5	724.4479	0.296	ESI pos	x0_30_724_45.bioamine		log2 fold change (MLE): sexf.treatmentcancerous vs sexm.treatmentcancerous	bioamines
3292.3	-0.123526	0.652923	-0.18919	0.849944	0.94332	0.99_281.05		[M-H]-		5	281.0478	0.993	ESI neg	x0_99_281_05.bioamine		log2 fold change (MLE): sexf.treatmentcancerous vs sexm.treatmentcancerous	bioamines
6140.83	-0.687663	0.586246	-1.17299	0.240799	0.628185	0.85_219.01		[M-H]-		5	219.0116	0.846	ESI neg	x0_85_219_01.bioamine		log2 fold change (MLE): sexf.treatmentcancerous vs sexm.treatmentcancerous	bioamines
6189	-0.379935	0.621054	-0.611758	0.540698	0.803589	1.94_215.04		[M-H]-		5	215.0403	1.935	ESI neg	x1_94_215_04.bioamine		log2 fold change (MLE): sexf.treatmentcancerous vs sexm.treatmentcancerous	bioamines
3166.02	-0.993651	0.670282	-1.48244	0.138224	0.589125	1.57_158.84		[M-H]-		5	158.8445	1.569	ESI neg	x1_57_158_84.bioamine		log2 fold change (MLE): sexf.treatmentcancerous vs sexm.treatmentcancerous	bioamines
2943.3	-0.682307	0.787565	-0.86635	0.386298	0.707359	0.29_694.43		[M+H]+		5	694.4331	0.29	ESI pos	x0_29_694_43.bioamine		log2 fold change (MLE): sexf.treatmentcancerous vs sexm.treatmentcancerous	bioamines
1551.93	0.264595	0.722371	0.366286	0.714151	0.876375	1.09_734.43		[M+H]+		5	734.4301	1.09	ESI pos	x1_09_734_43.bioamine		log2 fold change (MLE): sexf.treatmentcancerous vs sexm.treatmentcancerous	bioamines
22903.5	-0.676855	0.990707	-0.683204	0.494478	0.777411	2.19_330.07		[M+H]+		5	330.0728	2.192	ESI pos	x2_19_330_07.bioamine		log2 fold change (MLE): sexf.treatmentcancerous vs sexm.treatmentcancerous	bioamines
1952.23	1.03766	0.796181	1.3033	0.192472	0.620707	1.29_787.82		[M+H]+		5	787.8226	1.288	ESI pos	x1_29_787_82.bioamine		log2 fold change (MLE): sexf.treatmentcancerous vs sexm.treatmentcancerous	bioamines
12948.8	0.598266	0.733889	0.815199	0.414958	0.721358	1.13_621.38		[M+H]+		5	621.3848	1.134	ESI pos	x1_13_621_38.bioamine		log2 fold change (MLE): sexf.treatmentcancerous vs sexm.treatmentcancerous	bioamines
4179.94	0.204744	0.853552	0.239873	0.810429	0.929076	2.28_173.02		[M+H]+		5	173.0181	2.279	ESI pos	x2_28_173_02.bioamine		log2 fold change (MLE): sexf.treatmentcancerous vs sexm.treatmentcancerous	bioamines
19678	-1.35319	0.666272	-2.03099	0.0422555	0.575349	1.57_169.83		[M-H]-		5	169.834	1.568	ESI neg	x1_57_169_83.bioamine		log2 fold change (MLE): sexf.treatmentcancerous vs sexm.treatmentcancerous	bioamines
9707.01	0.783038	0.764626	1.02408	0.305797	0.646891	1.21_591.36		[M+H]+		5	591.3614	1.207	ESI pos	x1_21_591_36.bioamine		log2 fold change (MLE): sexf.treatmentcancerous vs sexm.treatmentcancerous	bioamines
13933.4	0.49914	0.742174	0.672537	0.501242	0.780505	0.94_471.27		[M+H]+		5	471.2688	0.941	ESI pos	x0_94_471_27.bioamine		log2 fold change (MLE): sexf.treatmentcancerous vs sexm.treatmentcancerous	bioamines
26462	0.867833	0.820341	1.05789	0.290104	0.637391	0.41_608.38		[M+H]+		5	608.3809	0.406	ESI pos	x0_41_608_38.bioamine		log2 fold change (MLE): sexf.treatmentcancerous vs sexm.treatmentcancerous	bioamines
1957.6	0.0344898	0.749977	0.0459878	0.96332	0.985896	1.24_669.36		[M+H]+		5	669.364	1.239	ESI pos	x1_24_669_36.bioamine		log2 fold change (MLE): sexf.treatmentcancerous vs sexm.treatmentcancerous	bioamines
3048.38	0.03593	0.978782	0.0367089	0.970717	0.988222	1.29_509.28		[M+H]+		5	509.2803	1.287	ESI pos	x1_29_509_28.bioamine		log2 fold change (MLE): sexf.treatmentcancerous vs sexm.treatmentcancerous	bioamines
3813.28	-0.0826293	0.761639	-0.108489	0.913608	0.966764	0.42_136.04		[M+H]+		5	136.038	0.423	ESI pos	x0_42_136_04.bioamine		log2 fold change (MLE): sexf.treatmentcancerous vs sexm.treatmentcancerous	bioamines
5449.02	0.598825	0.937631	0.638658	0.523045	0.792345	2.46_115.00		[M-H]-		5	115.0044	2.458	ESI neg	x2_46_115_00.bioamine		log2 fold change (MLE): sexf.treatmentcancerous vs sexm.treatmentcancerous	bioamines
2032.68	-0.938262	0.788102	-1.19053	0.233836	0.628185	0.29_738.46		[M+H]+		5	738.4632	0.292	ESI pos	x0_29_738_46.bioamine		log2 fold change (MLE): sexf.treatmentcancerous vs sexm.treatmentcancerous	bioamines
3708.12	-0.146276	0.540398	-0.270681	0.786636	0.917338	0.85_400.92		[M-H]-		5	400.922	0.848	ESI neg	x0_85_400_92.bioamine		log2 fold change (MLE): sexf.treatmentcancerous vs sexm.treatmentcancerous	bioamines
2805.79	-0.112431	0.689411	-0.163083	0.870453	0.955282	2.10_370.09		[M-H]-		5	370.0856	2.103	ESI neg	x2_10_370_09.bioamine		log2 fold change (MLE): sexf.treatmentcancerous vs sexm.treatmentcancerous	bioamines
2692.59	0.692512	0.740654	0.935	0.349788	0.675026	1.24_664.41		[M+H]+		5	664.4079	1.244	ESI pos	x1_24_664_41.bioamine		log2 fold change (MLE): sexf.treatmentcancerous vs sexm.treatmentcancerous	bioamines
14556.7	0.596036	0.747922	0.796923	0.425495	0.72823	1.03_486.29		[M+H]+		5	486.286	1.034	ESI pos	x1_03_486_29.bioamine		log2 fold change (MLE): sexf.treatmentcancerous vs sexm.treatmentcancerous	bioamines
9486.23	-1.04163	0.711306	-1.46438	0.143089	0.59009	0.60_426.35		[M+H]+		5	426.3523	0.604	ESI pos	x0_60_426_35.bioamine		log2 fold change (MLE): sexf.treatmentcancerous vs sexm.treatmentcancerous	bioamines
22594.8	1.20803	0.720624	1.67637	0.0936664	0.5809	1.93_285.13		[M+H]+		5	285.1271	1.93	ESI pos	x1_93_285_13.bioamine		log2 fold change (MLE): sexf.treatmentcancerous vs sexm.treatmentcancerous	bioamines
4110.25	0.582969	0.721613	0.80787	0.419166	0.724618	1.08_482.29		[M+H]+		5	482.2934	1.078	ESI pos	x1_08_482_29.bioamine		log2 fold change (MLE): sexf.treatmentcancerous vs sexm.treatmentcancerous	bioamines
3353.39	-0.228008	0.745352	-0.305906	0.759676	0.901598	0.29_650.41		[M+H]+		5	650.41	0.287	ESI pos	x0_29_650_41.bioamine		log2 fold change (MLE): sexf.treatmentcancerous vs sexm.treatmentcancerous	bioamines
9737.24	-0.419921	0.81046	-0.518126	0.60437	0.823209	0.27_397.23		[M-H]-		5	397.2253	0.265	ESI neg	x0_27_397_23.bioamine		log2 fold change (MLE): sexf.treatmentcancerous vs sexm.treatmentcancerous	bioamines
2058.32	0.285319	0.85071	0.335389	0.737331	0.891471	1.23_654.69		[M+H]+		5	654.6876	1.233	ESI pos	x1_23_654_69.bioamine		log2 fold change (MLE): sexf.treatmentcancerous vs sexm.treatmentcancerous	bioamines
8533.43	-1.33343	1.07319	-1.2425	0.214054	0.626541	1.59_561.39		[M+H]+		5	561.3853	1.595	ESI pos	x1_59_561_39.bioamine		log2 fold change (MLE): sexf.treatmentcancerous vs sexm.treatmentcancerous	bioamines
2972.8	-1.07072	0.650548	-1.64587	0.0997901	0.587117	1.65_309.18		[M+H]+		5	309.1759	1.647	ESI pos	x1_65_309_18.bioamine		log2 fold change (MLE): sexf.treatmentcancerous vs sexm.treatmentcancerous	bioamines
3171.81	-0.881254	0.791724	-1.11308	0.265673	0.631948	2.06_329.09		[M-H]-		5	329.0863	2.061	ESI neg	x2_06_329_09.bioamine		log2 fold change (MLE): sexf.treatmentcancerous vs sexm.treatmentcancerous	bioamines
3325.42	-0.238238	0.963846	-0.247174	0.804774	0.926708	0.66_608.34		[M+H]+		5	608.3422	0.661	ESI pos	x0_66_608_34.bioamine		log2 fold change (MLE): sexf.treatmentcancerous vs sexm.treatmentcancerous	bioamines
1833.76	0.537546	0.852976	0.630201	0.528563	0.793228	1.29_605.88		[M+H]+		5	605.8776	1.293	ESI pos	x1_29_605_88.bioamine		log2 fold change (MLE): sexf.treatmentcancerous vs sexm.treatmentcancerous	bioamines
2830.83	-1.33135	0.737994	-1.80402	0.0712287	0.5809	0.45_277.12		[M+H]+		5	277.1248	0.454	ESI pos	x0_45_277_12.bioamine		log2 fold change (MLE): sexf.treatmentcancerous vs sexm.treatmentcancerous	bioamines
8733.16	-2.11263	0.785653	-2.68901	0.00716633	0.434214	0.57_462.35		[M+H]+		5	462.3516	0.573	ESI pos	x0_57_462_35.bioamine		log2 fold change (MLE): sexf.treatmentcancerous vs sexm.treatmentcancerous	bioamines
4281.57	-0.387756	0.651273	-0.595382	0.551588	0.80657	0.84_227.00		[M-H]-		5	226.9961	0.84	ESI neg	x0_84_227_00.bioamine		log2 fold change (MLE): sexf.treatmentcancerous vs sexm.treatmentcancerous	bioamines
7124.45	-0.241678	0.64439	-0.37505	0.707623	0.875441	1.94_156.03		[M-H]-		5	156.0269	1.935	ESI neg	x1_94_156_03.bioamine		log2 fold change (MLE): sexf.treatmentcancerous vs sexm.treatmentcancerous	bioamines
5597.32	-1.82222	0.772487	-2.3589	0.0183291	0.538851	2.11_84.04		[M+H]+		5	84.0432	2.113	ESI pos	x2_11_84_04.bioamine		log2 fold change (MLE): sexf.treatmentcancerous vs sexm.treatmentcancerous	bioamines
2285.08	-0.47125	0.778999	-0.604943	0.545217	0.805191	0.99_219.07		[M-H]-		5	219.0683	0.992	ESI neg	x0_99_219_07.bioamine		log2 fold change (MLE): sexf.treatmentcancerous vs sexm.treatmentcancerous	bioamines
4581.05	0.13643	0.95692	0.142572	0.886628	0.962118	1.30_274.20		[M+H]+		5	274.1983	1.304	ESI pos	x1_30_274_20.bioamine		log2 fold change (MLE): sexf.treatmentcancerous vs sexm.treatmentcancerous	bioamines
13051.9	0.34537	0.747834	0.461827	0.644205	0.84775	0.39_214.08		[M-H]-		5	214.076	0.39	ESI neg	x0_39_214_08.bioamine		log2 fold change (MLE): sexf.treatmentcancerous vs sexm.treatmentcancerous	bioamines
6070.36	1.01573	0.984667	1.03155	0.302283	0.644061	2.45_156.07		[M+H]+		5	156.0747	2.446	ESI pos	x2_45_156_07.bioamine		log2 fold change (MLE): sexf.treatmentcancerous vs sexm.treatmentcancerous	bioamines
2767.62	0.581145	0.699591	0.830693	0.406147	0.720478	1.26_143.00		[M-H]-		5	142.9978	1.256	ESI neg	x1_26_143_00.bioamine		log2 fold change (MLE): sexf.treatmentcancerous vs sexm.treatmentcancerous	bioamines
4440.89	0.295376	0.750823	0.393403	0.694022	0.86781	1.85_203.14		[M+H]+		5	203.1384	1.848	ESI pos	x1_85_203_14.bioamine		log2 fold change (MLE): sexf.treatmentcancerous vs sexm.treatmentcancerous	bioamines
3832.37	-1.29972	0.961195	-1.35219	0.176314	0.618103	1.15_444.31		[M+H]+		5	444.3077	1.147	ESI pos	x1_15_444_31.bioamine		log2 fold change (MLE): sexf.treatmentcancerous vs sexm.treatmentcancerous	bioamines
3253.56	1.16908	0.64573	1.81048	0.0702218	0.5809	1.93_351.10		[M-H]-		5	351.0999	1.934	ESI neg	x1_93_351_10.bioamine		log2 fold change (MLE): sexf.treatmentcancerous vs sexm.treatmentcancerous	bioamines
5352.93	-0.317966	0.606502	-0.524262	0.600096	0.82281	1.94_266.03		[M-H]-		5	266.0347	1.935	ESI neg	x1_94_266_03.bioamine		log2 fold change (MLE): sexf.treatmentcancerous vs sexm.treatmentcancerous	bioamines
4684.42	-2.02773	0.721929	-2.80876	0.00497327	0.35516	0.90_245.00		[M-H]-		5	245.0046	0.901	ESI neg	x0_90_245_00.bioamine		log2 fold change (MLE): sexf.treatmentcancerous vs sexm.treatmentcancerous	bioamines
2271.78	-1.48198	0.708156	-2.09273	0.0363729	0.575349	0.91_99.01		[M-H]-		5	99.0087	0.907	ESI neg	x0_91_99_01.bioamine		log2 fold change (MLE): sexf.treatmentcancerous vs sexm.treatmentcancerous	bioamines
3084.52	0.454382	0.78545	0.578499	0.562927	0.808612	1.12_522.27		[M+H]+		5	522.2733	1.119	ESI pos	x1_12_522_27.bioamine		log2 fold change (MLE): sexf.treatmentcancerous vs sexm.treatmentcancerous	bioamines
2890.37	0.147057	0.759776	0.193553	0.846526	0.94205	0.29_680.42		[M+H]+		5	680.4194	0.292	ESI pos	x0_29_680_42.bioamine		log2 fold change (MLE): sexf.treatmentcancerous vs sexm.treatmentcancerous	bioamines
4132.96	0.783658	0.826214	0.948492	0.342879	0.674112	2.12_165.04		[M-H]-		5	165.0392	2.115	ESI neg	x2_12_165_04.bioamine		log2 fold change (MLE): sexf.treatmentcancerous vs sexm.treatmentcancerous	bioamines
3590.14	-1.34204	0.88294	-1.51996	0.12852	0.589125	1.86_359.12		[M-H]-		5	359.1182	1.857	ESI neg	x1_86_359_12.bioamine		log2 fold change (MLE): sexf.treatmentcancerous vs sexm.treatmentcancerous	bioamines
2988.29	-0.68089	1.03173	-0.659953	0.509284	0.784184	2.11_541.21		[M+H]+		5	541.2083	2.106	ESI pos	x2_11_541_21.bioamine		log2 fold change (MLE): sexf.treatmentcancerous vs sexm.treatmentcancerous	bioamines
4395.27	0.706817	0.669639	1.05552	0.291188	0.637474	1.28_544.33		[M+H]+		5	544.3337	1.278	ESI pos	x1_28_544_33.bioamine		log2 fold change (MLE): sexf.treatmentcancerous vs sexm.treatmentcancerous	bioamines
4926.26	0.414054	0.836474	0.495	0.6206	0.831306	1.29_558.29		[M+H]+		5	558.2867	1.292	ESI pos	x1_29_558_29.bioamine		log2 fold change (MLE): sexf.treatmentcancerous vs sexm.treatmentcancerous	bioamines
12309.8	-1.92536	0.970978	-1.98291	0.047378	0.575349	0.42_458.32		[M+H]+		5	458.3218	0.421	ESI pos	x0_42_458_32.bioamine		log2 fold change (MLE): sexf.treatmentcancerous vs sexm.treatmentcancerous	bioamines
2349.33	-0.0359716	1.09489	-0.032854	0.973791	0.989074	1.69_226.10		[M+H]+		5	226.0989	1.691	ESI pos	x1_69_226_10.bioamine		log2 fold change (MLE): sexf.treatmentcancerous vs sexm.treatmentcancerous	bioamines
4944.79	0.083942	0.758266	0.110703	0.911852	0.966764	0.24_397.28		[M+H]+		5	397.2784	0.236	ESI pos	x0_24_397_28.bioamine		log2 fold change (MLE): sexf.treatmentcancerous vs sexm.treatmentcancerous	bioamines
8026.77	-0.508953	0.925359	-0.550006	0.582315	0.814569	0.34_286.31		[M+H]+		5	286.3099	0.335	ESI pos	x0_34_286_31.bioamine		log2 fold change (MLE): sexf.treatmentcancerous vs sexm.treatmentcancerous	bioamines
6040.56	-1.19443	0.609733	-1.95894	0.0501196	0.575349	0.88_221.01		[M-H]-		5	221.0127	0.875	ESI neg	x0_88_221_01.bioamine		log2 fold change (MLE): sexf.treatmentcancerous vs sexm.treatmentcancerous	bioamines
2289.07	0.957823	1.06657	0.898042	0.369163	0.689393	2.01_165.04		[M-H]-		5	165.0393	2.014	ESI neg	x2_01_165_04.bioamine		log2 fold change (MLE): sexf.treatmentcancerous vs sexm.treatmentcancerous	bioamines
16224.9	0.5454	0.766068	0.711946	0.476498	0.76617	0.44_379.24		[M+H]+		5	379.2449	0.442	ESI pos	x0_44_379_24.bioamine		log2 fold change (MLE): sexf.treatmentcancerous vs sexm.treatmentcancerous	bioamines
11647.4	-1.20802	1.16124	-1.04028	0.29821	0.641798	0.45_456.31		[M+H]+		5	456.3078	0.454	ESI pos	x0_45_456_31.bioamine		log2 fold change (MLE): sexf.treatmentcancerous vs sexm.treatmentcancerous	bioamines
5538.49	-0.0749033	0.980876	-0.0763637	0.93913	0.976428	2.23_115.00		[M-H]-		5	115.0036	2.225	ESI neg	x2_23_115_00.bioamine		log2 fold change (MLE): sexf.treatmentcancerous vs sexm.treatmentcancerous	bioamines
15065.1	-1.18602	0.912986	-1.29906	0.193924	0.620737	2.13_195.05		[M-H]-		5	195.0522	2.131	ESI neg	x2_13_195_05.bioamine		log2 fold change (MLE): sexf.treatmentcancerous vs sexm.treatmentcancerous	bioamines
4443.55	-1.34366	0.75493	-1.77984	0.0751016	0.5809	1.45_329.02		[M+H]+		5	329.0191	1.449	ESI pos	x1_45_329_02.bioamine		log2 fold change (MLE): sexf.treatmentcancerous vs sexm.treatmentcancerous	bioamines
3321.4	0.293513	0.787201	0.372857	0.709255	0.87589	0.29_636.39		[M+H]+		5	636.3934	0.293	ESI pos	x0_29_636_39.bioamine		log2 fold change (MLE): sexf.treatmentcancerous vs sexm.treatmentcancerous	bioamines
2561.75	-1.51628	0.865937	-1.75103	0.0799405	0.5809	2.11_400.04		[M+H]+		5	400.0379	2.114	ESI pos	x2_11_400_04.bioamine		log2 fold change (MLE): sexf.treatmentcancerous vs sexm.treatmentcancerous	bioamines
3119.3	0.391959	0.707118	0.554304	0.579371	0.814569	1.16_526.32		[M+H]+		5	526.3225	1.159	ESI pos	x1_16_526_32.bioamine		log2 fold change (MLE): sexf.treatmentcancerous vs sexm.treatmentcancerous	bioamines
3558.56	1.46034	0.863244	1.69169	0.0907052	0.5809	1.25_512.30		[M+H]+		5	512.2996	1.248	ESI pos	x1_25_512_30.bioamine		log2 fold change (MLE): sexf.treatmentcancerous vs sexm.treatmentcancerous	bioamines
2392.49	-0.621627	1.08178	-0.574636	0.565538	0.809942	2.21_342.14		[M+H]+		5	342.1382	2.215	ESI pos	x2_21_342_14.bioamine		log2 fold change (MLE): sexf.treatmentcancerous vs sexm.treatmentcancerous	bioamines
4414.88	-0.768029	0.743236	-1.03336	0.301437	0.64358	1.72_299.15		[M+H]+		5	299.1497	1.723	ESI pos	x1_72_299_15.bioamine		log2 fold change (MLE): sexf.treatmentcancerous vs sexm.treatmentcancerous	bioamines
3554.41	-1.90075	0.94697	-2.00719	0.0447295	0.575349	2.11_336.09		[M+H]+		5	336.0882	2.111	ESI pos	x2_11_336_09.bioamine		log2 fold change (MLE): sexf.treatmentcancerous vs sexm.treatmentcancerous	bioamines
9000.83	-0.844788	0.641769	-1.31634	0.188059	0.620707	2.06_191.04		[M+H]+		5	191.0376	2.058	ESI pos	x2_06_191_04.bioamine		log2 fold change (MLE): sexf.treatmentcancerous vs sexm.treatmentcancerous	bioamines
3008.3	-1.49898	0.91935	-1.63047	0.103002	0.589125	2.11_523.20		[M+H]+		5	523.2003	2.108	ESI pos	x2_11_523_20.bioamine		log2 fold change (MLE): sexf.treatmentcancerous vs sexm.treatmentcancerous	bioamines
3576.13	0.790445	0.710785	1.11207	0.266107	0.631948	1.28_567.33		[M+H]+		5	567.335	1.284	ESI pos	x1_28_567_33.bioamine		log2 fold change (MLE): sexf.treatmentcancerous vs sexm.treatmentcancerous	bioamines
3253.88	-1.36254	0.676423	-2.01434	0.0439741	0.575349	1.57_315.83		[M-H]-		5	315.8349	1.573	ESI neg	x1_57_315_83.bioamine		log2 fold change (MLE): sexf.treatmentcancerous vs sexm.treatmentcancerous	bioamines
3618.19	0.701593	0.989017	0.709385	0.478086	0.766937	1.28_511.30		[M+H]+		5	511.2995	1.285	ESI pos	x1_28_511_30.bioamine		log2 fold change (MLE): sexf.treatmentcancerous vs sexm.treatmentcancerous	bioamines
13531.7	-1.35852	0.667473	-2.03532	0.0418185	0.575349	1.57_167.84		[M-H]-		5	167.8359	1.568	ESI neg	x1_57_167_84.bioamine		log2 fold change (MLE): sexf.treatmentcancerous vs sexm.treatmentcancerous	bioamines
8910.23	-1.42866	0.614489	-2.32495	0.0200748	0.538851	1.03_243.97		[M-H]-		5	243.9667	1.034	ESI neg	x1_03_243_97.bioamine		log2 fold change (MLE): sexf.treatmentcancerous vs sexm.treatmentcancerous	bioamines
9925.49	-0.676761	0.647175	-1.04571	0.295693	0.640703	1.14_187.04		[M-H]-		5	187.0431	1.143	ESI neg	x1_14_187_04.bioamine		log2 fold change (MLE): sexf.treatmentcancerous vs sexm.treatmentcancerous	bioamines
2941.2	-1.47388	0.651411	-2.2626	0.0236601	0.538851	1.57_173.83		[M-H]-		5	173.8281	1.569	ESI neg	x1_57_173_83.bioamine		log2 fold change (MLE): sexf.treatmentcancerous vs sexm.treatmentcancerous	bioamines
5858.8	0.153449	0.855321	0.179405	0.85762	0.945239	1.55_276.18		[M+H]+		5	276.1791	1.553	ESI pos	x1_55_276_18.bioamine		log2 fold change (MLE): sexf.treatmentcancerous vs sexm.treatmentcancerous	bioamines
2488.6	0.416024	0.735331	0.565765	0.571554	0.812972	1.24_653.39		[M+H]+		5	653.3859	1.236	ESI pos	x1_24_653_39.bioamine		log2 fold change (MLE): sexf.treatmentcancerous vs sexm.treatmentcancerous	bioamines
4077.17	-1.02581	0.76907	-1.33383	0.18226	0.618103	1.86_85.03		[M-H]-		5	85.0296	1.858	ESI neg	x1_86_85_03.bioamine		log2 fold change (MLE): sexf.treatmentcancerous vs sexm.treatmentcancerous	bioamines
7998.06	-0.0624537	0.772315	-0.0808656	0.935549	0.976428	2.31_239.04		[M-H]-		5	239.039	2.307	ESI neg	x2_31_239_04.bioamine		log2 fold change (MLE): sexf.treatmentcancerous vs sexm.treatmentcancerous	bioamines
2114.49	0.716941	0.871701	0.822462	0.410814	0.720644	0.23_497.22		[M-H]-		5	497.2222	0.227	ESI neg	x0_23_497_22.bioamine		log2 fold change (MLE): sexf.treatmentcancerous vs sexm.treatmentcancerous	bioamines
3280.39	0.740177	0.744861	0.993712	0.320363	0.653667	2.19_165.04		[M-H]-		5	165.0408	2.192	ESI neg	x2_19_165_04.bioamine		log2 fold change (MLE): sexf.treatmentcancerous vs sexm.treatmentcancerous	bioamines
3396.66	-0.0905349	0.679829	-0.133173	0.894057	0.962934	1.20_602.35		[M+H]+		5	602.3515	1.198	ESI pos	x1_20_602_35.bioamine		log2 fold change (MLE): sexf.treatmentcancerous vs sexm.treatmentcancerous	bioamines
2917.81	-0.42728	0.703113	-0.607697	0.543389	0.805191	2.16_418.01		[M-H]-		5	418.0071	2.156	ESI neg	x2_16_418_01.bioamine		log2 fold change (MLE): sexf.treatmentcancerous vs sexm.treatmentcancerous	bioamines
13552.8	-1.54633	0.85194	-1.81507	0.0695139	0.5809	1.85_205.07		[M+H]+		5	205.0686	1.848	ESI pos	x1_85_205_07.bioamine		log2 fold change (MLE): sexf.treatmentcancerous vs sexm.treatmentcancerous	bioamines
2932.74	1.21583	0.545723	2.22793	0.0258854	0.551123	1.26_545.32		[M+H]+		5	545.3229	1.265	ESI pos	x1_26_545_32.bioamine		log2 fold change (MLE): sexf.treatmentcancerous vs sexm.treatmentcancerous	bioamines
12701.6	-1.2124	0.854626	-1.41863	0.156008	0.607316	0.25_367.21		[M-H]-		5	367.2121	0.247	ESI neg	x0_25_367_21.bioamine		log2 fold change (MLE): sexf.treatmentcancerous vs sexm.treatmentcancerous	bioamines
2512.61	-0.299598	1.01073	-0.296416	0.766912	0.90655	1.68_321.20		[M+H]+		5	321.1973	1.684	ESI pos	x1_68_321_20.bioamine		log2 fold change (MLE): sexf.treatmentcancerous vs sexm.treatmentcancerous	bioamines
6248.04	-0.62565	0.661116	-0.946354	0.343968	0.67427	1.97_203.03		[M-H]-		5	203.0281	1.974	ESI neg	x1_97_203_03.bioamine		log2 fold change (MLE): sexf.treatmentcancerous vs sexm.treatmentcancerous	bioamines
4087.14	0.973632	0.652639	1.49184	0.135742	0.589125	1.93_241.09		[M-H]-		5	241.0904	1.934	ESI neg	x1_93_241_09.bioamine		log2 fold change (MLE): sexf.treatmentcancerous vs sexm.treatmentcancerous	bioamines
5492.42	-1.49497	0.849068	-1.76072	0.0782863	0.5809	2.12_491.18		[M-H]-		5	491.1783	2.118	ESI neg	x2_12_491_18.bioamine		log2 fold change (MLE): sexf.treatmentcancerous vs sexm.treatmentcancerous	bioamines
7769.06	0.374722	0.96606	0.387886	0.6981	0.869372	2.29_110.07		[M+H]+		5	110.0724	2.294	ESI pos	x2_29_110_07.bioamine		log2 fold change (MLE): sexf.treatmentcancerous vs sexm.treatmentcancerous	bioamines
3605.13	0.191638	0.993602	0.192872	0.847059	0.942137	2.13_688.15		[M+H]+		5	688.1521	2.127	ESI pos	x2_13_688_15.bioamine		log2 fold change (MLE): sexf.treatmentcancerous vs sexm.treatmentcancerous	bioamines
606.867	-0.505972	0.673493	-0.751265	0.452493	0.74763	0.32_179.06		[M-H]-		5	179.0567	0.317	ESI neg	x0_32_179_06.bioamine		log2 fold change (MLE): sexf.treatmentcancerous vs sexm.treatmentcancerous	bioamines
2994.41	-2.3893	0.838213	-2.85047	0.00436553	0.333484	0.91_194.95		[M+H]+		5	194.9463	0.911	ESI pos	x0_91_194_95.bioamine		log2 fold change (MLE): sexf.treatmentcancerous vs sexm.treatmentcancerous	bioamines
10099.5	-1.13679	0.828376	-1.37231	0.169966	0.61625	1.45_327.14		[M+H]+		5	327.1357	1.449	ESI pos	x1_45_327_14.bioamine		log2 fold change (MLE): sexf.treatmentcancerous vs sexm.treatmentcancerous	bioamines
27522.1	0.601558	0.777933	0.773277	0.439358	0.74097	0.46_401.26		[M+H]+		5	401.2586	0.456	ESI pos	x0_46_401_26.bioamine		log2 fold change (MLE): sexf.treatmentcancerous vs sexm.treatmentcancerous	bioamines
4221.86	0.484318	0.574053	0.843681	0.398847	0.715783	1.93_114.07		[M+H]+		5	114.0654	1.93	ESI pos	x1_93_114_07.bioamine		log2 fold change (MLE): sexf.treatmentcancerous vs sexm.treatmentcancerous	bioamines
3126.99	-0.92552	0.601339	-1.5391	0.12378	0.589125	1.29_258.17		[M+H]+		5	258.1674	1.29	ESI pos	x1_29_258_17.bioamine		log2 fold change (MLE): sexf.treatmentcancerous vs sexm.treatmentcancerous	bioamines
3399.5	-1.50372	0.749437	-2.00646	0.0448069	0.575349	1.46_368.02		[M-H]-		5	368.0212	1.459	ESI neg	x1_46_368_02.bioamine		log2 fold change (MLE): sexf.treatmentcancerous vs sexm.treatmentcancerous	bioamines
1724.65	0.582073	0.766327	0.759562	0.447516	0.744067	0.25_573.28		[M+H]+		5	573.2779	0.252	ESI pos	x0_25_573_28.bioamine		log2 fold change (MLE): sexf.treatmentcancerous vs sexm.treatmentcancerous	bioamines
58297.9	-0.366172	0.861067	-0.425254	0.670651	0.860012	1.10_58.06		[M+H]+		5	58.0636	1.099	ESI pos	x1_10_58_06.bioamine		log2 fold change (MLE): sexf.treatmentcancerous vs sexm.treatmentcancerous	bioamines
12802.4	-0.867256	0.59212	-1.46466	0.143013	0.59009	1.03_217.01		[M-H]-		5	217.0107	1.035	ESI neg	x1_03_217_01.bioamine		log2 fold change (MLE): sexf.treatmentcancerous vs sexm.treatmentcancerous	bioamines
2971.01	-0.427926	0.580982	-0.736556	0.461392	0.754305	1.85_252.08		[M+H]+		5	252.0808	1.846	ESI pos	x1_85_252_08.bioamine		log2 fold change (MLE): sexf.treatmentcancerous vs sexm.treatmentcancerous	bioamines
4334.27	-2.07629	1.09516	-1.89588	0.0579761	0.5809	1.48_252.20		[M+H]+		5	252.1951	1.48	ESI pos	x1_48_252_20.bioamine		log2 fold change (MLE): sexf.treatmentcancerous vs sexm.treatmentcancerous	bioamines
2559.86	0.239595	0.628401	0.381278	0.702997	0.873894	1.54_151.06		[M-H]-		5	151.0614	1.539	ESI neg	x1_54_151_06.bioamine		log2 fold change (MLE): sexf.treatmentcancerous vs sexm.treatmentcancerous	bioamines
16017.3	-1.03758	0.787415	-1.3177	0.187604	0.620707	2.25_195.05		[M-H]-		5	195.0507	2.252	ESI neg	x2_25_195_05.bioamine		log2 fold change (MLE): sexf.treatmentcancerous vs sexm.treatmentcancerous	bioamines
2232.4	-1.94148	1.04767	-1.85313	0.0638637	0.5809	0.20_601.51		[M+H]+		5	601.5106	0.201	ESI pos	x0_20_601_51.bioamine		log2 fold change (MLE): sexf.treatmentcancerous vs sexm.treatmentcancerous	bioamines
3074.37	-0.722263	0.640888	-1.12697	0.259754	0.629934	1.22_269.08		[M-H]-		5	269.0764	1.219	ESI neg	x1_22_269_08.bioamine		log2 fold change (MLE): sexf.treatmentcancerous vs sexm.treatmentcancerous	bioamines
4153.44	0.610248	0.89394	0.68265	0.494828	0.777411	1.06_716.51		[M+H]+		5	716.5148	1.065	ESI pos	x1_06_716_51.bioamine		log2 fold change (MLE): sexf.treatmentcancerous vs sexm.treatmentcancerous	bioamines
2973.5	-0.340439	1.07053	-0.318009	0.750478	0.898924	0.20_893.70		[M+H]+		5	893.6951	0.199	ESI pos	x0_20_893_70.bioamine		log2 fold change (MLE): sexf.treatmentcancerous vs sexm.treatmentcancerous	bioamines
4622.36	-1.56857	1.11757	-1.40355	0.160453	0.611233	2.21_309.12		[M+H]+		5	309.1217	2.212	ESI pos	x2_21_309_12.bioamine		log2 fold change (MLE): sexf.treatmentcancerous vs sexm.treatmentcancerous	bioamines
4343.13	0.134146	0.559087	0.239937	0.810379	0.929076	1.26_108.02		[M-H]-		5	108.0203	1.258	ESI neg	x1_26_108_02.bioamine		log2 fold change (MLE): sexf.treatmentcancerous vs sexm.treatmentcancerous	bioamines
13528.6	-0.802603	0.794022	-1.01081	0.312109	0.65159	0.26_353.20		[M-H]-		5	353.1973	0.257	ESI neg	x0_26_353_20.bioamine		log2 fold change (MLE): sexf.treatmentcancerous vs sexm.treatmentcancerous	bioamines
3767.11	-0.716532	0.854929	-0.83812	0.401963	0.717752	2.19_310.09		[M+H]+		5	310.0896	2.192	ESI pos	x2_19_310_09.bioamine		log2 fold change (MLE): sexf.treatmentcancerous vs sexm.treatmentcancerous	bioamines
8452.5	-0.552954	0.633048	-0.873479	0.382402	0.703334	1.76_188.13		[M+H]+		5	188.1261	1.757	ESI pos	x1_76_188_13.bioamine		log2 fold change (MLE): sexf.treatmentcancerous vs sexm.treatmentcancerous	bioamines
1943.88	0.326014	0.717411	0.454431	0.649518	0.848207	0.58_589.40		[M+H]+		5	589.3976	0.581	ESI pos	x0_58_589_40.bioamine		log2 fold change (MLE): sexf.treatmentcancerous vs sexm.treatmentcancerous	bioamines
2849.18	-0.635963	0.759455	-0.837394	0.402371	0.717752	0.26_336.31		[M+H]+		5	336.3095	0.258	ESI pos	x0_26_336_31.bioamine		log2 fold change (MLE): sexf.treatmentcancerous vs sexm.treatmentcancerous	bioamines
46875	-0.716352	0.920507	-0.778215	0.436442	0.739133	1.68_119.10		[M+H]+		5	119.0998	1.682	ESI pos	x1_68_119_10.bioamine		log2 fold change (MLE): sexf.treatmentcancerous vs sexm.treatmentcancerous	bioamines
2876.37	-0.361619	0.814257	-0.444109	0.656964	0.851955	2.11_452.14		[M+H]+		5	452.1394	2.111	ESI pos	x2_11_452_14.bioamine		log2 fold change (MLE): sexf.treatmentcancerous vs sexm.treatmentcancerous	bioamines
6389.42	-1.08043	0.59601	-1.81276	0.0698684	0.5809	1.00_263.02		[M-H]-		5	263.0186	0.996	ESI neg	x1_00_263_02.bioamine		log2 fold change (MLE): sexf.treatmentcancerous vs sexm.treatmentcancerous	bioamines
17099.7	-0.745499	0.594132	-1.25477	0.209562	0.626541	1.04_201.04		[M-H]-		5	201.0362	1.037	ESI neg	x1_04_201_04.bioamine		log2 fold change (MLE): sexf.treatmentcancerous vs sexm.treatmentcancerous	bioamines
35366.4	0.796327	0.84941	0.937507	0.348498	0.675026	0.40_564.35		[M+H]+		5	564.3544	0.395	ESI pos	x0_40_564_35.bioamine		log2 fold change (MLE): sexf.treatmentcancerous vs sexm.treatmentcancerous	bioamines
3618.97	-2.25717	0.943464	-2.39243	0.0167371	0.533271	2.12_192.02		[M+H]+		5	192.0207	2.117	ESI pos	x2_12_192_02.bioamine		log2 fold change (MLE): sexf.treatmentcancerous vs sexm.treatmentcancerous	bioamines
2575.15	-0.315627	0.806981	-0.39112	0.695708	0.868482	0.28_606.38		[M+H]+		5	606.3831	0.283	ESI pos	x0_28_606_38.bioamine		log2 fold change (MLE): sexf.treatmentcancerous vs sexm.treatmentcancerous	bioamines
16796.4	-0.0577081	0.679542	-0.084922	0.932323	0.975665	0.37_235.18		[M+H]+		5	235.1769	0.366	ESI pos	x0_37_235_18.bioamine		log2 fold change (MLE): sexf.treatmentcancerous vs sexm.treatmentcancerous	bioamines
3748.75	0.415231	0.749945	0.553682	0.579797	0.814569	1.23_635.39		[M+H]+		5	635.3881	1.231	ESI pos	x1_23_635_39.bioamine		log2 fold change (MLE): sexf.treatmentcancerous vs sexm.treatmentcancerous	bioamines
4800.25	-2.66918	1.4394	-1.85437	0.0636858	0.5809	0.20_603.53		[M+H]+		5	603.529	0.202	ESI pos	x0_20_603_53.bioamine		log2 fold change (MLE): sexf.treatmentcancerous vs sexm.treatmentcancerous	bioamines
8946.62	-1.31677	0.840627	-1.56642	0.11725	0.589125	1.67_318.19		[M+H]+		5	318.1886	1.672	ESI pos	x1_67_318_19.bioamine		log2 fold change (MLE): sexf.treatmentcancerous vs sexm.treatmentcancerous	bioamines
3257.53	0.704598	0.767977	0.917473	0.358895	0.680634	1.12_497.30		[M+H]+		5	497.2994	1.12	ESI pos	x1_12_497_30.bioamine		log2 fold change (MLE): sexf.treatmentcancerous vs sexm.treatmentcancerous	bioamines
4193.91	0.729001	0.67787	1.07543	0.282183	0.633996	0.54_189.06		[M-H]-		5	189.0582	0.539	ESI neg	x0_54_189_06.bioamine		log2 fold change (MLE): sexf.treatmentcancerous vs sexm.treatmentcancerous	bioamines
9289.49	-1.0158	0.842003	-1.20641	0.22766	0.628185	0.24_323.19		[M-H]-		5	323.1867	0.244	ESI neg	x0_24_323_19.bioamine		log2 fold change (MLE): sexf.treatmentcancerous vs sexm.treatmentcancerous	bioamines
6776.68	-0.524894	0.782489	-0.670801	0.502348	0.780797	2.44_195.05		[M-H]-		5	195.0504	2.441	ESI neg	x2_44_195_05.bioamine		log2 fold change (MLE): sexf.treatmentcancerous vs sexm.treatmentcancerous	bioamines
2217.74	0.517618	0.724234	0.714711	0.474787	0.764607	1.17_541.33		[M+H]+		5	541.326	1.174	ESI pos	x1_17_541_33.bioamine		log2 fold change (MLE): sexf.treatmentcancerous vs sexm.treatmentcancerous	bioamines
3554.86	-0.897099	1.03478	-0.866946	0.385972	0.707359	1.29_500.30		[M+H]+		5	500.3029	1.293	ESI pos	x1_29_500_30.bioamine		log2 fold change (MLE): sexf.treatmentcancerous vs sexm.treatmentcancerous	bioamines
10804.4	-1.33189	0.829633	-1.6054	0.108405	0.589125	2.10_179.06		[M-H]-		5	179.0552	2.097	ESI neg	x2_10_179_06.bioamine		log2 fold change (MLE): sexf.treatmentcancerous vs sexm.treatmentcancerous	bioamines
3164.02	0.349273	0.844948	0.413366	0.679338	0.865781	1.39_483.33		[M+H]+		5	483.3266	1.392	ESI pos	x1_39_483_33.bioamine		log2 fold change (MLE): sexf.treatmentcancerous vs sexm.treatmentcancerous	bioamines
3062.03	-0.468088	0.811757	-0.576636	0.564186	0.809722	0.27_518.33		[M+H]+		5	518.3342	0.273	ESI pos	x0_27_518_33.bioamine		log2 fold change (MLE): sexf.treatmentcancerous vs sexm.treatmentcancerous	bioamines
3386.32	0.30394	0.679643	0.447205	0.654727	0.850652	1.21_617.35		[M+H]+		5	617.3524	1.209	ESI pos	x1_21_617_35.bioamine		log2 fold change (MLE): sexf.treatmentcancerous vs sexm.treatmentcancerous	bioamines
1636.12	1.30523	0.88091	1.48169	0.138423	0.589125	0.42_364.32		[M+H]+		5	364.32	0.424	ESI pos	x0_42_364_32.bioamine		log2 fold change (MLE): sexf.treatmentcancerous vs sexm.treatmentcancerous	bioamines
39753	-1.09244	0.647709	-1.68662	0.0916763	0.5809	2.07_275.11		[M-H]-		5	275.1058	2.072	ESI neg	x2_07_275_11.bioamine		log2 fold change (MLE): sexf.treatmentcancerous vs sexm.treatmentcancerous	bioamines
2699.67	-0.139338	0.739657	-0.188382	0.850578	0.943517	2.46_630.06		[M+H]+		5	630.0604	2.458	ESI pos	x2_46_630_06.bioamine		log2 fold change (MLE): sexf.treatmentcancerous vs sexm.treatmentcancerous	bioamines
6042.73	0.762802	1.52711	0.499506	0.617423	0.829774	1.52_430.29		[M+H]+		5	430.2903	1.518	ESI pos	x1_52_430_29.bioamine		log2 fold change (MLE): sexf.treatmentcancerous vs sexm.treatmentcancerous	bioamines
3754.21	0.28624	0.667141	0.429054	0.667884	0.858057	1.93_287.07		[M+H]+		5	287.066	1.93	ESI pos	x1_93_287_07.bioamine		log2 fold change (MLE): sexf.treatmentcancerous vs sexm.treatmentcancerous	bioamines
2521.31	0.433767	0.722726	0.600181	0.548385	0.806096	0.94_463.21		[M+H]+		5	463.2098	0.937	ESI pos	x0_94_463_21.bioamine		log2 fold change (MLE): sexf.treatmentcancerous vs sexm.treatmentcancerous	bioamines
5080.81	-0.514295	0.607366	-0.846764	0.397127	0.715783	1.59_206.89		[M+H]+		5	206.8853	1.591	ESI pos	x1_59_206_89.bioamine		log2 fold change (MLE): sexf.treatmentcancerous vs sexm.treatmentcancerous	bioamines
10808.4	-1.34297	0.66697	-2.01353	0.0440586	0.575349	1.57_171.83		[M-H]-		5	171.8315	1.568	ESI neg	x1_57_171_83.bioamine		log2 fold change (MLE): sexf.treatmentcancerous vs sexm.treatmentcancerous	bioamines
2257.42	0.257752	0.847401	0.304168	0.761	0.902136	1.93_199.07		[M-H]-		5	199.0694	1.934	ESI neg	x1_93_199_07.bioamine		log2 fold change (MLE): sexf.treatmentcancerous vs sexm.treatmentcancerous	bioamines
3597.78	0.306845	0.718977	0.42678	0.669539	0.85965	2.48_533.10		[M-H]-		5	533.1	2.476	ESI neg	x2_48_533_10.bioamine		log2 fold change (MLE): sexf.treatmentcancerous vs sexm.treatmentcancerous	bioamines
7876.34	-0.273437	0.66716	-0.409852	0.681915	0.865781	0.39_59.01		[M-H]-		5	59.0145	0.391	ESI neg	x0_39_59_01.bioamine		log2 fold change (MLE): sexf.treatmentcancerous vs sexm.treatmentcancerous	bioamines
2265.49	0.165647	0.688282	0.240667	0.809813	0.929076	1.18_872.54		[M+H]+		5	872.543	1.183	ESI pos	x1_18_872_54.bioamine		log2 fold change (MLE): sexf.treatmentcancerous vs sexm.treatmentcancerous	bioamines
10145.3	-1.40299	0.711814	-1.97101	0.0487225	0.575349	2.12_318.10		[M-H]-		5	318.0971	2.115	ESI neg	x2_12_318_10.bioamine		log2 fold change (MLE): sexf.treatmentcancerous vs sexm.treatmentcancerous	bioamines
2751.06	0.0721615	0.81756	0.0882645	0.929666	0.973869	2.28_98.98		[M+H]+		5	98.9821	2.282	ESI pos	x2_28_98_98.bioamine		log2 fold change (MLE): sexf.treatmentcancerous vs sexm.treatmentcancerous	bioamines
5510.02	-1.47496	0.695488	-2.12076	0.0339421	0.575349	1.57_177.90		[M-H]-		5	177.9036	1.569	ESI neg	x1_57_177_90.bioamine		log2 fold change (MLE): sexf.treatmentcancerous vs sexm.treatmentcancerous	bioamines
21438.5	-0.100654	0.811842	-0.123982	0.901329	0.962976	1.68_117.73		[M+H]+		5	117.7297	1.679	ESI pos	x1_68_117_73.bioamine		log2 fold change (MLE): sexf.treatmentcancerous vs sexm.treatmentcancerous	bioamines
2041.07	-0.300677	0.729211	-0.412332	0.680096	0.865781	1.14_577.86		[M+H]+		5	577.8587	1.138	ESI pos	x1_14_577_86.bioamine		log2 fold change (MLE): sexf.treatmentcancerous vs sexm.treatmentcancerous	bioamines
7134.55	-0.397446	0.637832	-0.62312	0.533206	0.797883	1.97_186.04		[M-H]-		5	186.0375	1.974	ESI neg	x1_97_186_04.bioamine		log2 fold change (MLE): sexf.treatmentcancerous vs sexm.treatmentcancerous	bioamines
3243.65	0.173082	0.781057	0.2216	0.824625	0.933268	0.28_504.32		[M+H]+		5	504.319	0.279	ESI pos	x0_28_504_32.bioamine		log2 fold change (MLE): sexf.treatmentcancerous vs sexm.treatmentcancerous	bioamines
4548.53	1.63445	1.0604	1.54135	0.123231	0.589125	1.86_235.08		[M+H]+		5	235.076	1.864	ESI pos	x1_86_235_08.bioamine		log2 fold change (MLE): sexf.treatmentcancerous vs sexm.treatmentcancerous	bioamines
15311.6	-1.93538	0.978783	-1.97734	0.0480037	0.575349	0.41_428.37		[M+H]+		5	428.371	0.408	ESI pos	x0_41_428_37.bioamine		log2 fold change (MLE): sexf.treatmentcancerous vs sexm.treatmentcancerous	bioamines
4412.14	-1.02725	0.761889	-1.3483	0.177563	0.618103	1.86_59.01		[M-H]-		5	59.0145	1.858	ESI neg	x1_86_59_01.bioamine		log2 fold change (MLE): sexf.treatmentcancerous vs sexm.treatmentcancerous	bioamines
3303.8	-0.303672	0.7354	-0.412934	0.679655	0.865781	0.98_370.11		[M-H]-		5	370.1149	0.983	ESI neg	x0_98_370_11.bioamine		log2 fold change (MLE): sexf.treatmentcancerous vs sexm.treatmentcancerous	bioamines
2121.82	-0.353796	0.81776	-0.43264	0.665276	0.855768	0.28_562.36		[M+H]+		5	562.3572	0.278	ESI pos	x0_28_562_36.bioamine		log2 fold change (MLE): sexf.treatmentcancerous vs sexm.treatmentcancerous	bioamines
7551.45	-0.20175	0.890636	-0.226523	0.820794	0.93221	2.23_290.07		[M-H]-		5	290.0675	2.226	ESI neg	x2_23_290_07.bioamine		log2 fold change (MLE): sexf.treatmentcancerous vs sexm.treatmentcancerous	bioamines
60699	0.0371455	0.893901	0.0415544	0.966854	0.985896	1.68_58.07		[M+H]+		5	58.0654	1.679	ESI pos	x1_68_58_07.bioamine		log2 fold change (MLE): sexf.treatmentcancerous vs sexm.treatmentcancerous	bioamines
3746.62	-0.586551	0.691196	-0.848603	0.396102	0.714571	0.93_189.05		[M-H]-		5	189.0457	0.931	ESI neg	x0_93_189_05.bioamine		log2 fold change (MLE): sexf.treatmentcancerous vs sexm.treatmentcancerous	bioamines
4401.68	-1.158	0.630289	-1.83726	0.0661718	0.5809	1.23_187.04		[M-H]-		5	187.0421	1.231	ESI neg	x1_23_187_04.bioamine		log2 fold change (MLE): sexf.treatmentcancerous vs sexm.treatmentcancerous	bioamines
2607.25	-1.0097	0.60122	-1.67941	0.0930716	0.5809	1.00_218.99		[M-H]-		5	218.9918	1.001	ESI neg	x1_00_218_99.bioamine		log2 fold change (MLE): sexf.treatmentcancerous vs sexm.treatmentcancerous	bioamines
1638.55	0.347477	0.691316	0.502631	0.615224	0.827894	0.62_586.33		[M+H]+		5	586.3285	0.625	ESI pos	x0_62_586_33.bioamine		log2 fold change (MLE): sexf.treatmentcancerous vs sexm.treatmentcancerous	bioamines
3215.26	1.14329	0.888029	1.28745	0.197937	0.620836	2.09_258.07		[M-H]-		5	258.0707	2.091	ESI neg	x2_09_258_07.bioamine		log2 fold change (MLE): sexf.treatmentcancerous vs sexm.treatmentcancerous	bioamines
2880.6	1.35759	0.728035	1.86472	0.0622201	0.5809	1.93_454.15		[M+H]+		5	454.1519	1.93	ESI pos	x1_93_454_15.bioamine		log2 fold change (MLE): sexf.treatmentcancerous vs sexm.treatmentcancerous	bioamines
2452.29	0.503782	0.988988	0.509391	0.610478	0.826704	1.15_526.23		[M+H]+		5	526.2321	1.148	ESI pos	x1_15_526_23.bioamine		log2 fold change (MLE): sexf.treatmentcancerous vs sexm.treatmentcancerous	bioamines
8573.5	-0.542604	0.811051	-0.669013	0.503487	0.781651	0.62_424.34		[M+H]+		5	424.3385	0.624	ESI pos	x0_62_424_34.bioamine		log2 fold change (MLE): sexf.treatmentcancerous vs sexm.treatmentcancerous	bioamines
5041.94	0.859106	1.54166	0.55726	0.57735	0.814569	1.52_412.28		[M+H]+		5	412.2815	1.518	ESI pos	x1_52_412_28.bioamine		log2 fold change (MLE): sexf.treatmentcancerous vs sexm.treatmentcancerous	bioamines
6050.28	-1.20686	0.7051	-1.71161	0.086968	0.5809	1.57_198.95		[M-H]-		5	198.9539	1.57	ESI neg	x1_57_198_95.bioamine		log2 fold change (MLE): sexf.treatmentcancerous vs sexm.treatmentcancerous	bioamines
3113.58	0.715426	0.731227	0.978391	0.327881	0.657986	0.87_438.27		[M+H]+		5	438.2678	0.87	ESI pos	x0_87_438_27.bioamine		log2 fold change (MLE): sexf.treatmentcancerous vs sexm.treatmentcancerous	bioamines
2381.94	0.176993	0.761419	0.232452	0.816187	0.929916	1.19_599.88		[M+H]+		5	599.8812	1.19	ESI pos	x1_19_599_88.bioamine		log2 fold change (MLE): sexf.treatmentcancerous vs sexm.treatmentcancerous	bioamines
3334.99	0.344384	0.712854	0.483105	0.629021	0.837212	2.44_289.03		[M-H]-		5	289.0317	2.436	ESI neg	x2_44_289_03.bioamine		log2 fold change (MLE): sexf.treatmentcancerous vs sexm.treatmentcancerous	bioamines
4557.66	-2.09349	0.834448	-2.50883	0.0121132	0.519614	2.12_231.02		[M-H]-		5	231.0243	2.118	ESI neg	x2_12_231_02.bioamine		log2 fold change (MLE): sexf.treatmentcancerous vs sexm.treatmentcancerous	bioamines
4380.95	-0.547886	0.586404	-0.934314	0.350142	0.675026	1.64_188.07		[M+H]+		5	188.0686	1.638	ESI pos	x1_64_188_07.bioamine		log2 fold change (MLE): sexf.treatmentcancerous vs sexm.treatmentcancerous	bioamines
2702.85	0.896048	0.680079	1.31756	0.187649	0.620707	0.87_448.24		[M+H]+		5	448.2415	0.868	ESI pos	x0_87_448_24.bioamine		log2 fold change (MLE): sexf.treatmentcancerous vs sexm.treatmentcancerous	bioamines
6013.87	0.148504	0.667868	0.222356	0.824037	0.933268	2.15_78.96		[M-H]-		5	78.9589	2.15	ESI neg	x2_15_78_96.bioamine		log2 fold change (MLE): sexf.treatmentcancerous vs sexm.treatmentcancerous	bioamines
2938.26	0.17851	0.676295	0.263952	0.791817	0.919585	2.11_406.17		[M-H]-		5	406.1682	2.112	ESI neg	x2_11_406_17.bioamine		log2 fold change (MLE): sexf.treatmentcancerous vs sexm.treatmentcancerous	bioamines
2719.72	-0.347083	0.665294	-0.521699	0.60188	0.82281	2.01_74.03		[M-H]-		5	74.0253	2.006	ESI neg	x2_01_74_03.bioamine		log2 fold change (MLE): sexf.treatmentcancerous vs sexm.treatmentcancerous	bioamines
21369.2	-0.810903	0.618766	-1.31052	0.190021	0.620707	0.93_188.05		[M-H]-		5	188.0464	0.928	ESI neg	x0_93_188_05.bioamine		log2 fold change (MLE): sexf.treatmentcancerous vs sexm.treatmentcancerous	bioamines
4758.49	0.729156	0.619981	1.17609	0.239558	0.628185	1.93_323.08		[M+H]+		5	323.0798	1.93	ESI pos	x1_93_323_08.bioamine		log2 fold change (MLE): sexf.treatmentcancerous vs sexm.treatmentcancerous	bioamines
18833.6	-1.38747	0.638811	-2.17196	0.0298585	0.575349	0.94_243.97		[M-H]-		5	243.9675	0.938	ESI neg	x0_94_243_97.bioamine		log2 fold change (MLE): sexf.treatmentcancerous vs sexm.treatmentcancerous	bioamines
6168.12	-0.853236	0.735429	-1.16019	0.245972	0.628185	2.06_128.04		[M-H]-		5	128.0359	2.063	ESI neg	x2_06_128_04.bioamine		log2 fold change (MLE): sexf.treatmentcancerous vs sexm.treatmentcancerous	bioamines
2759.16	0.153607	0.767633	0.200105	0.841398	0.939373	0.28_592.36		[M+H]+		5	592.3633	0.285	ESI pos	x0_28_592_36.bioamine		log2 fold change (MLE): sexf.treatmentcancerous vs sexm.treatmentcancerous	bioamines
3658.29	-1.09705	0.593114	-1.84965	0.0643639	0.5809	1.00_247.04		[M-H]-		5	247.0432	0.996	ESI neg	x1_00_247_04.bioamine		log2 fold change (MLE): sexf.treatmentcancerous vs sexm.treatmentcancerous	bioamines
1691.08	-0.350487	0.708691	-0.494556	0.620914	0.831306	1.19_588.34		[M+H]+		5	588.3414	1.189	ESI pos	x1_19_588_34.bioamine		log2 fold change (MLE): sexf.treatmentcancerous vs sexm.treatmentcancerous	bioamines
2663.36	-2.26024	0.817055	-2.76633	0.00566916	0.388762	0.91_232.90		[M+H]+		5	232.9008	0.912	ESI pos	x0_91_232_90.bioamine		log2 fold change (MLE): sexf.treatmentcancerous vs sexm.treatmentcancerous	bioamines
6124.7	0.310823	0.626985	0.495742	0.620076	0.831306	2.36_130.08		[M+H]+		5	130.085	2.364	ESI pos	x2_36_130_08.bioamine		log2 fold change (MLE): sexf.treatmentcancerous vs sexm.treatmentcancerous	bioamines
7237.97	-0.398882	0.649141	-0.614477	0.5389	0.801769	2.10_221.02		[M+H]+		5	221.0173	2.104	ESI pos	x2_10_221_02.bioamine		log2 fold change (MLE): sexf.treatmentcancerous vs sexm.treatmentcancerous	bioamines
40031.6	-1.38637	0.846344	-1.63807	0.101407	0.589125	2.08_449.17		[M-H]-		5	449.1695	2.083	ESI neg	x2_08_449_17.bioamine		log2 fold change (MLE): sexf.treatmentcancerous vs sexm.treatmentcancerous	bioamines
[truncated: 3,298 more rows]
