# Supplementary material for: Integrated multi-omic analyses reveal novel gene–metabolite relationships in human steatohepatitic hepatocellular carcinoma
Source: J Lipid Res. 2026 Jun 17;67(7):101081. doi: 10.1016/j.jlr.2026.101081 (PMC13400273; doi:10.1016/j.jlr.2026.101081)
Supplement: Supplemental Table S11 — Gene-lipid correlations in tumor versus adjacent nontumor tissue. [file mmc11.xlsx]

## Sheet: Sheet1
s1	s2	core	cor	pvalue	padjust	method	heatmap_set	name	metabolite_id
ENSG00000136872	x1_43_603_53.bioamine	1	0.244755	0.443504	0.900311	spearman	lipids	ALDOB	DG 18:0_18:2
ENSG00000136872	x1_33_540_33.bioamine	1	0.741259	0.00817064	0.496341	spearman	lipids	ALDOB	LPC 16:0
ENSG00000136872	x1_32_554_34.bioamine	1	0.699301	0.0145393	0.528627	spearman	lipids	ALDOB	LPC 17:0
ENSG00000136872	x1_40_480_31.bioamine	1	0.678322	0.0188251	0.548646	spearman	lipids	ALDOB	LPE 18:0
ENSG00000136872	x1_27_509_29.bioamine	1	0.587413	0.0488449	0.631186	spearman	lipids	ALDOB	LPG 18:1
ENSG00000136872	x1_29_507_27.bioamine	1	0.545455	0.0706789	0.669429	spearman	lipids	ALDOB	LPG 18:2
ENSG00000136872	x1_60_599_32.bioamine	1	0.755245	0.00659654	0.489381	spearman	lipids	ALDOB	LPI 18:0
ENSG00000136872	x0_82_780_55.bioamine	1	0.566434	0.0590341	0.651757	spearman	lipids	ALDOB	PC 16:0_20:5
ENSG00000136872	x1_08_714_50.bioamine	1	0.013986	0.973694	0.996281	spearman	lipids	ALDOB	PE 34:2
ENSG00000136872	x0_36_745_50.bioamine	1	0.608392	0.040002	0.610036	spearman	lipids	ALDOB	PG 34:2
ENSG00000136872	x1_42_885_55.bioamine	1	0.699301	0.0145393	0.528627	spearman	lipids	ALDOB	PI 18:0_20:4
ENSG00000136872	x1_41_810_52.bioamine	1	0.41958	0.176577	0.782268	spearman	lipids	ALDOB	PS 18:0_20:4
ENSG00000136872	x1_42_758_49.bioamine	1	0.132867	0.683366	0.955863	spearman	lipids	ALDOB	PS 34:2
ENSG00000136872	x1_41_806_50.bioamine	1	0.328671	0.297385	0.848454	spearman	lipids	ALDOB	PS 38:6
ENSG00000136872	x0_58_424_34.lipids	1	0.426573	0.1689	0.776896	spearman	lipids	ALDOB	CAR 18:2 Isomer B
ENSG00000136872	x0_21_288_22.lipids	1	0.664336	0.0221592	0.560249	spearman	lipids	ALDOB	CAR 8:0
ENSG00000136872	x3_35_636_63.lipids	1	0.622378	0.0348001	0.598232	spearman	lipids	ALDOB	Cer 18:0;2O/23:0
ENSG00000136872	x3_32_666_64.lipids	1	0.853147	0.000771902	0.382697	spearman	lipids	ALDOB	Cer 18:0;2O_24:0;(2OH)
ENSG00000136872	x3_16_904_87.lipids	1	0.818182	0.0020272	0.438208	spearman	lipids	ALDOB	Cer 29:0;2O/13:0;O(FA 16:0)
ENSG00000136872	x2_42_536_50.lipids	1	0.629371	0.0323947	0.591372	spearman	lipids	ALDOB	Cer 34:1;O2|Cer 18:1;O2/16:0
ENSG00000136872	x2_42_572_48_2_42_582_51_2_42_596_53.lipids	1	0.594406	0.0457531	0.622949	spearman	lipids	ALDOB	Cer d34:1
ENSG00000136872	x2_19_570_47_2_19_594_51_2_19_534_49.lipids	1	0.72028	0.0110205	0.513697	spearman	lipids	ALDOB	Cer d34:2
ENSG00000136872	x2_55_550_52.lipids	1	0.629371	0.0323947	0.591372	spearman	lipids	ALDOB	Cer d35:1
ENSG00000136872	x2_85_594_58_2_85_576_57.lipids	1	0.79021	0.00361681	0.461741	spearman	lipids	ALDOB	Cer d38:1
ENSG00000136872	x3_04_642_56_3_03_666_60_3_04_606_58.lipids	1	0.552448	0.066629	0.664083	spearman	lipids	ALDOB	Cer d39:1
ENSG00000136872	x3_15_656_58_3_15_680_62_3_15_620_60.lipids	1	0.685315	0.017305	0.5392	spearman	lipids	ALDOB	Cer d40:1
ENSG00000136872	x3_26_670_59_3_26_680_62_3_26_694_64_3_26_634_61.lipids	1	0.692308	0.0158777	0.533668	spearman	lipids	ALDOB	Cer d41:1
ENSG00000136872	x3_04_692_62_3_04_632_60.lipids	1	0.545455	0.0706789	0.669429	spearman	lipids	ALDOB	Cer d41:2
ENSG00000136872	x3_37_710_67.lipids	1	0.895105	5.94154e-06	0.0192204	spearman	lipids	ALDOB	Cer d42:0
ENSG00000136872	x3_29_650_65_3_30_632_63_3_29_672_63.lipids	1	0.888112	9.16586e-05	0.173977	spearman	lipids	ALDOB	Cer d42:1
ENSG00000136872	x3_14_646_61_3_14_682_59_3_14_706_64.lipids	1	0.909091	0	0	spearman	lipids	ALDOB	Cer d42:2
ENSG00000136872	x3_45_698_62_3_44_722_67.lipids	1	0.657343	0.0239811	0.565501	spearman	lipids	ALDOB	Cer d43:1
ENSG00000136872	x3_20_720_65_3_21_660_63.lipids	1	0.622378	0.0348001	0.598232	spearman	lipids	ALDOB	Cer d43:2
ENSG00000136872	x3_56_712_64_3_56_736_68.lipids	1	0.524476	0.0838846	0.690909	spearman	lipids	ALDOB	Cer d44:1
ENSG00000136872	x3_24_726_66.lipids	1	0.867133	0.000443302	0.339918	spearman	lipids	ALDOB	Cer-NP t42:0
ENSG00000136872	x3_13_680_65.lipids	1	0.566434	0.0590341	0.651757	spearman	lipids	ALDOB	Cer-NP t43:0
ENSG00000136872	x1_77_1151_71.lipids	1	0.244755	0.443504	0.900311	spearman	lipids	ALDOB	GM3 d34:1
ENSG00000136872	x0_54_509_29.lipids	1	0.461538	0.133836	0.745482	spearman	lipids	ALDOB	LPG 18:1
ENSG00000136872	x0_72_599_32.lipids	1	0.671329	0.0204419	0.554435	spearman	lipids	ALDOB	LPI 18:0
ENSG00000136872	x2_23_792_53.lipids	1	0.300699	0.342483	0.866649	spearman	lipids	ALDOB	PC 16:0_18:2
ENSG00000136872	x1_75_752_52.lipids	1	0.734266	0.0090521	0.500533	spearman	lipids	ALDOB	PC 16:1/18:4
ENSG00000136872	x2_23_816_58.lipids	1	0.41958	0.176577	0.782268	spearman	lipids	ALDOB	PC 34:2
ENSG00000136872	x1_99_756_56_2_00_778_54.lipids	1	0.454545	0.140413	0.75179	spearman	lipids	ALDOB	PC 34:3 Isomer B
ENSG00000136872	x2_27_714_51.lipids	1	0.377622	0.227443	0.813794	spearman	lipids	ALDOB	PE 16:1_18:1
ENSG00000136872	x2_22_716_52_2_22_738_50.lipids	1	0.370629	0.236732	0.819195	spearman	lipids	ALDOB	PE 34:2
ENSG00000136872	x2_05_911_57.lipids	1	0.727273	0.0100009	0.506785	spearman	lipids	ALDOB	PI 18:0_22:5
ENSG00000136872	x2_08_760_51.lipids	1	0.265734	0.403977	0.887863	spearman	lipids	ALDOB	PS 34:1
ENSG00000136872	x2_72_775_66.lipids	1	0.405594	0.192612	0.793095	spearman	lipids	ALDOB	SM 18:0;2O/21:0
ENSG00000136872	x2_42_733_62.lipids	1	0.377622	0.227443	0.813794	spearman	lipids	ALDOB	SM d36:0 Isomer B
ENSG00000136872	x2_83_789_68.lipids	1	0.447552	0.147205	0.75749	spearman	lipids	ALDOB	SM d40:0 Isomer A
ENSG00000136872	x2_95_803_69.lipids	1	0.545455	0.0706789	0.669429	spearman	lipids	ALDOB	SM d41:0
ENSG00000136872	x3_06_817_71.lipids	1	0.734266	0.0090521	0.500533	spearman	lipids	ALDOB	SM d42:0
ENSG00000136872	x3_36_760_65.lipids	1	0.629371	0.0323947	0.591372	spearman	lipids	ALDOB	TG 12:0_12:0_20:4
ENSG00000136872	x4_26_899_75_4_26_883_77_4_26_878_82.lipids	1	0.433566	0.161446	0.770682	spearman	lipids	ALDOB	TG 52:1
ENSG00000229314	x1_43_603_53.bioamine	1	0.398601	0.200973	0.798737	spearman	lipids	ORM1	DG 18:0_18:2
ENSG00000229314	x1_33_540_33.bioamine	1	0.545455	0.0706789	0.669429	spearman	lipids	ORM1	LPC 16:0
ENSG00000229314	x1_32_554_34.bioamine	1	0.587413	0.0488449	0.631186	spearman	lipids	ORM1	LPC 17:0
ENSG00000229314	x1_40_480_31.bioamine	1	0.65035	0.0259115	0.570918	spearman	lipids	ORM1	LPE 18:0
ENSG00000229314	x1_27_509_29.bioamine	1	0.643357	0.0279546	0.576393	spearman	lipids	ORM1	LPG 18:1
ENSG00000229314	x1_29_507_27.bioamine	1	0.748252	0.00735321	0.49266	spearman	lipids	ORM1	LPG 18:2
ENSG00000229314	x1_60_599_32.bioamine	1	0.482517	0.115374	0.728396	spearman	lipids	ORM1	LPI 18:0
ENSG00000229314	x0_82_780_55.bioamine	1	0.412587	0.184481	0.788029	spearman	lipids	ORM1	PC 16:0_20:5
ENSG00000229314	x1_08_714_50.bioamine	1	0.0979021	0.766288	0.969839	spearman	lipids	ORM1	PE 34:2
ENSG00000229314	x0_36_745_50.bioamine	1	0.559441	0.0627487	0.657632	spearman	lipids	ORM1	PG 34:2
ENSG00000229314	x1_42_885_55.bioamine	1	0.923077	0	0	spearman	lipids	ORM1	PI 18:0_20:4
ENSG00000229314	x1_41_810_52.bioamine	1	0.86014	0.000597084	0.366164	spearman	lipids	ORM1	PS 18:0_20:4
ENSG00000229314	x1_42_758_49.bioamine	1	0.300699	0.342483	0.866649	spearman	lipids	ORM1	PS 34:2
ENSG00000229314	x1_41_806_50.bioamine	1	0.496503	0.104093	0.716533	spearman	lipids	ORM1	PS 38:6
ENSG00000229314	x0_58_424_34.lipids	1	0.825175	0.0017186	0.428492	spearman	lipids	ORM1	CAR 18:2 Isomer B
ENSG00000229314	x0_21_288_22.lipids	1	0.370629	0.236732	0.819195	spearman	lipids	ORM1	CAR 8:0
ENSG00000229314	x3_35_636_63.lipids	1	0.755245	0.00659654	0.489381	spearman	lipids	ORM1	Cer 18:0;2O/23:0
ENSG00000229314	x3_32_666_64.lipids	1	0.727273	0.0100009	0.506785	spearman	lipids	ORM1	Cer 18:0;2O_24:0;(2OH)
ENSG00000229314	x3_16_904_87.lipids	1	0.692308	0.0158777	0.533668	spearman	lipids	ORM1	Cer 29:0;2O/13:0;O(FA 16:0)
ENSG00000229314	x2_42_536_50.lipids	1	0.573427	0.0554813	0.644994	spearman	lipids	ORM1	Cer 34:1;O2|Cer 18:1;O2/16:0
ENSG00000229314	x2_42_572_48_2_42_582_51_2_42_596_53.lipids	1	0.559441	0.0627487	0.657632	spearman	lipids	ORM1	Cer d34:1
ENSG00000229314	x2_19_570_47_2_19_594_51_2_19_534_49.lipids	1	0.594406	0.0457531	0.622949	spearman	lipids	ORM1	Cer d34:2
ENSG00000229314	x2_55_550_52.lipids	1	0.671329	0.0204419	0.554435	spearman	lipids	ORM1	Cer d35:1
ENSG00000229314	x2_85_594_58_2_85_576_57.lipids	1	0.804196	0.00274614	0.451549	spearman	lipids	ORM1	Cer d38:1
ENSG00000229314	x3_04_642_56_3_03_666_60_3_04_606_58.lipids	1	0.818182	0.0020272	0.438208	spearman	lipids	ORM1	Cer d39:1
ENSG00000229314	x3_15_656_58_3_15_680_62_3_15_620_60.lipids	1	0.72028	0.0110205	0.513697	spearman	lipids	ORM1	Cer d40:1
ENSG00000229314	x3_26_670_59_3_26_680_62_3_26_694_64_3_26_634_61.lipids	1	0.811189	0.00236893	0.443698	spearman	lipids	ORM1	Cer d41:1
ENSG00000229314	x3_04_692_62_3_04_632_60.lipids	1	0.797203	0.00316125	0.456054	spearman	lipids	ORM1	Cer d41:2
ENSG00000229314	x3_37_710_67.lipids	1	0.678322	0.0188251	0.548646	spearman	lipids	ORM1	Cer d42:0
ENSG00000229314	x3_29_650_65_3_30_632_63_3_29_672_63.lipids	1	0.692308	0.0158777	0.533668	spearman	lipids	ORM1	Cer d42:1
ENSG00000229314	x3_14_646_61_3_14_682_59_3_14_706_64.lipids	1	0.622378	0.0348001	0.598232	spearman	lipids	ORM1	Cer d42:2
ENSG00000229314	x3_45_698_62_3_44_722_67.lipids	1	0.846154	0.00096954	0.402211	spearman	lipids	ORM1	Cer d43:1
ENSG00000229314	x3_20_720_65_3_21_660_63.lipids	1	0.685315	0.017305	0.5392	spearman	lipids	ORM1	Cer d43:2
ENSG00000229314	x3_56_712_64_3_56_736_68.lipids	1	0.776224	0.00465988	0.472575	spearman	lipids	ORM1	Cer d44:1
ENSG00000229314	x3_24_726_66.lipids	1	0.748252	0.00735321	0.49266	spearman	lipids	ORM1	Cer-NP t42:0
ENSG00000229314	x3_13_680_65.lipids	1	0.461538	0.133836	0.745482	spearman	lipids	ORM1	Cer-NP t43:0
ENSG00000229314	x1_77_1151_71.lipids	1	0.328671	0.297385	0.848454	spearman	lipids	ORM1	GM3 d34:1
ENSG00000229314	x0_54_509_29.lipids	1	0.615385	0.0373345	0.603428	spearman	lipids	ORM1	LPG 18:1
ENSG00000229314	x0_72_599_32.lipids	1	0.51049	0.0936054	0.704485	spearman	lipids	ORM1	LPI 18:0
ENSG00000229314	x2_23_792_53.lipids	1	0.594406	0.0457531	0.622949	spearman	lipids	ORM1	PC 16:0_18:2
ENSG00000229314	x1_75_752_52.lipids	1	0.475524	0.121319	0.734296	spearman	lipids	ORM1	PC 16:1/18:4
ENSG00000229314	x2_23_816_58.lipids	1	0.559441	0.0627487	0.657632	spearman	lipids	ORM1	PC 34:2
ENSG00000229314	x1_99_756_56_2_00_778_54.lipids	1	0.426573	0.1689	0.776896	spearman	lipids	ORM1	PC 34:3 Isomer B
ENSG00000229314	x2_27_714_51.lipids	1	0.426573	0.1689	0.776896	spearman	lipids	ORM1	PE 16:1_18:1
ENSG00000229314	x2_22_716_52_2_22_738_50.lipids	1	0.41958	0.176577	0.782268	spearman	lipids	ORM1	PE 34:2
ENSG00000229314	x2_05_911_57.lipids	1	0.622378	0.0348001	0.598232	spearman	lipids	ORM1	PI 18:0_22:5
ENSG00000229314	x2_08_760_51.lipids	1	0.286713	0.366408	0.875361	spearman	lipids	ORM1	PS 34:1
ENSG00000229314	x2_72_775_66.lipids	1	0.951049	0	0	spearman	lipids	ORM1	SM 18:0;2O/21:0
ENSG00000229314	x2_42_733_62.lipids	1	0.370629	0.236732	0.819195	spearman	lipids	ORM1	SM d36:0 Isomer B
ENSG00000229314	x2_83_789_68.lipids	1	0.811189	0.00236893	0.443698	spearman	lipids	ORM1	SM d40:0 Isomer A
ENSG00000229314	x2_95_803_69.lipids	1	0.909091	0	0	spearman	lipids	ORM1	SM d41:0
ENSG00000229314	x3_06_817_71.lipids	1	0.825175	0.0017186	0.428492	spearman	lipids	ORM1	SM d42:0
ENSG00000229314	x3_36_760_65.lipids	1	0.377622	0.227443	0.813794	spearman	lipids	ORM1	TG 12:0_12:0_20:4
ENSG00000229314	x4_26_899_75_4_26_883_77_4_26_878_82.lipids	1	0.160839	0.619356	0.94335	spearman	lipids	ORM1	TG 52:1
ENSG00000149131	x1_43_603_53.bioamine	1	0.741259	0.00817064	0.496341	spearman	lipids	SERPING1	DG 18:0_18:2
ENSG00000149131	x1_33_540_33.bioamine	1	0.608392	0.040002	0.610036	spearman	lipids	SERPING1	LPC 16:0
ENSG00000149131	x1_32_554_34.bioamine	1	0.608392	0.040002	0.610036	spearman	lipids	SERPING1	LPC 17:0
ENSG00000149131	x1_40_480_31.bioamine	1	0.643357	0.0279546	0.576393	spearman	lipids	SERPING1	LPE 18:0
ENSG00000149131	x1_27_509_29.bioamine	1	0.363636	0.246255	0.823851	spearman	lipids	SERPING1	LPG 18:1
ENSG00000149131	x1_29_507_27.bioamine	1	0.706294	0.0132861	0.523762	spearman	lipids	SERPING1	LPG 18:2
ENSG00000149131	x1_60_599_32.bioamine	1	0.335664	0.286691	0.843435	spearman	lipids	SERPING1	LPI 18:0
ENSG00000149131	x0_82_780_55.bioamine	1	0.783217	0.00411545	0.465954	spearman	lipids	SERPING1	PC 16:0_20:5
ENSG00000149131	x1_08_714_50.bioamine	1	0.622378	0.0348001	0.598232	spearman	lipids	SERPING1	PE 34:2
ENSG00000149131	x0_36_745_50.bioamine	1	0.685315	0.017305	0.5392	spearman	lipids	SERPING1	PG 34:2
ENSG00000149131	x1_42_885_55.bioamine	1	0.608392	0.040002	0.610036	spearman	lipids	SERPING1	PI 18:0_20:4
ENSG00000149131	x1_41_810_52.bioamine	1	0.58042	0.0520862	0.638819	spearman	lipids	SERPING1	PS 18:0_20:4
ENSG00000149131	x1_42_758_49.bioamine	1	0.811189	0.00236893	0.443698	spearman	lipids	SERPING1	PS 34:2
ENSG00000149131	x1_41_806_50.bioamine	1	0.832168	0.00144087	0.420806	spearman	lipids	SERPING1	PS 38:6
ENSG00000149131	x0_58_424_34.lipids	1	0.741259	0.00817064	0.496341	spearman	lipids	SERPING1	CAR 18:2 Isomer B
ENSG00000149131	x0_21_288_22.lipids	1	0.300699	0.342483	0.866649	spearman	lipids	SERPING1	CAR 8:0
ENSG00000149131	x3_35_636_63.lipids	1	0.51049	0.0936054	0.704485	spearman	lipids	SERPING1	Cer 18:0;2O/23:0
ENSG00000149131	x3_32_666_64.lipids	1	0.398601	0.200973	0.798737	spearman	lipids	SERPING1	Cer 18:0;2O_24:0;(2OH)
ENSG00000149131	x3_16_904_87.lipids	1	0.293706	0.354333	0.870685	spearman	lipids	SERPING1	Cer 29:0;2O/13:0;O(FA 16:0)
ENSG00000149131	x2_42_536_50.lipids	1	0.783217	0.00411545	0.465954	spearman	lipids	SERPING1	Cer 34:1;O2|Cer 18:1;O2/16:0
ENSG00000149131	x2_42_572_48_2_42_582_51_2_42_596_53.lipids	1	0.769231	0.00525292	0.479289	spearman	lipids	SERPING1	Cer d34:1
ENSG00000149131	x2_19_570_47_2_19_594_51_2_19_534_49.lipids	1	0.496503	0.104093	0.716533	spearman	lipids	SERPING1	Cer d34:2
ENSG00000149131	x2_55_550_52.lipids	1	0.734266	0.0090521	0.500533	spearman	lipids	SERPING1	Cer d35:1
ENSG00000149131	x2_85_594_58_2_85_576_57.lipids	1	0.447552	0.147205	0.75749	spearman	lipids	SERPING1	Cer d38:1
ENSG00000149131	x3_04_642_56_3_03_666_60_3_04_606_58.lipids	1	0.27972	0.378709	0.879359	spearman	lipids	SERPING1	Cer d39:1
ENSG00000149131	x3_15_656_58_3_15_680_62_3_15_620_60.lipids	1	0.34965	0.266004	0.833752	spearman	lipids	SERPING1	Cer d40:1
ENSG00000149131	x3_26_670_59_3_26_680_62_3_26_694_64_3_26_634_61.lipids	1	0.454545	0.140413	0.75179	spearman	lipids	SERPING1	Cer d41:1
ENSG00000149131	x3_04_692_62_3_04_632_60.lipids	1	0.230769	0.470906	0.907943	spearman	lipids	SERPING1	Cer d41:2
ENSG00000149131	x3_37_710_67.lipids	1	0.503497	0.0987516	0.709914	spearman	lipids	SERPING1	Cer d42:0
ENSG00000149131	x3_29_650_65_3_30_632_63_3_29_672_63.lipids	1	0.405594	0.192612	0.793095	spearman	lipids	SERPING1	Cer d42:1
ENSG00000149131	x3_14_646_61_3_14_682_59_3_14_706_64.lipids	1	0.461538	0.133836	0.745482	spearman	lipids	SERPING1	Cer d42:2
ENSG00000149131	x3_45_698_62_3_44_722_67.lipids	1	0.447552	0.147205	0.75749	spearman	lipids	SERPING1	Cer d43:1
ENSG00000149131	x3_20_720_65_3_21_660_63.lipids	1	0.286713	0.366408	0.875361	spearman	lipids	SERPING1	Cer d43:2
ENSG00000149131	x3_56_712_64_3_56_736_68.lipids	1	0.244755	0.443504	0.900311	spearman	lipids	SERPING1	Cer d44:1
ENSG00000149131	x3_24_726_66.lipids	1	0.496503	0.104093	0.716533	spearman	lipids	SERPING1	Cer-NP t42:0
ENSG00000149131	x3_13_680_65.lipids	1	0.545455	0.0706789	0.669429	spearman	lipids	SERPING1	Cer-NP t43:0
ENSG00000149131	x1_77_1151_71.lipids	1	0.482517	0.115374	0.728396	spearman	lipids	SERPING1	GM3 d34:1
ENSG00000149131	x0_54_509_29.lipids	1	0.657343	0.0239811	0.565501	spearman	lipids	SERPING1	LPG 18:1
ENSG00000149131	x0_72_599_32.lipids	1	0.321678	0.308312	0.852859	spearman	lipids	SERPING1	LPI 18:0
ENSG00000149131	x2_23_792_53.lipids	1	0.909091	0	0	spearman	lipids	SERPING1	PC 16:0_18:2
ENSG00000149131	x1_75_752_52.lipids	1	0.433566	0.161446	0.770682	spearman	lipids	SERPING1	PC 16:1/18:4
ENSG00000149131	x2_23_816_58.lipids	1	0.853147	0.000771902	0.382697	spearman	lipids	SERPING1	PC 34:2
ENSG00000149131	x1_99_756_56_2_00_778_54.lipids	1	0.706294	0.0132861	0.523762	spearman	lipids	SERPING1	PC 34:3 Isomer B
ENSG00000149131	x2_27_714_51.lipids	1	0.797203	0.00316125	0.456054	spearman	lipids	SERPING1	PE 16:1_18:1
ENSG00000149131	x2_22_716_52_2_22_738_50.lipids	1	0.804196	0.00274614	0.451549	spearman	lipids	SERPING1	PE 34:2
ENSG00000149131	x2_05_911_57.lipids	1	0.41958	0.176577	0.782268	spearman	lipids	SERPING1	PI 18:0_22:5
ENSG00000149131	x2_08_760_51.lipids	1	0.615385	0.0373345	0.603428	spearman	lipids	SERPING1	PS 34:1
ENSG00000149131	x2_72_775_66.lipids	1	0.58042	0.0520862	0.638819	spearman	lipids	SERPING1	SM 18:0;2O/21:0
ENSG00000149131	x2_42_733_62.lipids	1	0.657343	0.0239811	0.565501	spearman	lipids	SERPING1	SM d36:0 Isomer B
ENSG00000149131	x2_83_789_68.lipids	1	0.58042	0.0520862	0.638819	spearman	lipids	SERPING1	SM d40:0 Isomer A
ENSG00000149131	x2_95_803_69.lipids	1	0.629371	0.0323947	0.591372	spearman	lipids	SERPING1	SM d41:0
ENSG00000149131	x3_06_817_71.lipids	1	0.65035	0.0259115	0.570918	spearman	lipids	SERPING1	SM d42:0
ENSG00000149131	x3_36_760_65.lipids	1	0.132867	0.683366	0.955863	spearman	lipids	SERPING1	TG 12:0_12:0_20:4
ENSG00000149131	x4_26_899_75_4_26_883_77_4_26_878_82.lipids	1	-0.174825	0.58826	0.936793	spearman	lipids	SERPING1	TG 52:1
ENSG00000172482	x1_43_603_53.bioamine	1	0.573427	0.0554813	0.644994	spearman	lipids	AGXT	DG 18:0_18:2
ENSG00000172482	x1_33_540_33.bioamine	1	0.916084	0	0	spearman	lipids	AGXT	LPC 16:0
ENSG00000172482	x1_32_554_34.bioamine	1	0.916084	0	0	spearman	lipids	AGXT	LPC 17:0
ENSG00000172482	x1_40_480_31.bioamine	1	0.86014	0.000597084	0.366164	spearman	lipids	AGXT	LPE 18:0
ENSG00000172482	x1_27_509_29.bioamine	1	0.762238	0.00589748	0.484511	spearman	lipids	AGXT	LPG 18:1
ENSG00000172482	x1_29_507_27.bioamine	1	0.846154	0.00096954	0.402211	spearman	lipids	AGXT	LPG 18:2
ENSG00000172482	x1_60_599_32.bioamine	1	0.902098	0	0	spearman	lipids	AGXT	LPI 18:0
ENSG00000172482	x0_82_780_55.bioamine	1	0.566434	0.0590341	0.651757	spearman	lipids	AGXT	PC 16:0_20:5
ENSG00000172482	x1_08_714_50.bioamine	1	0.118881	0.716184	0.961775	spearman	lipids	AGXT	PE 34:2
ENSG00000172482	x0_36_745_50.bioamine	1	0.755245	0.00659654	0.489381	spearman	lipids	AGXT	PG 34:2
ENSG00000172482	x1_42_885_55.bioamine	1	0.692308	0.0158777	0.533668	spearman	lipids	AGXT	PI 18:0_20:4
ENSG00000172482	x1_41_810_52.bioamine	1	0.552448	0.066629	0.664083	spearman	lipids	AGXT	PS 18:0_20:4
ENSG00000172482	x1_42_758_49.bioamine	1	0.363636	0.246255	0.823851	spearman	lipids	AGXT	PS 34:2
ENSG00000172482	x1_41_806_50.bioamine	1	0.503497	0.0987516	0.709914	spearman	lipids	AGXT	PS 38:6
ENSG00000172482	x0_58_424_34.lipids	1	0.566434	0.0590341	0.651757	spearman	lipids	AGXT	CAR 18:2 Isomer B
ENSG00000172482	x0_21_288_22.lipids	1	0.615385	0.0373345	0.603428	spearman	lipids	AGXT	CAR 8:0
ENSG00000172482	x3_35_636_63.lipids	1	0.811189	0.00236893	0.443698	spearman	lipids	AGXT	Cer 18:0;2O/23:0
ENSG00000172482	x3_32_666_64.lipids	1	0.804196	0.00274614	0.451549	spearman	lipids	AGXT	Cer 18:0;2O_24:0;(2OH)
ENSG00000172482	x3_16_904_87.lipids	1	0.783217	0.00411545	0.465954	spearman	lipids	AGXT	Cer 29:0;2O/13:0;O(FA 16:0)
ENSG00000172482	x2_42_536_50.lipids	1	0.79021	0.00361681	0.461741	spearman	lipids	AGXT	Cer 34:1;O2|Cer 18:1;O2/16:0
ENSG00000172482	x2_42_572_48_2_42_582_51_2_42_596_53.lipids	1	0.776224	0.00465988	0.472575	spearman	lipids	AGXT	Cer d34:1
ENSG00000172482	x2_19_570_47_2_19_594_51_2_19_534_49.lipids	1	0.643357	0.0279546	0.576393	spearman	lipids	AGXT	Cer d34:2
ENSG00000172482	x2_55_550_52.lipids	1	0.839161	0.00119187	0.411744	spearman	lipids	AGXT	Cer d35:1
ENSG00000172482	x2_85_594_58_2_85_576_57.lipids	1	0.825175	0.0017186	0.428492	spearman	lipids	AGXT	Cer d38:1
ENSG00000172482	x3_04_642_56_3_03_666_60_3_04_606_58.lipids	1	0.685315	0.017305	0.5392	spearman	lipids	AGXT	Cer d39:1
ENSG00000172482	x3_15_656_58_3_15_680_62_3_15_620_60.lipids	1	0.734266	0.0090521	0.500533	spearman	lipids	AGXT	Cer d40:1
ENSG00000172482	x3_26_670_59_3_26_680_62_3_26_694_64_3_26_634_61.lipids	1	0.804196	0.00274614	0.451549	spearman	lipids	AGXT	Cer d41:1
ENSG00000172482	x3_04_692_62_3_04_632_60.lipids	1	0.65035	0.0259115	0.570918	spearman	lipids	AGXT	Cer d41:2
ENSG00000172482	x3_37_710_67.lipids	1	0.951049	0	0	spearman	lipids	AGXT	Cer d42:0
ENSG00000172482	x3_29_650_65_3_30_632_63_3_29_672_63.lipids	1	0.783217	0.00411545	0.465954	spearman	lipids	AGXT	Cer d42:1
ENSG00000172482	x3_14_646_61_3_14_682_59_3_14_706_64.lipids	1	0.825175	0.0017186	0.428492	spearman	lipids	AGXT	Cer d42:2
ENSG00000172482	x3_45_698_62_3_44_722_67.lipids	1	0.755245	0.00659654	0.489381	spearman	lipids	AGXT	Cer d43:1
ENSG00000172482	x3_20_720_65_3_21_660_63.lipids	1	0.762238	0.00589748	0.484511	spearman	lipids	AGXT	Cer d43:2
ENSG00000172482	x3_56_712_64_3_56_736_68.lipids	1	0.566434	0.0590341	0.651757	spearman	lipids	AGXT	Cer d44:1
ENSG00000172482	x3_24_726_66.lipids	1	0.86014	0.000597084	0.366164	spearman	lipids	AGXT	Cer-NP t42:0
ENSG00000172482	x3_13_680_65.lipids	1	0.629371	0.0323947	0.591372	spearman	lipids	AGXT	Cer-NP t43:0
ENSG00000172482	x1_77_1151_71.lipids	1	0.146853	0.651073	0.949756	spearman	lipids	AGXT	GM3 d34:1
ENSG00000172482	x0_54_509_29.lipids	1	0.741259	0.00817064	0.496341	spearman	lipids	AGXT	LPG 18:1
ENSG00000172482	x0_72_599_32.lipids	1	0.741259	0.00817064	0.496341	spearman	lipids	AGXT	LPI 18:0
ENSG00000172482	x2_23_792_53.lipids	1	0.552448	0.066629	0.664083	spearman	lipids	AGXT	PC 16:0_18:2
ENSG00000172482	x1_75_752_52.lipids	1	0.874126	0.000308861	0.310712	spearman	lipids	AGXT	PC 16:1/18:4
ENSG00000172482	x2_23_816_58.lipids	1	0.741259	0.00817064	0.496341	spearman	lipids	AGXT	PC 34:2
ENSG00000172482	x1_99_756_56_2_00_778_54.lipids	1	0.713287	0.0121144	0.518866	spearman	lipids	AGXT	PC 34:3 Isomer B
ENSG00000172482	x2_27_714_51.lipids	1	0.685315	0.017305	0.5392	spearman	lipids	AGXT	PE 16:1_18:1
ENSG00000172482	x2_22_716_52_2_22_738_50.lipids	1	0.664336	0.0221592	0.560249	spearman	lipids	AGXT	PE 34:2
ENSG00000172482	x2_05_911_57.lipids	1	0.867133	0.000443302	0.339918	spearman	lipids	AGXT	PI 18:0_22:5
ENSG00000172482	x2_08_760_51.lipids	1	0.41958	0.176577	0.782268	spearman	lipids	AGXT	PS 34:1
ENSG00000172482	x2_72_775_66.lipids	1	0.58042	0.0520862	0.638819	spearman	lipids	AGXT	SM 18:0;2O/21:0
ENSG00000172482	x2_42_733_62.lipids	1	0.699301	0.0145393	0.528627	spearman	lipids	AGXT	SM d36:0 Isomer B
ENSG00000172482	x2_83_789_68.lipids	1	0.664336	0.0221592	0.560249	spearman	lipids	AGXT	SM d40:0 Isomer A
ENSG00000172482	x2_95_803_69.lipids	1	0.727273	0.0100009	0.506785	spearman	lipids	AGXT	SM d41:0
ENSG00000172482	x3_06_817_71.lipids	1	0.657343	0.0239811	0.565501	spearman	lipids	AGXT	SM d42:0
ENSG00000172482	x3_36_760_65.lipids	1	0.706294	0.0132861	0.523762	spearman	lipids	AGXT	TG 12:0_12:0_20:4
ENSG00000172482	x4_26_899_75_4_26_883_77_4_26_878_82.lipids	1	0.426573	0.1689	0.776896	spearman	lipids	AGXT	TG 52:1
ENSG00000228278	x1_43_603_53.bioamine	1	0.524476	0.0838846	0.690909	spearman	lipids	ORM2	DG 18:0_18:2
ENSG00000228278	x1_33_540_33.bioamine	1	0.65035	0.0259115	0.570918	spearman	lipids	ORM2	LPC 16:0
ENSG00000228278	x1_32_554_34.bioamine	1	0.699301	0.0145393	0.528627	spearman	lipids	ORM2	LPC 17:0
ENSG00000228278	x1_40_480_31.bioamine	1	0.755245	0.00659654	0.489381	spearman	lipids	ORM2	LPE 18:0
ENSG00000228278	x1_27_509_29.bioamine	1	0.643357	0.0279546	0.576393	spearman	lipids	ORM2	LPG 18:1
ENSG00000228278	x1_29_507_27.bioamine	1	0.825175	0.0017186	0.428492	spearman	lipids	ORM2	LPG 18:2
ENSG00000228278	x1_60_599_32.bioamine	1	0.573427	0.0554813	0.644994	spearman	lipids	ORM2	LPI 18:0
ENSG00000228278	x0_82_780_55.bioamine	1	0.587413	0.0488449	0.631186	spearman	lipids	ORM2	PC 16:0_20:5
ENSG00000228278	x1_08_714_50.bioamine	1	0.181818	0.572958	0.933029	spearman	lipids	ORM2	PE 34:2
ENSG00000228278	x0_36_745_50.bioamine	1	0.601399	0.0428069	0.615476	spearman	lipids	ORM2	PG 34:2
ENSG00000228278	x1_42_885_55.bioamine	1	0.937063	0	0	spearman	lipids	ORM2	PI 18:0_20:4
ENSG00000228278	x1_41_810_52.bioamine	1	0.699301	0.0145393	0.528627	spearman	lipids	ORM2	PS 18:0_20:4
ENSG00000228278	x1_42_758_49.bioamine	1	0.384615	0.218387	0.809136	spearman	lipids	ORM2	PS 34:2
ENSG00000228278	x1_41_806_50.bioamine	1	0.657343	0.0239811	0.565501	spearman	lipids	ORM2	PS 38:6
ENSG00000228278	x0_58_424_34.lipids	1	0.832168	0.00144087	0.420806	spearman	lipids	ORM2	CAR 18:2 Isomer B
ENSG00000228278	x0_21_288_22.lipids	1	0.461538	0.133836	0.745482	spearman	lipids	ORM2	CAR 8:0
ENSG00000228278	x3_35_636_63.lipids	1	0.692308	0.0158777	0.533668	spearman	lipids	ORM2	Cer 18:0;2O/23:0
ENSG00000228278	x3_32_666_64.lipids	1	0.741259	0.00817064	0.496341	spearman	lipids	ORM2	Cer 18:0;2O_24:0;(2OH)
ENSG00000228278	x3_16_904_87.lipids	1	0.755245	0.00659654	0.489381	spearman	lipids	ORM2	Cer 29:0;2O/13:0;O(FA 16:0)
ENSG00000228278	x2_42_536_50.lipids	1	0.706294	0.0132861	0.523762	spearman	lipids	ORM2	Cer 34:1;O2|Cer 18:1;O2/16:0
ENSG00000228278	x2_42_572_48_2_42_582_51_2_42_596_53.lipids	1	0.664336	0.0221592	0.560249	spearman	lipids	ORM2	Cer d34:1
ENSG00000228278	x2_19_570_47_2_19_594_51_2_19_534_49.lipids	1	0.622378	0.0348001	0.598232	spearman	lipids	ORM2	Cer d34:2
ENSG00000228278	x2_55_550_52.lipids	1	0.678322	0.0188251	0.548646	spearman	lipids	ORM2	Cer d35:1
ENSG00000228278	x2_85_594_58_2_85_576_57.lipids	1	0.797203	0.00316125	0.456054	spearman	lipids	ORM2	Cer d38:1
ENSG00000228278	x3_04_642_56_3_03_666_60_3_04_606_58.lipids	1	0.769231	0.00525292	0.479289	spearman	lipids	ORM2	Cer d39:1
ENSG00000228278	x3_15_656_58_3_15_680_62_3_15_620_60.lipids	1	0.79021	0.00361681	0.461741	spearman	lipids	ORM2	Cer d40:1
ENSG00000228278	x3_26_670_59_3_26_680_62_3_26_694_64_3_26_634_61.lipids	1	0.783217	0.00411545	0.465954	spearman	lipids	ORM2	Cer d41:1
ENSG00000228278	x3_04_692_62_3_04_632_60.lipids	1	0.741259	0.00817064	0.496341	spearman	lipids	ORM2	Cer d41:2
ENSG00000228278	x3_37_710_67.lipids	1	0.762238	0.00589748	0.484511	spearman	lipids	ORM2	Cer d42:0
ENSG00000228278	x3_29_650_65_3_30_632_63_3_29_672_63.lipids	1	0.741259	0.00817064	0.496341	spearman	lipids	ORM2	Cer d42:1
ENSG00000228278	x3_14_646_61_3_14_682_59_3_14_706_64.lipids	1	0.776224	0.00465988	0.472575	spearman	lipids	ORM2	Cer d42:2
ENSG00000228278	x3_45_698_62_3_44_722_67.lipids	1	0.769231	0.00525292	0.479289	spearman	lipids	ORM2	Cer d43:1
ENSG00000228278	x3_20_720_65_3_21_660_63.lipids	1	0.706294	0.0132861	0.523762	spearman	lipids	ORM2	Cer d43:2
ENSG00000228278	x3_56_712_64_3_56_736_68.lipids	1	0.755245	0.00659654	0.489381	spearman	lipids	ORM2	Cer d44:1
ENSG00000228278	x3_24_726_66.lipids	1	0.832168	0.00144087	0.420806	spearman	lipids	ORM2	Cer-NP t42:0
ENSG00000228278	x3_13_680_65.lipids	1	0.573427	0.0554813	0.644994	spearman	lipids	ORM2	Cer-NP t43:0
ENSG00000228278	x1_77_1151_71.lipids	1	0.244755	0.443504	0.900311	spearman	lipids	ORM2	GM3 d34:1
ENSG00000228278	x0_54_509_29.lipids	1	0.622378	0.0348001	0.598232	spearman	lipids	ORM2	LPG 18:1
ENSG00000228278	x0_72_599_32.lipids	1	0.601399	0.0428069	0.615476	spearman	lipids	ORM2	LPI 18:0
ENSG00000228278	x2_23_792_53.lipids	1	0.629371	0.0323947	0.591372	spearman	lipids	ORM2	PC 16:0_18:2
ENSG00000228278	x1_75_752_52.lipids	1	0.538462	0.0749023	0.676067	spearman	lipids	ORM2	PC 16:1/18:4
ENSG00000228278	x2_23_816_58.lipids	1	0.65035	0.0259115	0.570918	spearman	lipids	ORM2	PC 34:2
ENSG00000228278	x1_99_756_56_2_00_778_54.lipids	1	0.440559	0.154216	0.764517	spearman	lipids	ORM2	PC 34:3 Isomer B
ENSG00000228278	x2_27_714_51.lipids	1	0.559441	0.0627487	0.657632	spearman	lipids	ORM2	PE 16:1_18:1
ENSG00000228278	x2_22_716_52_2_22_738_50.lipids	1	0.566434	0.0590341	0.651757	spearman	lipids	ORM2	PE 34:2
ENSG00000228278	x2_05_911_57.lipids	1	0.692308	0.0158777	0.533668	spearman	lipids	ORM2	PI 18:0_22:5
ENSG00000228278	x2_08_760_51.lipids	1	0.377622	0.227443	0.813794	spearman	lipids	ORM2	PS 34:1
ENSG00000228278	x2_72_775_66.lipids	1	0.853147	0.000771902	0.382697	spearman	lipids	ORM2	SM 18:0;2O/21:0
ENSG00000228278	x2_42_733_62.lipids	1	0.426573	0.1689	0.776896	spearman	lipids	ORM2	SM d36:0 Isomer B
ENSG00000228278	x2_83_789_68.lipids	1	0.804196	0.00274614	0.451549	spearman	lipids	ORM2	SM d40:0 Isomer A
ENSG00000228278	x2_95_803_69.lipids	1	0.825175	0.0017186	0.428492	spearman	lipids	ORM2	SM d41:0
ENSG00000228278	x3_06_817_71.lipids	1	0.839161	0.00119187	0.411744	spearman	lipids	ORM2	SM d42:0
ENSG00000228278	x3_36_760_65.lipids	1	0.447552	0.147205	0.75749	spearman	lipids	ORM2	TG 12:0_12:0_20:4
ENSG00000228278	x4_26_899_75_4_26_883_77_4_26_878_82.lipids	1	0.251748	0.430115	0.895929	spearman	lipids	ORM2	TG 52:1
ENSG00000141753	x1_43_603_53.bioamine	1	0.48951	0.109632	0.721975	spearman	lipids	IGFBP4	DG 18:0_18:2
ENSG00000141753	x1_33_540_33.bioamine	1	0.664336	0.0221592	0.560249	spearman	lipids	IGFBP4	LPC 16:0
ENSG00000141753	x1_32_554_34.bioamine	1	0.741259	0.00817064	0.496341	spearman	lipids	IGFBP4	LPC 17:0
ENSG00000141753	x1_40_480_31.bioamine	1	0.902098	0	0	spearman	lipids	IGFBP4	LPE 18:0
ENSG00000141753	x1_27_509_29.bioamine	1	0.657343	0.0239811	0.565501	spearman	lipids	IGFBP4	LPG 18:1
ENSG00000141753	x1_29_507_27.bioamine	1	0.699301	0.0145393	0.528627	spearman	lipids	IGFBP4	LPG 18:2
ENSG00000141753	x1_60_599_32.bioamine	1	0.818182	0.0020272	0.438208	spearman	lipids	IGFBP4	LPI 18:0
ENSG00000141753	x0_82_780_55.bioamine	1	0.573427	0.0554813	0.644994	spearman	lipids	IGFBP4	PC 16:0_20:5
ENSG00000141753	x1_08_714_50.bioamine	1	0.223776	0.484911	0.911437	spearman	lipids	IGFBP4	PE 34:2
ENSG00000141753	x0_36_745_50.bioamine	1	0.552448	0.066629	0.664083	spearman	lipids	IGFBP4	PG 34:2
ENSG00000141753	x1_42_885_55.bioamine	1	0.629371	0.0323947	0.591372	spearman	lipids	IGFBP4	PI 18:0_20:4
ENSG00000141753	x1_41_810_52.bioamine	1	0.531469	0.0793029	0.682434	spearman	lipids	IGFBP4	PS 18:0_20:4
ENSG00000141753	x1_42_758_49.bioamine	1	0.307692	0.330863	0.861843	spearman	lipids	IGFBP4	PS 34:2
ENSG00000141753	x1_41_806_50.bioamine	1	0.433566	0.161446	0.770682	spearman	lipids	IGFBP4	PS 38:6
ENSG00000141753	x0_58_424_34.lipids	1	0.48951	0.109632	0.721975	spearman	lipids	IGFBP4	CAR 18:2 Isomer B
ENSG00000141753	x0_21_288_22.lipids	1	0.685315	0.017305	0.5392	spearman	lipids	IGFBP4	CAR 8:0
ENSG00000141753	x3_35_636_63.lipids	1	0.741259	0.00817064	0.496341	spearman	lipids	IGFBP4	Cer 18:0;2O/23:0
ENSG00000141753	x3_32_666_64.lipids	1	0.769231	0.00525292	0.479289	spearman	lipids	IGFBP4	Cer 18:0;2O_24:0;(2OH)
ENSG00000141753	x3_16_904_87.lipids	1	0.727273	0.0100009	0.506785	spearman	lipids	IGFBP4	Cer 29:0;2O/13:0;O(FA 16:0)
ENSG00000141753	x2_42_536_50.lipids	1	0.657343	0.0239811	0.565501	spearman	lipids	IGFBP4	Cer 34:1;O2|Cer 18:1;O2/16:0
ENSG00000141753	x2_42_572_48_2_42_582_51_2_42_596_53.lipids	1	0.629371	0.0323947	0.591372	spearman	lipids	IGFBP4	Cer d34:1
ENSG00000141753	x2_19_570_47_2_19_594_51_2_19_534_49.lipids	1	0.601399	0.0428069	0.615476	spearman	lipids	IGFBP4	Cer d34:2
ENSG00000141753	x2_55_550_52.lipids	1	0.678322	0.0188251	0.548646	spearman	lipids	IGFBP4	Cer d35:1
ENSG00000141753	x2_85_594_58_2_85_576_57.lipids	1	0.853147	0.000771902	0.382697	spearman	lipids	IGFBP4	Cer d38:1
ENSG00000141753	x3_04_642_56_3_03_666_60_3_04_606_58.lipids	1	0.657343	0.0239811	0.565501	spearman	lipids	IGFBP4	Cer d39:1
ENSG00000141753	x3_15_656_58_3_15_680_62_3_15_620_60.lipids	1	0.538462	0.0749023	0.676067	spearman	lipids	IGFBP4	Cer d40:1
ENSG00000141753	x3_26_670_59_3_26_680_62_3_26_694_64_3_26_634_61.lipids	1	0.727273	0.0100009	0.506785	spearman	lipids	IGFBP4	Cer d41:1
ENSG00000141753	x3_04_692_62_3_04_632_60.lipids	1	0.622378	0.0348001	0.598232	spearman	lipids	IGFBP4	Cer d41:2
ENSG00000141753	x3_37_710_67.lipids	1	0.832168	0.00144087	0.420806	spearman	lipids	IGFBP4	Cer d42:0
ENSG00000141753	x3_29_650_65_3_30_632_63_3_29_672_63.lipids	1	0.72028	0.0110205	0.513697	spearman	lipids	IGFBP4	Cer d42:1
ENSG00000141753	x3_14_646_61_3_14_682_59_3_14_706_64.lipids	1	0.783217	0.00411545	0.465954	spearman	lipids	IGFBP4	Cer d42:2
ENSG00000141753	x3_45_698_62_3_44_722_67.lipids	1	0.783217	0.00411545	0.465954	spearman	lipids	IGFBP4	Cer d43:1
ENSG00000141753	x3_20_720_65_3_21_660_63.lipids	1	0.748252	0.00735321	0.49266	spearman	lipids	IGFBP4	Cer d43:2
ENSG00000141753	x3_56_712_64_3_56_736_68.lipids	1	0.552448	0.066629	0.664083	spearman	lipids	IGFBP4	Cer d44:1
ENSG00000141753	x3_24_726_66.lipids	1	0.902098	0	0	spearman	lipids	IGFBP4	Cer-NP t42:0
ENSG00000141753	x3_13_680_65.lipids	1	0.552448	0.066629	0.664083	spearman	lipids	IGFBP4	Cer-NP t43:0
ENSG00000141753	x1_77_1151_71.lipids	1	0.0629371	0.851682	0.982858	spearman	lipids	IGFBP4	GM3 d34:1
ENSG00000141753	x0_54_509_29.lipids	1	0.692308	0.0158777	0.533668	spearman	lipids	IGFBP4	LPG 18:1
ENSG00000141753	x0_72_599_32.lipids	1	0.79021	0.00361681	0.461741	spearman	lipids	IGFBP4	LPI 18:0
ENSG00000141753	x2_23_792_53.lipids	1	0.517483	0.0886509	0.696861	spearman	lipids	IGFBP4	PC 16:0_18:2
ENSG00000141753	x1_75_752_52.lipids	1	0.755245	0.00659654	0.489381	spearman	lipids	IGFBP4	PC 16:1/18:4
ENSG00000141753	x2_23_816_58.lipids	1	0.65035	0.0259115	0.570918	spearman	lipids	IGFBP4	PC 34:2
ENSG00000141753	x1_99_756_56_2_00_778_54.lipids	1	0.496503	0.104093	0.716533	spearman	lipids	IGFBP4	PC 34:3 Isomer B
ENSG00000141753	x2_27_714_51.lipids	1	0.594406	0.0457531	0.622949	spearman	lipids	IGFBP4	PE 16:1_18:1
ENSG00000141753	x2_22_716_52_2_22_738_50.lipids	1	0.601399	0.0428069	0.615476	spearman	lipids	IGFBP4	PE 34:2
ENSG00000141753	x2_05_911_57.lipids	1	0.944056	0	0	spearman	lipids	IGFBP4	PI 18:0_22:5
ENSG00000141753	x2_08_760_51.lipids	1	0.167832	0.603728	0.939823	spearman	lipids	IGFBP4	PS 34:1
ENSG00000141753	x2_72_775_66.lipids	1	0.524476	0.0838846	0.690909	spearman	lipids	IGFBP4	SM 18:0;2O/21:0
ENSG00000141753	x2_42_733_62.lipids	1	0.405594	0.192612	0.793095	spearman	lipids	IGFBP4	SM d36:0 Isomer B
ENSG00000141753	x2_83_789_68.lipids	1	0.391608	0.209564	0.803602	spearman	lipids	IGFBP4	SM d40:0 Isomer A
ENSG00000141753	x2_95_803_69.lipids	1	0.622378	0.0348001	0.598232	spearman	lipids	IGFBP4	SM d41:0
ENSG00000141753	x3_06_817_71.lipids	1	0.566434	0.0590341	0.651757	spearman	lipids	IGFBP4	SM d42:0
ENSG00000141753	x3_36_760_65.lipids	1	0.776224	0.00465988	0.472575	spearman	lipids	IGFBP4	TG 12:0_12:0_20:4
ENSG00000141753	x4_26_899_75_4_26_883_77_4_26_878_82.lipids	1	0.307692	0.330863	0.861843	spearman	lipids	IGFBP4	TG 52:1
ENSG00000169136	x1_43_603_53.bioamine	1	0.0769231	0.817283	0.977984	spearman	lipids	ATF5	DG 18:0_18:2
ENSG00000169136	x1_33_540_33.bioamine	1	0.482517	0.115374	0.728396	spearman	lipids	ATF5	LPC 16:0
ENSG00000169136	x1_32_554_34.bioamine	1	0.503497	0.0987516	0.709914	spearman	lipids	ATF5	LPC 17:0
ENSG00000169136	x1_40_480_31.bioamine	1	0.643357	0.0279546	0.576393	spearman	lipids	ATF5	LPE 18:0
ENSG00000169136	x1_27_509_29.bioamine	1	0.727273	0.0100009	0.506785	spearman	lipids	ATF5	LPG 18:1
ENSG00000169136	x1_29_507_27.bioamine	1	0.48951	0.109632	0.721975	spearman	lipids	ATF5	LPG 18:2
ENSG00000169136	x1_60_599_32.bioamine	1	0.727273	0.0100009	0.506785	spearman	lipids	ATF5	LPI 18:0
ENSG00000169136	x0_82_780_55.bioamine	1	0.237762	0.457102	0.903838	spearman	lipids	ATF5	PC 16:0_20:5
ENSG00000169136	x1_08_714_50.bioamine	1	-0.167832	0.603728	0.939823	spearman	lipids	ATF5	PE 34:2
ENSG00000169136	x0_36_745_50.bioamine	1	0.447552	0.147205	0.75749	spearman	lipids	ATF5	PG 34:2
ENSG00000169136	x1_42_885_55.bioamine	1	0.727273	0.0100009	0.506785	spearman	lipids	ATF5	PI 18:0_20:4
ENSG00000169136	x1_41_810_52.bioamine	1	0.643357	0.0279546	0.576393	spearman	lipids	ATF5	PS 18:0_20:4
ENSG00000169136	x1_42_758_49.bioamine	1	-0.132867	0.683366	0.955863	spearman	lipids	ATF5	PS 34:2
ENSG00000169136	x1_41_806_50.bioamine	1	0.027972	0.938663	0.99272	spearman	lipids	ATF5	PS 38:6
ENSG00000169136	x0_58_424_34.lipids	1	0.412587	0.184481	0.788029	spearman	lipids	ATF5	CAR 18:2 Isomer B
ENSG00000169136	x0_21_288_22.lipids	1	0.559441	0.0627487	0.657632	spearman	lipids	ATF5	CAR 8:0
ENSG00000169136	x3_35_636_63.lipids	1	0.762238	0.00589748	0.484511	spearman	lipids	ATF5	Cer 18:0;2O/23:0
ENSG00000169136	x3_32_666_64.lipids	1	0.867133	0.000443302	0.339918	spearman	lipids	ATF5	Cer 18:0;2O_24:0;(2OH)
ENSG00000169136	x3_16_904_87.lipids	1	0.853147	0.000771902	0.382697	spearman	lipids	ATF5	Cer 29:0;2O/13:0;O(FA 16:0)
ENSG00000169136	x2_42_536_50.lipids	1	0.342657	0.276231	0.839166	spearman	lipids	ATF5	Cer 34:1;O2|Cer 18:1;O2/16:0
ENSG00000169136	x2_42_572_48_2_42_582_51_2_42_596_53.lipids	1	0.328671	0.297385	0.848454	spearman	lipids	ATF5	Cer d34:1
ENSG00000169136	x2_19_570_47_2_19_594_51_2_19_534_49.lipids	1	0.594406	0.0457531	0.622949	spearman	lipids	ATF5	Cer d34:2
ENSG00000169136	x2_55_550_52.lipids	1	0.496503	0.104093	0.716533	spearman	lipids	ATF5	Cer d35:1
ENSG00000169136	x2_85_594_58_2_85_576_57.lipids	1	0.923077	0	0	spearman	lipids	ATF5	Cer d38:1
ENSG00000169136	x3_04_642_56_3_03_666_60_3_04_606_58.lipids	1	0.825175	0.0017186	0.428492	spearman	lipids	ATF5	Cer d39:1
ENSG00000169136	x3_15_656_58_3_15_680_62_3_15_620_60.lipids	1	0.65035	0.0259115	0.570918	spearman	lipids	ATF5	Cer d40:1
ENSG00000169136	x3_26_670_59_3_26_680_62_3_26_694_64_3_26_634_61.lipids	1	0.811189	0.00236893	0.443698	spearman	lipids	ATF5	Cer d41:1
ENSG00000169136	x3_04_692_62_3_04_632_60.lipids	1	0.839161	0.00119187	0.411744	spearman	lipids	ATF5	Cer d41:2
ENSG00000169136	x3_37_710_67.lipids	1	0.776224	0.00465988	0.472575	spearman	lipids	ATF5	Cer d42:0
ENSG00000169136	x3_29_650_65_3_30_632_63_3_29_672_63.lipids	1	0.811189	0.00236893	0.443698	spearman	lipids	ATF5	Cer d42:1
ENSG00000169136	x3_14_646_61_3_14_682_59_3_14_706_64.lipids	1	0.762238	0.00589748	0.484511	spearman	lipids	ATF5	Cer d42:2
ENSG00000169136	x3_45_698_62_3_44_722_67.lipids	1	0.895105	5.94154e-06	0.0192204	spearman	lipids	ATF5	Cer d43:1
ENSG00000169136	x3_20_720_65_3_21_660_63.lipids	1	0.832168	0.00144087	0.420806	spearman	lipids	ATF5	Cer d43:2
ENSG00000169136	x3_56_712_64_3_56_736_68.lipids	1	0.713287	0.0121144	0.518866	spearman	lipids	ATF5	Cer d44:1
ENSG00000169136	x3_24_726_66.lipids	1	0.86014	0.000597084	0.366164	spearman	lipids	ATF5	Cer-NP t42:0
ENSG00000169136	x3_13_680_65.lipids	1	0.377622	0.227443	0.813794	spearman	lipids	ATF5	Cer-NP t43:0
ENSG00000169136	x1_77_1151_71.lipids	1	0.132867	0.683366	0.955863	spearman	lipids	ATF5	GM3 d34:1
ENSG00000169136	x0_54_509_29.lipids	1	0.51049	0.0936054	0.704485	spearman	lipids	ATF5	LPG 18:1
ENSG00000169136	x0_72_599_32.lipids	1	0.755245	0.00659654	0.489381	spearman	lipids	ATF5	LPI 18:0
ENSG00000169136	x2_23_792_53.lipids	1	0.167832	0.603728	0.939823	spearman	lipids	ATF5	PC 16:0_18:2
ENSG00000169136	x1_75_752_52.lipids	1	0.636364	0.0301143	0.585867	spearman	lipids	ATF5	PC 16:1/18:4
ENSG00000169136	x2_23_816_58.lipids	1	0.244755	0.443504	0.900311	spearman	lipids	ATF5	PC 34:2
ENSG00000169136	x1_99_756_56_2_00_778_54.lipids	1	0.258741	0.416938	0.892285	spearman	lipids	ATF5	PC 34:3 Isomer B
ENSG00000169136	x2_27_714_51.lipids	1	0.13986	0.667151	0.952584	spearman	lipids	ATF5	PE 16:1_18:1
ENSG00000169136	x2_22_716_52_2_22_738_50.lipids	1	0.132867	0.683366	0.955863	spearman	lipids	ATF5	PE 34:2
ENSG00000169136	x2_05_911_57.lipids	1	0.818182	0.0020272	0.438208	spearman	lipids	ATF5	PI 18:0_22:5
ENSG00000169136	x2_08_760_51.lipids	1	-0.0699301	0.834447	0.980194	spearman	lipids	ATF5	PS 34:1
ENSG00000169136	x2_72_775_66.lipids	1	0.615385	0.0373345	0.603428	spearman	lipids	ATF5	SM 18:0;2O/21:0
ENSG00000169136	x2_42_733_62.lipids	1	0.118881	0.716184	0.961775	spearman	lipids	ATF5	SM d36:0 Isomer B
ENSG00000169136	x2_83_789_68.lipids	1	0.440559	0.154216	0.764517	spearman	lipids	ATF5	SM d40:0 Isomer A
ENSG00000169136	x2_95_803_69.lipids	1	0.685315	0.017305	0.5392	spearman	lipids	ATF5	SM d41:0
ENSG00000169136	x3_06_817_71.lipids	1	0.629371	0.0323947	0.591372	spearman	lipids	ATF5	SM d42:0
ENSG00000169136	x3_36_760_65.lipids	1	0.769231	0.00525292	0.479289	spearman	lipids	ATF5	TG 12:0_12:0_20:4
ENSG00000169136	x4_26_899_75_4_26_883_77_4_26_878_82.lipids	1	0.475524	0.121319	0.734296	spearman	lipids	ATF5	TG 52:1
ENSG00000132703	x1_43_603_53.bioamine	1	0.755245	0.00659654	0.489381	spearman	lipids	APCS	DG 18:0_18:2
ENSG00000132703	x1_33_540_33.bioamine	1	0.447552	0.147205	0.75749	spearman	lipids	APCS	LPC 16:0
ENSG00000132703	x1_32_554_34.bioamine	1	0.482517	0.115374	0.728396	spearman	lipids	APCS	LPC 17:0
ENSG00000132703	x1_40_480_31.bioamine	1	0.699301	0.0145393	0.528627	spearman	lipids	APCS	LPE 18:0
ENSG00000132703	x1_27_509_29.bioamine	1	0.384615	0.218387	0.809136	spearman	lipids	APCS	LPG 18:1
ENSG00000132703	x1_29_507_27.bioamine	1	0.601399	0.0428069	0.615476	spearman	lipids	APCS	LPG 18:2
ENSG00000132703	x1_60_599_32.bioamine	1	0.398601	0.200973	0.798737	spearman	lipids	APCS	LPI 18:0
ENSG00000132703	x0_82_780_55.bioamine	1	0.937063	0	0	spearman	lipids	APCS	PC 16:0_20:5
ENSG00000132703	x1_08_714_50.bioamine	1	0.727273	0.0100009	0.506785	spearman	lipids	APCS	PE 34:2
ENSG00000132703	x0_36_745_50.bioamine	1	0.587413	0.0488449	0.631186	spearman	lipids	APCS	PG 34:2
ENSG00000132703	x1_42_885_55.bioamine	1	0.58042	0.0520862	0.638819	spearman	lipids	APCS	PI 18:0_20:4
ENSG00000132703	x1_41_810_52.bioamine	1	0.307692	0.330863	0.861843	spearman	lipids	APCS	PS 18:0_20:4
ENSG00000132703	x1_42_758_49.bioamine	1	0.706294	0.0132861	0.523762	spearman	lipids	APCS	PS 34:2
ENSG00000132703	x1_41_806_50.bioamine	1	0.839161	0.00119187	0.411744	spearman	lipids	APCS	PS 38:6
ENSG00000132703	x0_58_424_34.lipids	1	0.636364	0.0301143	0.585867	spearman	lipids	APCS	CAR 18:2 Isomer B
ENSG00000132703	x0_21_288_22.lipids	1	0.335664	0.286691	0.843435	spearman	lipids	APCS	CAR 8:0
ENSG00000132703	x3_35_636_63.lipids	1	0.342657	0.276231	0.839166	spearman	lipids	APCS	Cer 18:0;2O/23:0
ENSG00000132703	x3_32_666_64.lipids	1	0.377622	0.227443	0.813794	spearman	lipids	APCS	Cer 18:0;2O_24:0;(2OH)
ENSG00000132703	x3_16_904_87.lipids	1	0.384615	0.218387	0.809136	spearman	lipids	APCS	Cer 29:0;2O/13:0;O(FA 16:0)
ENSG00000132703	x2_42_536_50.lipids	1	0.671329	0.0204419	0.554435	spearman	lipids	APCS	Cer 34:1;O2|Cer 18:1;O2/16:0
ENSG00000132703	x2_42_572_48_2_42_582_51_2_42_596_53.lipids	1	0.608392	0.040002	0.610036	spearman	lipids	APCS	Cer d34:1
ENSG00000132703	x2_19_570_47_2_19_594_51_2_19_534_49.lipids	1	0.398601	0.200973	0.798737	spearman	lipids	APCS	Cer d34:2
ENSG00000132703	x2_55_550_52.lipids	1	0.468531	0.127473	0.740407	spearman	lipids	APCS	Cer d35:1
ENSG00000132703	x2_85_594_58_2_85_576_57.lipids	1	0.447552	0.147205	0.75749	spearman	lipids	APCS	Cer d38:1
ENSG00000132703	x3_04_642_56_3_03_666_60_3_04_606_58.lipids	1	0.237762	0.457102	0.903838	spearman	lipids	APCS	Cer d39:1
ENSG00000132703	x3_15_656_58_3_15_680_62_3_15_620_60.lipids	1	0.314685	0.319472	0.857769	spearman	lipids	APCS	Cer d40:1
ENSG00000132703	x3_26_670_59_3_26_680_62_3_26_694_64_3_26_634_61.lipids	1	0.356643	0.256013	0.82935	spearman	lipids	APCS	Cer d41:1
ENSG00000132703	x3_04_692_62_3_04_632_60.lipids	1	0.223776	0.484911	0.911437	spearman	lipids	APCS	Cer d41:2
ENSG00000132703	x3_37_710_67.lipids	1	0.461538	0.133836	0.745482	spearman	lipids	APCS	Cer d42:0
ENSG00000132703	x3_29_650_65_3_30_632_63_3_29_672_63.lipids	1	0.405594	0.192612	0.793095	spearman	lipids	APCS	Cer d42:1
ENSG00000132703	x3_14_646_61_3_14_682_59_3_14_706_64.lipids	1	0.664336	0.0221592	0.560249	spearman	lipids	APCS	Cer d42:2
ENSG00000132703	x3_45_698_62_3_44_722_67.lipids	1	0.363636	0.246255	0.823851	spearman	lipids	APCS	Cer d43:1
ENSG00000132703	x3_20_720_65_3_21_660_63.lipids	1	0.41958	0.176577	0.782268	spearman	lipids	APCS	Cer d43:2
ENSG00000132703	x3_56_712_64_3_56_736_68.lipids	1	0.230769	0.470906	0.907943	spearman	lipids	APCS	Cer d44:1
ENSG00000132703	x3_24_726_66.lipids	1	0.587413	0.0488449	0.631186	spearman	lipids	APCS	Cer-NP t42:0
ENSG00000132703	x3_13_680_65.lipids	1	0.454545	0.140413	0.75179	spearman	lipids	APCS	Cer-NP t43:0
ENSG00000132703	x1_77_1151_71.lipids	1	0.363636	0.246255	0.823851	spearman	lipids	APCS	GM3 d34:1
ENSG00000132703	x0_54_509_29.lipids	1	0.58042	0.0520862	0.638819	spearman	lipids	APCS	LPG 18:1
ENSG00000132703	x0_72_599_32.lipids	1	0.58042	0.0520862	0.638819	spearman	lipids	APCS	LPI 18:0
ENSG00000132703	x2_23_792_53.lipids	1	0.783217	0.00411545	0.465954	spearman	lipids	APCS	PC 16:0_18:2
ENSG00000132703	x1_75_752_52.lipids	1	0.384615	0.218387	0.809136	spearman	lipids	APCS	PC 16:1/18:4
ENSG00000132703	x2_23_816_58.lipids	1	0.755245	0.00659654	0.489381	spearman	lipids	APCS	PC 34:2
ENSG00000132703	x1_99_756_56_2_00_778_54.lipids	1	0.48951	0.109632	0.721975	spearman	lipids	APCS	PC 34:3 Isomer B
ENSG00000132703	x2_27_714_51.lipids	1	0.734266	0.0090521	0.500533	spearman	lipids	APCS	PE 16:1_18:1
ENSG00000132703	x2_22_716_52_2_22_738_50.lipids	1	0.804196	0.00274614	0.451549	spearman	lipids	APCS	PE 34:2
ENSG00000132703	x2_05_911_57.lipids	1	0.524476	0.0838846	0.690909	spearman	lipids	APCS	PI 18:0_22:5
ENSG00000132703	x2_08_760_51.lipids	1	0.447552	0.147205	0.75749	spearman	lipids	APCS	PS 34:1
ENSG00000132703	x2_72_775_66.lipids	1	0.384615	0.218387	0.809136	spearman	lipids	APCS	SM 18:0;2O/21:0
ENSG00000132703	x2_42_733_62.lipids	1	0.34965	0.266004	0.833752	spearman	lipids	APCS	SM d36:0 Isomer B
ENSG00000132703	x2_83_789_68.lipids	1	0.370629	0.236732	0.819195	spearman	lipids	APCS	SM d40:0 Isomer A
ENSG00000132703	x2_95_803_69.lipids	1	0.412587	0.184481	0.788029	spearman	lipids	APCS	SM d41:0
ENSG00000132703	x3_06_817_71.lipids	1	0.573427	0.0554813	0.644994	spearman	lipids	APCS	SM d42:0
ENSG00000132703	x3_36_760_65.lipids	1	0.377622	0.227443	0.813794	spearman	lipids	APCS	TG 12:0_12:0_20:4
ENSG00000132703	x4_26_899_75_4_26_883_77_4_26_878_82.lipids	1	-0.00699301	0.99123	0.998178	spearman	lipids	APCS	TG 52:1
ENSG00000187758	x1_43_603_53.bioamine	1	0.608392	0.040002	0.610036	spearman	lipids	ADH1A	DG 18:0_18:2
ENSG00000187758	x1_33_540_33.bioamine	1	0.811189	0.00236893	0.443698	spearman	lipids	ADH1A	LPC 16:0
ENSG00000187758	x1_32_554_34.bioamine	1	0.769231	0.00525292	0.479289	spearman	lipids	ADH1A	LPC 17:0
ENSG00000187758	x1_40_480_31.bioamine	1	0.524476	0.0838846	0.690909	spearman	lipids	ADH1A	LPE 18:0
ENSG00000187758	x1_27_509_29.bioamine	1	0.482517	0.115374	0.728396	spearman	lipids	ADH1A	LPG 18:1
ENSG00000187758	x1_29_507_27.bioamine	1	0.643357	0.0279546	0.576393	spearman	lipids	ADH1A	LPG 18:2
ENSG00000187758	x1_60_599_32.bioamine	1	0.594406	0.0457531	0.622949	spearman	lipids	ADH1A	LPI 18:0
ENSG00000187758	x0_82_780_55.bioamine	1	0.440559	0.154216	0.764517	spearman	lipids	ADH1A	PC 16:0_20:5
ENSG00000187758	x1_08_714_50.bioamine	1	0.202797	0.5281	0.922923	spearman	lipids	ADH1A	PE 34:2
ENSG00000187758	x0_36_745_50.bioamine	1	0.664336	0.0221592	0.560249	spearman	lipids	ADH1A	PG 34:2
ENSG00000187758	x1_42_885_55.bioamine	1	0.265734	0.403977	0.887863	spearman	lipids	ADH1A	PI 18:0_20:4
ENSG00000187758	x1_41_810_52.bioamine	1	0.363636	0.246255	0.823851	spearman	lipids	ADH1A	PS 18:0_20:4
ENSG00000187758	x1_42_758_49.bioamine	1	0.454545	0.140413	0.75179	spearman	lipids	ADH1A	PS 34:2
ENSG00000187758	x1_41_806_50.bioamine	1	0.440559	0.154216	0.764517	spearman	lipids	ADH1A	PS 38:6
ENSG00000187758	x0_58_424_34.lipids	1	0.258741	0.416938	0.892285	spearman	lipids	ADH1A	CAR 18:2 Isomer B
ENSG00000187758	x0_21_288_22.lipids	1	0.314685	0.319472	0.857769	spearman	lipids	ADH1A	CAR 8:0
ENSG00000187758	x3_35_636_63.lipids	1	0.566434	0.0590341	0.651757	spearman	lipids	ADH1A	Cer 18:0;2O/23:0
ENSG00000187758	x3_32_666_64.lipids	1	0.293706	0.354333	0.870685	spearman	lipids	ADH1A	Cer 18:0;2O_24:0;(2OH)
ENSG00000187758	x3_16_904_87.lipids	1	0.293706	0.354333	0.870685	spearman	lipids	ADH1A	Cer 29:0;2O/13:0;O(FA 16:0)
ENSG00000187758	x2_42_536_50.lipids	1	0.699301	0.0145393	0.528627	spearman	lipids	ADH1A	Cer 34:1;O2|Cer 18:1;O2/16:0
ENSG00000187758	x2_42_572_48_2_42_582_51_2_42_596_53.lipids	1	0.727273	0.0100009	0.506785	spearman	lipids	ADH1A	Cer d34:1
ENSG00000187758	x2_19_570_47_2_19_594_51_2_19_534_49.lipids	1	0.342657	0.276231	0.839166	spearman	lipids	ADH1A	Cer d34:2
ENSG00000187758	x2_55_550_52.lipids	1	0.776224	0.00465988	0.472575	spearman	lipids	ADH1A	Cer d35:1
ENSG00000187758	x2_85_594_58_2_85_576_57.lipids	1	0.34965	0.266004	0.833752	spearman	lipids	ADH1A	Cer d38:1
ENSG00000187758	x3_04_642_56_3_03_666_60_3_04_606_58.lipids	1	0.265734	0.403977	0.887863	spearman	lipids	ADH1A	Cer d39:1
ENSG00000187758	x3_15_656_58_3_15_680_62_3_15_620_60.lipids	1	0.384615	0.218387	0.809136	spearman	lipids	ADH1A	Cer d40:1
ENSG00000187758	x3_26_670_59_3_26_680_62_3_26_694_64_3_26_634_61.lipids	1	0.454545	0.140413	0.75179	spearman	lipids	ADH1A	Cer d41:1
ENSG00000187758	x3_04_692_62_3_04_632_60.lipids	1	0.223776	0.484911	0.911437	spearman	lipids	ADH1A	Cer d41:2
ENSG00000187758	x3_37_710_67.lipids	1	0.594406	0.0457531	0.622949	spearman	lipids	ADH1A	Cer d42:0
ENSG00000187758	x3_29_650_65_3_30_632_63_3_29_672_63.lipids	1	0.272727	0.391233	0.884016	spearman	lipids	ADH1A	Cer d42:1
ENSG00000187758	x3_14_646_61_3_14_682_59_3_14_706_64.lipids	1	0.356643	0.256013	0.82935	spearman	lipids	ADH1A	Cer d42:2
ENSG00000187758	x3_45_698_62_3_44_722_67.lipids	1	0.342657	0.276231	0.839166	spearman	lipids	ADH1A	Cer d43:1
ENSG00000187758	x3_20_720_65_3_21_660_63.lipids	1	0.377622	0.227443	0.813794	spearman	lipids	ADH1A	Cer d43:2
ENSG00000187758	x3_56_712_64_3_56_736_68.lipids	1	0.125874	0.699712	0.958527	spearman	lipids	ADH1A	Cer d44:1
ENSG00000187758	x3_24_726_66.lipids	1	0.34965	0.266004	0.833752	spearman	lipids	ADH1A	Cer-NP t42:0
ENSG00000187758	x3_13_680_65.lipids	1	0.398601	0.200973	0.798737	spearman	lipids	ADH1A	Cer-NP t43:0
ENSG00000187758	x1_77_1151_71.lipids	1	0.188811	0.557828	0.929982	spearman	lipids	ADH1A	GM3 d34:1
ENSG00000187758	x0_54_509_29.lipids	1	0.587413	0.0488449	0.631186	spearman	lipids	ADH1A	LPG 18:1
ENSG00000187758	x0_72_599_32.lipids	1	0.342657	0.276231	0.839166	spearman	lipids	ADH1A	LPI 18:0
ENSG00000187758	x2_23_792_53.lipids	1	0.517483	0.0886509	0.696861	spearman	lipids	ADH1A	PC 16:0_18:2
ENSG00000187758	x1_75_752_52.lipids	1	0.727273	0.0100009	0.506785	spearman	lipids	ADH1A	PC 16:1/18:4
ENSG00000187758	x2_23_816_58.lipids	1	0.699301	0.0145393	0.528627	spearman	lipids	ADH1A	PC 34:2
ENSG00000187758	x1_99_756_56_2_00_778_54.lipids	1	0.818182	0.0020272	0.438208	spearman	lipids	ADH1A	PC 34:3 Isomer B
ENSG00000187758	x2_27_714_51.lipids	1	0.65035	0.0259115	0.570918	spearman	lipids	ADH1A	PE 16:1_18:1
ENSG00000187758	x2_22_716_52_2_22_738_50.lipids	1	0.622378	0.0348001	0.598232	spearman	lipids	ADH1A	PE 34:2
ENSG00000187758	x2_05_911_57.lipids	1	0.475524	0.121319	0.734296	spearman	lipids	ADH1A	PI 18:0_22:5
ENSG00000187758	x2_08_760_51.lipids	1	0.636364	0.0301143	0.585867	spearman	lipids	ADH1A	PS 34:1
ENSG00000187758	x2_72_775_66.lipids	1	0.307692	0.330863	0.861843	spearman	lipids	ADH1A	SM 18:0;2O/21:0
ENSG00000187758	x2_42_733_62.lipids	1	0.951049	0	0	spearman	lipids	ADH1A	SM d36:0 Isomer B
ENSG00000187758	x2_83_789_68.lipids	1	0.552448	0.066629	0.664083	spearman	lipids	ADH1A	SM d40:0 Isomer A
ENSG00000187758	x2_95_803_69.lipids	1	0.496503	0.104093	0.716533	spearman	lipids	ADH1A	SM d41:0
ENSG00000187758	x3_06_817_71.lipids	1	0.244755	0.443504	0.900311	spearman	lipids	ADH1A	SM d42:0
ENSG00000187758	x3_36_760_65.lipids	1	0.335664	0.286691	0.843435	spearman	lipids	ADH1A	TG 12:0_12:0_20:4
ENSG00000187758	x4_26_899_75_4_26_883_77_4_26_878_82.lipids	1	0.181818	0.572958	0.933029	spearman	lipids	ADH1A	TG 52:1
ENSG00000113600	x1_43_603_53.bioamine	1	0.237762	0.457102	0.903838	spearman	lipids	C9	DG 18:0_18:2
ENSG00000113600	x1_33_540_33.bioamine	1	0.58042	0.0520862	0.638819	spearman	lipids	C9	LPC 16:0
ENSG00000113600	x1_32_554_34.bioamine	1	0.559441	0.0627487	0.657632	spearman	lipids	C9	LPC 17:0
ENSG00000113600	x1_40_480_31.bioamine	1	0.538462	0.0749023	0.676067	spearman	lipids	C9	LPE 18:0
ENSG00000113600	x1_27_509_29.bioamine	1	0.629371	0.0323947	0.591372	spearman	lipids	C9	LPG 18:1
ENSG00000113600	x1_29_507_27.bioamine	1	0.615385	0.0373345	0.603428	spearman	lipids	C9	LPG 18:2
ENSG00000113600	x1_60_599_32.bioamine	1	0.468531	0.127473	0.740407	spearman	lipids	C9	LPI 18:0
ENSG00000113600	x0_82_780_55.bioamine	1	0.559441	0.0627487	0.657632	spearman	lipids	C9	PC 16:0_20:5
ENSG00000113600	x1_08_714_50.bioamine	1	0.0839161	0.800198	0.975103	spearman	lipids	C9	PE 34:2
ENSG00000113600	x0_36_745_50.bioamine	1	0.692308	0.0158777	0.533668	spearman	lipids	C9	PG 34:2
ENSG00000113600	x1_42_885_55.bioamine	1	0.881119	0.000192153	0.256788	spearman	lipids	C9	PI 18:0_20:4
ENSG00000113600	x1_41_810_52.bioamine	1	0.783217	0.00411545	0.465954	spearman	lipids	C9	PS 18:0_20:4
ENSG00000113600	x1_42_758_49.bioamine	1	0.223776	0.484911	0.911437	spearman	lipids	C9	PS 34:2
ENSG00000113600	x1_41_806_50.bioamine	1	0.391608	0.209564	0.803602	spearman	lipids	C9	PS 38:6
ENSG00000113600	x0_58_424_34.lipids	1	0.741259	0.00817064	0.496341	spearman	lipids	C9	CAR 18:2 Isomer B
ENSG00000113600	x0_21_288_22.lipids	1	0.293706	0.354333	0.870685	spearman	lipids	C9	CAR 8:0
ENSG00000113600	x3_35_636_63.lipids	1	0.671329	0.0204419	0.554435	spearman	lipids	C9	Cer 18:0;2O/23:0
ENSG00000113600	x3_32_666_64.lipids	1	0.783217	0.00411545	0.465954	spearman	lipids	C9	Cer 18:0;2O_24:0;(2OH)
ENSG00000113600	x3_16_904_87.lipids	1	0.741259	0.00817064	0.496341	spearman	lipids	C9	Cer 29:0;2O/13:0;O(FA 16:0)
ENSG00000113600	x2_42_536_50.lipids	1	0.503497	0.0987516	0.709914	spearman	lipids	C9	Cer 34:1;O2|Cer 18:1;O2/16:0
ENSG00000113600	x2_42_572_48_2_42_582_51_2_42_596_53.lipids	1	0.48951	0.109632	0.721975	spearman	lipids	C9	Cer d34:1
ENSG00000113600	x2_19_570_47_2_19_594_51_2_19_534_49.lipids	1	0.615385	0.0373345	0.603428	spearman	lipids	C9	Cer d34:2
ENSG00000113600	x2_55_550_52.lipids	1	0.678322	0.0188251	0.548646	spearman	lipids	C9	Cer d35:1
ENSG00000113600	x2_85_594_58_2_85_576_57.lipids	1	0.797203	0.00316125	0.456054	spearman	lipids	C9	Cer d38:1
ENSG00000113600	x3_04_642_56_3_03_666_60_3_04_606_58.lipids	1	0.671329	0.0204419	0.554435	spearman	lipids	C9	Cer d39:1
ENSG00000113600	x3_15_656_58_3_15_680_62_3_15_620_60.lipids	1	0.72028	0.0110205	0.513697	spearman	lipids	C9	Cer d40:1
ENSG00000113600	x3_26_670_59_3_26_680_62_3_26_694_64_3_26_634_61.lipids	1	0.797203	0.00316125	0.456054	spearman	lipids	C9	Cer d41:1
ENSG00000113600	x3_04_692_62_3_04_632_60.lipids	1	0.678322	0.0188251	0.548646	spearman	lipids	C9	Cer d41:2
ENSG00000113600	x3_37_710_67.lipids	1	0.72028	0.0110205	0.513697	spearman	lipids	C9	Cer d42:0
ENSG00000113600	x3_29_650_65_3_30_632_63_3_29_672_63.lipids	1	0.79021	0.00361681	0.461741	spearman	lipids	C9	Cer d42:1
ENSG00000113600	x3_14_646_61_3_14_682_59_3_14_706_64.lipids	1	0.699301	0.0145393	0.528627	spearman	lipids	C9	Cer d42:2
ENSG00000113600	x3_45_698_62_3_44_722_67.lipids	1	0.783217	0.00411545	0.465954	spearman	lipids	C9	Cer d43:1
ENSG00000113600	x3_20_720_65_3_21_660_63.lipids	1	0.622378	0.0348001	0.598232	spearman	lipids	C9	Cer d43:2
ENSG00000113600	x3_56_712_64_3_56_736_68.lipids	1	0.65035	0.0259115	0.570918	spearman	lipids	C9	Cer d44:1
ENSG00000113600	x3_24_726_66.lipids	1	0.72028	0.0110205	0.513697	spearman	lipids	C9	Cer-NP t42:0
ENSG00000113600	x3_13_680_65.lipids	1	0.496503	0.104093	0.716533	spearman	lipids	C9	Cer-NP t43:0
ENSG00000113600	x1_77_1151_71.lipids	1	0.552448	0.066629	0.664083	spearman	lipids	C9	GM3 d34:1
ENSG00000113600	x0_54_509_29.lipids	1	0.51049	0.0936054	0.704485	spearman	lipids	C9	LPG 18:1
ENSG00000113600	x0_72_599_32.lipids	1	0.454545	0.140413	0.75179	spearman	lipids	C9	LPI 18:0
ENSG00000113600	x2_23_792_53.lipids	1	0.48951	0.109632	0.721975	spearman	lipids	C9	PC 16:0_18:2
ENSG00000113600	x1_75_752_52.lipids	1	0.559441	0.0627487	0.657632	spearman	lipids	C9	PC 16:1/18:4
ENSG00000113600	x2_23_816_58.lipids	1	0.440559	0.154216	0.764517	spearman	lipids	C9	PC 34:2
ENSG00000113600	x1_99_756_56_2_00_778_54.lipids	1	0.496503	0.104093	0.716533	spearman	lipids	C9	PC 34:3 Isomer B
ENSG00000113600	x2_27_714_51.lipids	1	0.314685	0.319472	0.857769	spearman	lipids	C9	PE 16:1_18:1
ENSG00000113600	x2_22_716_52_2_22_738_50.lipids	1	0.307692	0.330863	0.861843	spearman	lipids	C9	PE 34:2
ENSG00000113600	x2_05_911_57.lipids	1	0.51049	0.0936054	0.704485	spearman	lipids	C9	PI 18:0_22:5
ENSG00000113600	x2_08_760_51.lipids	1	0.251748	0.430115	0.895929	spearman	lipids	C9	PS 34:1
ENSG00000113600	x2_72_775_66.lipids	1	0.79021	0.00361681	0.461741	spearman	lipids	C9	SM 18:0;2O/21:0
ENSG00000113600	x2_42_733_62.lipids	1	0.363636	0.246255	0.823851	spearman	lipids	C9	SM d36:0 Isomer B
ENSG00000113600	x2_83_789_68.lipids	1	0.713287	0.0121144	0.518866	spearman	lipids	C9	SM d40:0 Isomer A
ENSG00000113600	x2_95_803_69.lipids	1	0.832168	0.00144087	0.420806	spearman	lipids	C9	SM d41:0
ENSG00000113600	x3_06_817_71.lipids	1	0.916084	0	0	spearman	lipids	C9	SM d42:0
ENSG00000113600	x3_36_760_65.lipids	1	0.328671	0.297385	0.848454	spearman	lipids	C9	TG 12:0_12:0_20:4
ENSG00000113600	x4_26_899_75_4_26_883_77_4_26_878_82.lipids	1	0.27972	0.378709	0.879359	spearman	lipids	C9	TG 52:1
ENSG00000115255	x1_43_603_53.bioamine	1	0.363636	0.246255	0.823851	spearman	lipids	REEP6	DG 18:0_18:2
ENSG00000115255	x1_33_540_33.bioamine	1	0.636364	0.0301143	0.585867	spearman	lipids	REEP6	LPC 16:0
ENSG00000115255	x1_32_554_34.bioamine	1	0.601399	0.0428069	0.615476	spearman	lipids	REEP6	LPC 17:0
ENSG00000115255	x1_40_480_31.bioamine	1	0.699301	0.0145393	0.528627	spearman	lipids	REEP6	LPE 18:0
ENSG00000115255	x1_27_509_29.bioamine	1	0.846154	0.00096954	0.402211	spearman	lipids	REEP6	LPG 18:1
ENSG00000115255	x1_29_507_27.bioamine	1	0.545455	0.0706789	0.669429	spearman	lipids	REEP6	LPG 18:2
ENSG00000115255	x1_60_599_32.bioamine	1	0.909091	0	0	spearman	lipids	REEP6	LPI 18:0
ENSG00000115255	x0_82_780_55.bioamine	1	0.272727	0.391233	0.884016	spearman	lipids	REEP6	PC 16:0_20:5
ENSG00000115255	x1_08_714_50.bioamine	1	0	1	1	spearman	lipids	REEP6	PE 34:2
ENSG00000115255	x0_36_745_50.bioamine	1	0.608392	0.040002	0.610036	spearman	lipids	REEP6	PG 34:2
ENSG00000115255	x1_42_885_55.bioamine	1	0.531469	0.0793029	0.682434	spearman	lipids	REEP6	PI 18:0_20:4
ENSG00000115255	x1_41_810_52.bioamine	1	0.573427	0.0554813	0.644994	spearman	lipids	REEP6	PS 18:0_20:4
ENSG00000115255	x1_42_758_49.bioamine	1	0.027972	0.938663	0.99272	spearman	lipids	REEP6	PS 34:2
ENSG00000115255	x1_41_806_50.bioamine	1	0.0629371	0.851682	0.982858	spearman	lipids	REEP6	PS 38:6
ENSG00000115255	x0_58_424_34.lipids	1	0.244755	0.443504	0.900311	spearman	lipids	REEP6	CAR 18:2 Isomer B
ENSG00000115255	x0_21_288_22.lipids	1	0.566434	0.0590341	0.651757	spearman	lipids	REEP6	CAR 8:0
ENSG00000115255	x3_35_636_63.lipids	1	0.86014	0.000597084	0.366164	spearman	lipids	REEP6	Cer 18:0;2O/23:0
ENSG00000115255	x3_32_666_64.lipids	1	0.713287	0.0121144	0.518866	spearman	lipids	REEP6	Cer 18:0;2O_24:0;(2OH)
ENSG00000115255	x3_16_904_87.lipids	1	0.713287	0.0121144	0.518866	spearman	lipids	REEP6	Cer 29:0;2O/13:0;O(FA 16:0)
ENSG00000115255	x2_42_536_50.lipids	1	0.454545	0.140413	0.75179	spearman	lipids	REEP6	Cer 34:1;O2|Cer 18:1;O2/16:0
ENSG00000115255	x2_42_572_48_2_42_582_51_2_42_596_53.lipids	1	0.468531	0.127473	0.740407	spearman	lipids	REEP6	Cer d34:1
ENSG00000115255	x2_19_570_47_2_19_594_51_2_19_534_49.lipids	1	0.51049	0.0936054	0.704485	spearman	lipids	REEP6	Cer d34:2
ENSG00000115255	x2_55_550_52.lipids	1	0.601399	0.0428069	0.615476	spearman	lipids	REEP6	Cer d35:1
ENSG00000115255	x2_85_594_58_2_85_576_57.lipids	1	0.811189	0.00236893	0.443698	spearman	lipids	REEP6	Cer d38:1
ENSG00000115255	x3_04_642_56_3_03_666_60_3_04_606_58.lipids	1	0.713287	0.0121144	0.518866	spearman	lipids	REEP6	Cer d39:1
ENSG00000115255	x3_15_656_58_3_15_680_62_3_15_620_60.lipids	1	0.503497	0.0987516	0.709914	spearman	lipids	REEP6	Cer d40:1
ENSG00000115255	x3_26_670_59_3_26_680_62_3_26_694_64_3_26_634_61.lipids	1	0.741259	0.00817064	0.496341	spearman	lipids	REEP6	Cer d41:1
ENSG00000115255	x3_04_692_62_3_04_632_60.lipids	1	0.734266	0.0090521	0.500533	spearman	lipids	REEP6	Cer d41:2
ENSG00000115255	x3_37_710_67.lipids	1	0.776224	0.00465988	0.472575	spearman	lipids	REEP6	Cer d42:0
ENSG00000115255	x3_29_650_65_3_30_632_63_3_29_672_63.lipids	1	0.622378	0.0348001	0.598232	spearman	lipids	REEP6	Cer d42:1
ENSG00000115255	x3_14_646_61_3_14_682_59_3_14_706_64.lipids	1	0.713287	0.0121144	0.518866	spearman	lipids	REEP6	Cer d42:2
ENSG00000115255	x3_45_698_62_3_44_722_67.lipids	1	0.811189	0.00236893	0.443698	spearman	lipids	REEP6	Cer d43:1
ENSG00000115255	x3_20_720_65_3_21_660_63.lipids	1	0.888112	9.16586e-05	0.173977	spearman	lipids	REEP6	Cer d43:2
ENSG00000115255	x3_56_712_64_3_56_736_68.lipids	1	0.482517	0.115374	0.728396	spearman	lipids	REEP6	Cer d44:1
ENSG00000115255	x3_24_726_66.lipids	1	0.748252	0.00735321	0.49266	spearman	lipids	REEP6	Cer-NP t42:0
ENSG00000115255	x3_13_680_65.lipids	1	0.244755	0.443504	0.900311	spearman	lipids	REEP6	Cer-NP t43:0
ENSG00000115255	x1_77_1151_71.lipids	1	0.160839	0.619356	0.94335	spearman	lipids	REEP6	GM3 d34:1
ENSG00000115255	x0_54_509_29.lipids	1	0.706294	0.0132861	0.523762	spearman	lipids	REEP6	LPG 18:1
ENSG00000115255	x0_72_599_32.lipids	1	0.916084	0	0	spearman	lipids	REEP6	LPI 18:0
ENSG00000115255	x2_23_792_53.lipids	1	0.286713	0.366408	0.875361	spearman	lipids	REEP6	PC 16:0_18:2
ENSG00000115255	x1_75_752_52.lipids	1	0.818182	0.0020272	0.438208	spearman	lipids	REEP6	PC 16:1/18:4
ENSG00000115255	x2_23_816_58.lipids	1	0.454545	0.140413	0.75179	spearman	lipids	REEP6	PC 34:2
ENSG00000115255	x1_99_756_56_2_00_778_54.lipids	1	0.573427	0.0554813	0.644994	spearman	lipids	REEP6	PC 34:3 Isomer B
ENSG00000115255	x2_27_714_51.lipids	1	0.342657	0.276231	0.839166	spearman	lipids	REEP6	PE 16:1_18:1
ENSG00000115255	x2_22_716_52_2_22_738_50.lipids	1	0.34965	0.266004	0.833752	spearman	lipids	REEP6	PE 34:2
ENSG00000115255	x2_05_911_57.lipids	1	0.902098	0	0	spearman	lipids	REEP6	PI 18:0_22:5
ENSG00000115255	x2_08_760_51.lipids	1	0.181818	0.572958	0.933029	spearman	lipids	REEP6	PS 34:1
ENSG00000115255	x2_72_775_66.lipids	1	0.468531	0.127473	0.740407	spearman	lipids	REEP6	SM 18:0;2O/21:0
ENSG00000115255	x2_42_733_62.lipids	1	0.433566	0.161446	0.770682	spearman	lipids	REEP6	SM d36:0 Isomer B
ENSG00000115255	x2_83_789_68.lipids	1	0.447552	0.147205	0.75749	spearman	lipids	REEP6	SM d40:0 Isomer A
ENSG00000115255	x2_95_803_69.lipids	1	0.65035	0.0259115	0.570918	spearman	lipids	REEP6	SM d41:0
ENSG00000115255	x3_06_817_71.lipids	1	0.391608	0.209564	0.803602	spearman	lipids	REEP6	SM d42:0
ENSG00000115255	x3_36_760_65.lipids	1	0.958042	0	0	spearman	lipids	REEP6	TG 12:0_12:0_20:4
ENSG00000115255	x4_26_899_75_4_26_883_77_4_26_878_82.lipids	1	0.447552	0.147205	0.75749	spearman	lipids	REEP6	TG 52:1
ENSG00000138115	x1_43_603_53.bioamine	1	0.853147	0.000771902	0.382697	spearman	lipids	CYP2C8	DG 18:0_18:2
ENSG00000138115	x1_33_540_33.bioamine	1	0.629371	0.0323947	0.591372	spearman	lipids	CYP2C8	LPC 16:0
ENSG00000138115	x1_32_554_34.bioamine	1	0.573427	0.0554813	0.644994	spearman	lipids	CYP2C8	LPC 17:0
ENSG00000138115	x1_40_480_31.bioamine	1	0.671329	0.0204419	0.554435	spearman	lipids	CYP2C8	LPE 18:0
ENSG00000138115	x1_27_509_29.bioamine	1	0.601399	0.0428069	0.615476	spearman	lipids	CYP2C8	LPG 18:1
ENSG00000138115	x1_29_507_27.bioamine	1	0.846154	0.00096954	0.402211	spearman	lipids	CYP2C8	LPG 18:2
ENSG00000138115	x1_60_599_32.bioamine	1	0.608392	0.040002	0.610036	spearman	lipids	CYP2C8	LPI 18:0
ENSG00000138115	x0_82_780_55.bioamine	1	0.685315	0.017305	0.5392	spearman	lipids	CYP2C8	PC 16:0_20:5
ENSG00000138115	x1_08_714_50.bioamine	1	0.531469	0.0793029	0.682434	spearman	lipids	CYP2C8	PE 34:2
ENSG00000138115	x0_36_745_50.bioamine	1	0.72028	0.0110205	0.513697	spearman	lipids	CYP2C8	PG 34:2
ENSG00000138115	x1_42_885_55.bioamine	1	0.538462	0.0749023	0.676067	spearman	lipids	CYP2C8	PI 18:0_20:4
ENSG00000138115	x1_41_810_52.bioamine	1	0.314685	0.319472	0.857769	spearman	lipids	CYP2C8	PS 18:0_20:4
ENSG00000138115	x1_42_758_49.bioamine	1	0.776224	0.00465988	0.472575	spearman	lipids	CYP2C8	PS 34:2
ENSG00000138115	x1_41_806_50.bioamine	1	0.846154	0.00096954	0.402211	spearman	lipids	CYP2C8	PS 38:6
ENSG00000138115	x0_58_424_34.lipids	1	0.727273	0.0100009	0.506785	spearman	lipids	CYP2C8	CAR 18:2 Isomer B
ENSG00000138115	x0_21_288_22.lipids	1	0.265734	0.403977	0.887863	spearman	lipids	CYP2C8	CAR 8:0
ENSG00000138115	x3_35_636_63.lipids	1	0.601399	0.0428069	0.615476	spearman	lipids	CYP2C8	Cer 18:0;2O/23:0
ENSG00000138115	x3_32_666_64.lipids	1	0.524476	0.0838846	0.690909	spearman	lipids	CYP2C8	Cer 18:0;2O_24:0;(2OH)
ENSG00000138115	x3_16_904_87.lipids	1	0.384615	0.218387	0.809136	spearman	lipids	CYP2C8	Cer 29:0;2O/13:0;O(FA 16:0)
ENSG00000138115	x2_42_536_50.lipids	1	0.692308	0.0158777	0.533668	spearman	lipids	CYP2C8	Cer 34:1;O2|Cer 18:1;O2/16:0
ENSG00000138115	x2_42_572_48_2_42_582_51_2_42_596_53.lipids	1	0.657343	0.0239811	0.565501	spearman	lipids	CYP2C8	Cer d34:1
ENSG00000138115	x2_19_570_47_2_19_594_51_2_19_534_49.lipids	1	0.314685	0.319472	0.857769	spearman	lipids	CYP2C8	Cer d34:2
ENSG00000138115	x2_55_550_52.lipids	1	0.58042	0.0520862	0.638819	spearman	lipids	CYP2C8	Cer d35:1
ENSG00000138115	x2_85_594_58_2_85_576_57.lipids	1	0.482517	0.115374	0.728396	spearman	lipids	CYP2C8	Cer d38:1
ENSG00000138115	x3_04_642_56_3_03_666_60_3_04_606_58.lipids	1	0.335664	0.286691	0.843435	spearman	lipids	CYP2C8	Cer d39:1
ENSG00000138115	x3_15_656_58_3_15_680_62_3_15_620_60.lipids	1	0.433566	0.161446	0.770682	spearman	lipids	CYP2C8	Cer d40:1
ENSG00000138115	x3_26_670_59_3_26_680_62_3_26_694_64_3_26_634_61.lipids	1	0.482517	0.115374	0.728396	spearman	lipids	CYP2C8	Cer d41:1
ENSG00000138115	x3_04_692_62_3_04_632_60.lipids	1	0.300699	0.342483	0.866649	spearman	lipids	CYP2C8	Cer d41:2
ENSG00000138115	x3_37_710_67.lipids	1	0.615385	0.0373345	0.603428	spearman	lipids	CYP2C8	Cer d42:0
ENSG00000138115	x3_29_650_65_3_30_632_63_3_29_672_63.lipids	1	0.482517	0.115374	0.728396	spearman	lipids	CYP2C8	Cer d42:1
ENSG00000138115	x3_14_646_61_3_14_682_59_3_14_706_64.lipids	1	0.559441	0.0627487	0.657632	spearman	lipids	CYP2C8	Cer d42:2
ENSG00000138115	x3_45_698_62_3_44_722_67.lipids	1	0.433566	0.161446	0.770682	spearman	lipids	CYP2C8	Cer d43:1
ENSG00000138115	x3_20_720_65_3_21_660_63.lipids	1	0.48951	0.109632	0.721975	spearman	lipids	CYP2C8	Cer d43:2
ENSG00000138115	x3_56_712_64_3_56_736_68.lipids	1	0.188811	0.557828	0.929982	spearman	lipids	CYP2C8	Cer d44:1
ENSG00000138115	x3_24_726_66.lipids	1	0.531469	0.0793029	0.682434	spearman	lipids	CYP2C8	Cer-NP t42:0
ENSG00000138115	x3_13_680_65.lipids	1	0.517483	0.0886509	0.696861	spearman	lipids	CYP2C8	Cer-NP t43:0
ENSG00000138115	x1_77_1151_71.lipids	1	0.118881	0.716184	0.961775	spearman	lipids	CYP2C8	GM3 d34:1
ENSG00000138115	x0_54_509_29.lipids	1	0.72028	0.0110205	0.513697	spearman	lipids	CYP2C8	LPG 18:1
ENSG00000138115	x0_72_599_32.lipids	1	0.601399	0.0428069	0.615476	spearman	lipids	CYP2C8	LPI 18:0
ENSG00000138115	x2_23_792_53.lipids	1	0.888112	9.16586e-05	0.173977	spearman	lipids	CYP2C8	PC 16:0_18:2
ENSG00000138115	x1_75_752_52.lipids	1	0.559441	0.0627487	0.657632	spearman	lipids	CYP2C8	PC 16:1/18:4
ENSG00000138115	x2_23_816_58.lipids	1	0.937063	0	0	spearman	lipids	CYP2C8	PC 34:2
ENSG00000138115	x1_99_756_56_2_00_778_54.lipids	1	0.727273	0.0100009	0.506785	spearman	lipids	CYP2C8	PC 34:3 Isomer B
ENSG00000138115	x2_27_714_51.lipids	1	0.909091	0	0	spearman	lipids	CYP2C8	PE 16:1_18:1
ENSG00000138115	x2_22_716_52_2_22_738_50.lipids	1	0.909091	0	0	spearman	lipids	CYP2C8	PE 34:2
ENSG00000138115	x2_05_911_57.lipids	1	0.601399	0.0428069	0.615476	spearman	lipids	CYP2C8	PI 18:0_22:5
ENSG00000138115	x2_08_760_51.lipids	1	0.447552	0.147205	0.75749	spearman	lipids	CYP2C8	PS 34:1
ENSG00000138115	x2_72_775_66.lipids	1	0.454545	0.140413	0.75179	spearman	lipids	CYP2C8	SM 18:0;2O/21:0
ENSG00000138115	x2_42_733_62.lipids	1	0.601399	0.0428069	0.615476	spearman	lipids	CYP2C8	SM d36:0 Isomer B
ENSG00000138115	x2_83_789_68.lipids	1	0.538462	0.0749023	0.676067	spearman	lipids	CYP2C8	SM d40:0 Isomer A
ENSG00000138115	x2_95_803_69.lipids	1	0.545455	0.0706789	0.669429	spearman	lipids	CYP2C8	SM d41:0
ENSG00000138115	x3_06_817_71.lipids	1	0.58042	0.0520862	0.638819	spearman	lipids	CYP2C8	SM d42:0
ENSG00000138115	x3_36_760_65.lipids	1	0.454545	0.140413	0.75179	spearman	lipids	CYP2C8	TG 12:0_12:0_20:4
ENSG00000138115	x4_26_899_75_4_26_883_77_4_26_878_82.lipids	1	0.111888	0.732775	0.964332	spearman	lipids	CYP2C8	TG 52:1
ENSG00000039537	x1_43_603_53.bioamine	1	0.832168	0.00144087	0.420806	spearman	lipids	C6	DG 18:0_18:2
ENSG00000039537	x1_33_540_33.bioamine	1	0.587413	0.0488449	0.631186	spearman	lipids	C6	LPC 16:0
ENSG00000039537	x1_32_554_34.bioamine	1	0.608392	0.040002	0.610036	spearman	lipids	C6	LPC 17:0
ENSG00000039537	x1_40_480_31.bioamine	1	0.657343	0.0239811	0.565501	spearman	lipids	C6	LPE 18:0
ENSG00000039537	x1_27_509_29.bioamine	1	0.454545	0.140413	0.75179	spearman	lipids	C6	LPG 18:1
ENSG00000039537	x1_29_507_27.bioamine	1	0.713287	0.0121144	0.518866	spearman	lipids	C6	LPG 18:2
ENSG00000039537	x1_60_599_32.bioamine	1	0.461538	0.133836	0.745482	spearman	lipids	C6	LPI 18:0
ENSG00000039537	x0_82_780_55.bioamine	1	0.692308	0.0158777	0.533668	spearman	lipids	C6	PC 16:0_20:5
ENSG00000039537	x1_08_714_50.bioamine	1	0.636364	0.0301143	0.585867	spearman	lipids	C6	PE 34:2
ENSG00000039537	x0_36_745_50.bioamine	1	0.657343	0.0239811	0.565501	spearman	lipids	C6	PG 34:2
ENSG00000039537	x1_42_885_55.bioamine	1	0.370629	0.236732	0.819195	spearman	lipids	C6	PI 18:0_20:4
ENSG00000039537	x1_41_810_52.bioamine	1	0.503497	0.0987516	0.709914	spearman	lipids	C6	PS 18:0_20:4
ENSG00000039537	x1_42_758_49.bioamine	1	0.783217	0.00411545	0.465954	spearman	lipids	C6	PS 34:2
ENSG00000039537	x1_41_806_50.bioamine	1	0.734266	0.0090521	0.500533	spearman	lipids	C6	PS 38:6
ENSG00000039537	x0_58_424_34.lipids	1	0.531469	0.0793029	0.682434	spearman	lipids	C6	CAR 18:2 Isomer B
ENSG00000039537	x0_21_288_22.lipids	1	0.265734	0.403977	0.887863	spearman	lipids	C6	CAR 8:0
ENSG00000039537	x3_35_636_63.lipids	1	0.587413	0.0488449	0.631186	spearman	lipids	C6	Cer 18:0;2O/23:0
ENSG00000039537	x3_32_666_64.lipids	1	0.27972	0.378709	0.879359	spearman	lipids	C6	Cer 18:0;2O_24:0;(2OH)
ENSG00000039537	x3_16_904_87.lipids	1	0.181818	0.572958	0.933029	spearman	lipids	C6	Cer 29:0;2O/13:0;O(FA 16:0)
ENSG00000039537	x2_42_536_50.lipids	1	0.706294	0.0132861	0.523762	spearman	lipids	C6	Cer 34:1;O2|Cer 18:1;O2/16:0
ENSG00000039537	x2_42_572_48_2_42_582_51_2_42_596_53.lipids	1	0.713287	0.0121144	0.518866	spearman	lipids	C6	Cer d34:1
ENSG00000039537	x2_19_570_47_2_19_594_51_2_19_534_49.lipids	1	0.300699	0.342483	0.866649	spearman	lipids	C6	Cer d34:2
ENSG00000039537	x2_55_550_52.lipids	1	0.727273	0.0100009	0.506785	spearman	lipids	C6	Cer d35:1
ENSG00000039537	x2_85_594_58_2_85_576_57.lipids	1	0.398601	0.200973	0.798737	spearman	lipids	C6	Cer d38:1
ENSG00000039537	x3_04_642_56_3_03_666_60_3_04_606_58.lipids	1	0.244755	0.443504	0.900311	spearman	lipids	C6	Cer d39:1
ENSG00000039537	x3_15_656_58_3_15_680_62_3_15_620_60.lipids	1	0.195804	0.542874	0.926173	spearman	lipids	C6	Cer d40:1
ENSG00000039537	x3_26_670_59_3_26_680_62_3_26_694_64_3_26_634_61.lipids	1	0.426573	0.1689	0.776896	spearman	lipids	C6	Cer d41:1
ENSG00000039537	x3_04_692_62_3_04_632_60.lipids	1	0.195804	0.542874	0.926173	spearman	lipids	C6	Cer d41:2
ENSG00000039537	x3_37_710_67.lipids	1	0.468531	0.127473	0.740407	spearman	lipids	C6	Cer d42:0
ENSG00000039537	x3_29_650_65_3_30_632_63_3_29_672_63.lipids	1	0.216783	0.499115	0.915558	spearman	lipids	C6	Cer d42:1
ENSG00000039537	x3_14_646_61_3_14_682_59_3_14_706_64.lipids	1	0.321678	0.308312	0.852859	spearman	lipids	C6	Cer d42:2
ENSG00000039537	x3_45_698_62_3_44_722_67.lipids	1	0.426573	0.1689	0.776896	spearman	lipids	C6	Cer d43:1
ENSG00000039537	x3_20_720_65_3_21_660_63.lipids	1	0.377622	0.227443	0.813794	spearman	lipids	C6	Cer d43:2
ENSG00000039537	x3_56_712_64_3_56_736_68.lipids	1	0.104895	0.749479	0.967374	spearman	lipids	C6	Cer d44:1
ENSG00000039537	x3_24_726_66.lipids	1	0.398601	0.200973	0.798737	spearman	lipids	C6	Cer-NP t42:0
ENSG00000039537	x3_13_680_65.lipids	1	0.384615	0.218387	0.809136	spearman	lipids	C6	Cer-NP t43:0
ENSG00000039537	x1_77_1151_71.lipids	1	0.300699	0.342483	0.866649	spearman	lipids	C6	GM3 d34:1
ENSG00000039537	x0_54_509_29.lipids	1	0.734266	0.0090521	0.500533	spearman	lipids	C6	LPG 18:1
ENSG00000039537	x0_72_599_32.lipids	1	0.41958	0.176577	0.782268	spearman	lipids	C6	LPI 18:0
ENSG00000039537	x2_23_792_53.lipids	1	0.895105	5.94154e-06	0.0192204	spearman	lipids	C6	PC 16:0_18:2
ENSG00000039537	x1_75_752_52.lipids	1	0.58042	0.0520862	0.638819	spearman	lipids	C6	PC 16:1/18:4
ENSG00000039537	x2_23_816_58.lipids	1	0.923077	0	0	spearman	lipids	C6	PC 34:2
ENSG00000039537	x1_99_756_56_2_00_778_54.lipids	1	0.811189	0.00236893	0.443698	spearman	lipids	C6	PC 34:3 Isomer B
ENSG00000039537	x2_27_714_51.lipids	1	0.846154	0.00096954	0.402211	spearman	lipids	C6	PE 16:1_18:1
ENSG00000039537	x2_22_716_52_2_22_738_50.lipids	1	0.86014	0.000597084	0.366164	spearman	lipids	C6	PE 34:2
ENSG00000039537	x2_05_911_57.lipids	1	0.545455	0.0706789	0.669429	spearman	lipids	C6	PI 18:0_22:5
ENSG00000039537	x2_08_760_51.lipids	1	0.545455	0.0706789	0.669429	spearman	lipids	C6	PS 34:1
ENSG00000039537	x2_72_775_66.lipids	1	0.468531	0.127473	0.740407	spearman	lipids	C6	SM 18:0;2O/21:0
ENSG00000039537	x2_42_733_62.lipids	1	0.769231	0.00525292	0.479289	spearman	lipids	C6	SM d36:0 Isomer B
ENSG00000039537	x2_83_789_68.lipids	1	0.461538	0.133836	0.745482	spearman	lipids	C6	SM d40:0 Isomer A
ENSG00000039537	x2_95_803_69.lipids	1	0.573427	0.0554813	0.644994	spearman	lipids	C6	SM d41:0
ENSG00000039537	x3_06_817_71.lipids	1	0.363636	0.246255	0.823851	spearman	lipids	C6	SM d42:0
ENSG00000039537	x3_36_760_65.lipids	1	0.321678	0.308312	0.852859	spearman	lipids	C6	TG 12:0_12:0_20:4
ENSG00000039537	x4_26_899_75_4_26_883_77_4_26_878_82.lipids	1	-0.125874	0.699712	0.958527	spearman	lipids	C6	TG 52:1
ENSG00000182492	x1_43_603_53.bioamine	1	0.692308	0.0158777	0.533668	spearman	lipids	BGN	DG 18:0_18:2
ENSG00000182492	x1_33_540_33.bioamine	1	0.503497	0.0987516	0.709914	spearman	lipids	BGN	LPC 16:0
ENSG00000182492	x1_32_554_34.bioamine	1	0.461538	0.133836	0.745482	spearman	lipids	BGN	LPC 17:0
ENSG00000182492	x1_40_480_31.bioamine	1	0.545455	0.0706789	0.669429	spearman	lipids	BGN	LPE 18:0
ENSG00000182492	x1_27_509_29.bioamine	1	0.412587	0.184481	0.788029	spearman	lipids	BGN	LPG 18:1
ENSG00000182492	x1_29_507_27.bioamine	1	0.741259	0.00817064	0.496341	spearman	lipids	BGN	LPG 18:2
ENSG00000182492	x1_60_599_32.bioamine	1	0.258741	0.416938	0.892285	spearman	lipids	BGN	LPI 18:0
ENSG00000182492	x0_82_780_55.bioamine	1	0.622378	0.0348001	0.598232	spearman	lipids	BGN	PC 16:0_20:5
ENSG00000182492	x1_08_714_50.bioamine	1	0.503497	0.0987516	0.709914	spearman	lipids	BGN	PE 34:2
ENSG00000182492	x0_36_745_50.bioamine	1	0.643357	0.0279546	0.576393	spearman	lipids	BGN	PG 34:2
ENSG00000182492	x1_42_885_55.bioamine	1	0.755245	0.00659654	0.489381	spearman	lipids	BGN	PI 18:0_20:4
ENSG00000182492	x1_41_810_52.bioamine	1	0.587413	0.0488449	0.631186	spearman	lipids	BGN	PS 18:0_20:4
ENSG00000182492	x1_42_758_49.bioamine	1	0.755245	0.00659654	0.489381	spearman	lipids	BGN	PS 34:2
ENSG00000182492	x1_41_806_50.bioamine	1	0.832168	0.00144087	0.420806	spearman	lipids	BGN	PS 38:6
ENSG00000182492	x0_58_424_34.lipids	1	0.909091	0	0	spearman	lipids	BGN	CAR 18:2 Isomer B
ENSG00000182492	x0_21_288_22.lipids	1	0.181818	0.572958	0.933029	spearman	lipids	BGN	CAR 8:0
ENSG00000182492	x3_35_636_63.lipids	1	0.503497	0.0987516	0.709914	spearman	lipids	BGN	Cer 18:0;2O/23:0
ENSG00000182492	x3_32_666_64.lipids	1	0.454545	0.140413	0.75179	spearman	lipids	BGN	Cer 18:0;2O_24:0;(2OH)
ENSG00000182492	x3_16_904_87.lipids	1	0.342657	0.276231	0.839166	spearman	lipids	BGN	Cer 29:0;2O/13:0;O(FA 16:0)
ENSG00000182492	x2_42_536_50.lipids	1	0.685315	0.017305	0.5392	spearman	lipids	BGN	Cer 34:1;O2|Cer 18:1;O2/16:0
ENSG00000182492	x2_42_572_48_2_42_582_51_2_42_596_53.lipids	1	0.657343	0.0239811	0.565501	spearman	lipids	BGN	Cer d34:1
ENSG00000182492	x2_19_570_47_2_19_594_51_2_19_534_49.lipids	1	0.461538	0.133836	0.745482	spearman	lipids	BGN	Cer d34:2
ENSG00000182492	x2_55_550_52.lipids	1	0.58042	0.0520862	0.638819	spearman	lipids	BGN	Cer d35:1
ENSG00000182492	x2_85_594_58_2_85_576_57.lipids	1	0.447552	0.147205	0.75749	spearman	lipids	BGN	Cer d38:1
ENSG00000182492	x3_04_642_56_3_03_666_60_3_04_606_58.lipids	1	0.391608	0.209564	0.803602	spearman	lipids	BGN	Cer d39:1
ENSG00000182492	x3_15_656_58_3_15_680_62_3_15_620_60.lipids	1	0.475524	0.121319	0.734296	spearman	lipids	BGN	Cer d40:1
ENSG00000182492	x3_26_670_59_3_26_680_62_3_26_694_64_3_26_634_61.lipids	1	0.468531	0.127473	0.740407	spearman	lipids	BGN	Cer d41:1
ENSG00000182492	x3_04_692_62_3_04_632_60.lipids	1	0.356643	0.256013	0.82935	spearman	lipids	BGN	Cer d41:2
ENSG00000182492	x3_37_710_67.lipids	1	0.447552	0.147205	0.75749	spearman	lipids	BGN	Cer d42:0
ENSG00000182492	x3_29_650_65_3_30_632_63_3_29_672_63.lipids	1	0.461538	0.133836	0.745482	spearman	lipids	BGN	Cer d42:1
ENSG00000182492	x3_14_646_61_3_14_682_59_3_14_706_64.lipids	1	0.468531	0.127473	0.740407	spearman	lipids	BGN	Cer d42:2
ENSG00000182492	x3_45_698_62_3_44_722_67.lipids	1	0.468531	0.127473	0.740407	spearman	lipids	BGN	Cer d43:1
ENSG00000182492	x3_20_720_65_3_21_660_63.lipids	1	0.314685	0.319472	0.857769	spearman	lipids	BGN	Cer d43:2
ENSG00000182492	x3_56_712_64_3_56_736_68.lipids	1	0.34965	0.266004	0.833752	spearman	lipids	BGN	Cer d44:1
ENSG00000182492	x3_24_726_66.lipids	1	0.475524	0.121319	0.734296	spearman	lipids	BGN	Cer-NP t42:0
ENSG00000182492	x3_13_680_65.lipids	1	0.552448	0.066629	0.664083	spearman	lipids	BGN	Cer-NP t43:0
ENSG00000182492	x1_77_1151_71.lipids	1	0.412587	0.184481	0.788029	spearman	lipids	BGN	GM3 d34:1
ENSG00000182492	x0_54_509_29.lipids	1	0.622378	0.0348001	0.598232	spearman	lipids	BGN	LPG 18:1
ENSG00000182492	x0_72_599_32.lipids	1	0.321678	0.308312	0.852859	spearman	lipids	BGN	LPI 18:0
ENSG00000182492	x2_23_792_53.lipids	1	0.881119	0.000192153	0.256788	spearman	lipids	BGN	PC 16:0_18:2
ENSG00000182492	x1_75_752_52.lipids	1	0.244755	0.443504	0.900311	spearman	lipids	BGN	PC 16:1/18:4
ENSG00000182492	x2_23_816_58.lipids	1	0.769231	0.00525292	0.479289	spearman	lipids	BGN	PC 34:2
ENSG00000182492	x1_99_756_56_2_00_778_54.lipids	1	0.552448	0.066629	0.664083	spearman	lipids	BGN	PC 34:3 Isomer B
ENSG00000182492	x2_27_714_51.lipids	1	0.72028	0.0110205	0.513697	spearman	lipids	BGN	PE 16:1_18:1
ENSG00000182492	x2_22_716_52_2_22_738_50.lipids	1	0.713287	0.0121144	0.518866	spearman	lipids	BGN	PE 34:2
ENSG00000182492	x2_05_911_57.lipids	1	0.328671	0.297385	0.848454	spearman	lipids	BGN	PI 18:0_22:5
ENSG00000182492	x2_08_760_51.lipids	1	0.545455	0.0706789	0.669429	spearman	lipids	BGN	PS 34:1
ENSG00000182492	x2_72_775_66.lipids	1	0.699301	0.0145393	0.528627	spearman	lipids	BGN	SM 18:0;2O/21:0
ENSG00000182492	x2_42_733_62.lipids	1	0.482517	0.115374	0.728396	spearman	lipids	BGN	SM d36:0 Isomer B
ENSG00000182492	x2_83_789_68.lipids	1	0.713287	0.0121144	0.518866	spearman	lipids	BGN	SM d40:0 Isomer A
ENSG00000182492	x2_95_803_69.lipids	1	0.678322	0.0188251	0.548646	spearman	lipids	BGN	SM d41:0
ENSG00000182492	x3_06_817_71.lipids	1	0.762238	0.00589748	0.484511	spearman	lipids	BGN	SM d42:0
ENSG00000182492	x3_36_760_65.lipids	1	0.0769231	0.817283	0.977984	spearman	lipids	BGN	TG 12:0_12:0_20:4
ENSG00000182492	x4_26_899_75_4_26_883_77_4_26_878_82.lipids	1	-0.125874	0.699712	0.958527	spearman	lipids	BGN	TG 52:1
ENSG00000184232	x1_43_603_53.bioamine	1	0.048951	0.886335	0.987238	spearman	lipids	OAF	DG 18:0_18:2
ENSG00000184232	x1_33_540_33.bioamine	1	0.545455	0.0706789	0.669429	spearman	lipids	OAF	LPC 16:0
ENSG00000184232	x1_32_554_34.bioamine	1	0.622378	0.0348001	0.598232	spearman	lipids	OAF	LPC 17:0
ENSG00000184232	x1_40_480_31.bioamine	1	0.622378	0.0348001	0.598232	spearman	lipids	OAF	LPE 18:0
ENSG00000184232	x1_27_509_29.bioamine	1	0.706294	0.0132861	0.523762	spearman	lipids	OAF	LPG 18:1
ENSG00000184232	x1_29_507_27.bioamine	1	0.552448	0.066629	0.664083	spearman	lipids	OAF	LPG 18:2
ENSG00000184232	x1_60_599_32.bioamine	1	0.706294	0.0132861	0.523762	spearman	lipids	OAF	LPI 18:0
ENSG00000184232	x0_82_780_55.bioamine	1	0.244755	0.443504	0.900311	spearman	lipids	OAF	PC 16:0_20:5
ENSG00000184232	x1_08_714_50.bioamine	1	-0.286713	0.366408	0.875361	spearman	lipids	OAF	PE 34:2
ENSG00000184232	x0_36_745_50.bioamine	1	0.398601	0.200973	0.798737	spearman	lipids	OAF	PG 34:2
ENSG00000184232	x1_42_885_55.bioamine	1	0.797203	0.00316125	0.456054	spearman	lipids	OAF	PI 18:0_20:4
ENSG00000184232	x1_41_810_52.bioamine	1	0.65035	0.0259115	0.570918	spearman	lipids	OAF	PS 18:0_20:4
ENSG00000184232	x1_42_758_49.bioamine	1	-0.195804	0.542874	0.926173	spearman	lipids	OAF	PS 34:2
ENSG00000184232	x1_41_806_50.bioamine	1	0.104895	0.749479	0.967374	spearman	lipids	OAF	PS 38:6
ENSG00000184232	x0_58_424_34.lipids	1	0.475524	0.121319	0.734296	spearman	lipids	OAF	CAR 18:2 Isomer B
ENSG00000184232	x0_21_288_22.lipids	1	0.524476	0.0838846	0.690909	spearman	lipids	OAF	CAR 8:0
ENSG00000184232	x3_35_636_63.lipids	1	0.706294	0.0132861	0.523762	spearman	lipids	OAF	Cer 18:0;2O/23:0
ENSG00000184232	x3_32_666_64.lipids	1	0.867133	0.000443302	0.339918	spearman	lipids	OAF	Cer 18:0;2O_24:0;(2OH)
ENSG00000184232	x3_16_904_87.lipids	1	0.93007	0	0	spearman	lipids	OAF	Cer 29:0;2O/13:0;O(FA 16:0)
ENSG00000184232	x2_42_536_50.lipids	1	0.363636	0.246255	0.823851	spearman	lipids	OAF	Cer 34:1;O2|Cer 18:1;O2/16:0
ENSG00000184232	x2_42_572_48_2_42_582_51_2_42_596_53.lipids	1	0.342657	0.276231	0.839166	spearman	lipids	OAF	Cer d34:1
ENSG00000184232	x2_19_570_47_2_19_594_51_2_19_534_49.lipids	1	0.587413	0.0488449	0.631186	spearman	lipids	OAF	Cer d34:2
ENSG00000184232	x2_55_550_52.lipids	1	0.538462	0.0749023	0.676067	spearman	lipids	OAF	Cer d35:1
ENSG00000184232	x2_85_594_58_2_85_576_57.lipids	1	0.916084	0	0	spearman	lipids	OAF	Cer d38:1
ENSG00000184232	x3_04_642_56_3_03_666_60_3_04_606_58.lipids	1	0.909091	0	0	spearman	lipids	OAF	Cer d39:1
ENSG00000184232	x3_15_656_58_3_15_680_62_3_15_620_60.lipids	1	0.811189	0.00236893	0.443698	spearman	lipids	OAF	Cer d40:1
ENSG00000184232	x3_26_670_59_3_26_680_62_3_26_694_64_3_26_634_61.lipids	1	0.874126	0.000308861	0.310712	spearman	lipids	OAF	Cer d41:1
ENSG00000184232	x3_04_692_62_3_04_632_60.lipids	1	0.916084	0	0	spearman	lipids	OAF	Cer d41:2
ENSG00000184232	x3_37_710_67.lipids	1	0.825175	0.0017186	0.428492	spearman	lipids	OAF	Cer d42:0
ENSG00000184232	x3_29_650_65_3_30_632_63_3_29_672_63.lipids	1	0.846154	0.00096954	0.402211	spearman	lipids	OAF	Cer d42:1
ENSG00000184232	x3_14_646_61_3_14_682_59_3_14_706_64.lipids	1	0.79021	0.00361681	0.461741	spearman	lipids	OAF	Cer d42:2
ENSG00000184232	x3_45_698_62_3_44_722_67.lipids	1	0.874126	0.000308861	0.310712	spearman	lipids	OAF	Cer d43:1
ENSG00000184232	x3_20_720_65_3_21_660_63.lipids	1	0.867133	0.000443302	0.339918	spearman	lipids	OAF	Cer d43:2
ENSG00000184232	x3_56_712_64_3_56_736_68.lipids	1	0.909091	0	0	spearman	lipids	OAF	Cer d44:1
ENSG00000184232	x3_24_726_66.lipids	1	0.881119	0.000192153	0.256788	spearman	lipids	OAF	Cer-NP t42:0
ENSG00000184232	x3_13_680_65.lipids	1	0.307692	0.330863	0.861843	spearman	lipids	OAF	Cer-NP t43:0
ENSG00000184232	x1_77_1151_71.lipids	1	0.125874	0.699712	0.958527	spearman	lipids	OAF	GM3 d34:1
ENSG00000184232	x0_54_509_29.lipids	1	0.405594	0.192612	0.793095	spearman	lipids	OAF	LPG 18:1
ENSG00000184232	x0_72_599_32.lipids	1	0.671329	0.0204419	0.554435	spearman	lipids	OAF	LPI 18:0
ENSG00000184232	x2_23_792_53.lipids	1	0.111888	0.732775	0.964332	spearman	lipids	OAF	PC 16:0_18:2
ENSG00000184232	x1_75_752_52.lipids	1	0.657343	0.0239811	0.565501	spearman	lipids	OAF	PC 16:1/18:4
ENSG00000184232	x2_23_816_58.lipids	1	0.230769	0.470906	0.907943	spearman	lipids	OAF	PC 34:2
ENSG00000184232	x1_99_756_56_2_00_778_54.lipids	1	0.223776	0.484911	0.911437	spearman	lipids	OAF	PC 34:3 Isomer B
ENSG00000184232	x2_27_714_51.lipids	1	0.104895	0.749479	0.967374	spearman	lipids	OAF	PE 16:1_18:1
ENSG00000184232	x2_22_716_52_2_22_738_50.lipids	1	0.111888	0.732775	0.964332	spearman	lipids	OAF	PE 34:2
ENSG00000184232	x2_05_911_57.lipids	1	0.776224	0.00465988	0.472575	spearman	lipids	OAF	PI 18:0_22:5
ENSG00000184232	x2_08_760_51.lipids	1	-0.013986	0.973694	0.996281	spearman	lipids	OAF	PS 34:1
ENSG00000184232	x2_72_775_66.lipids	1	0.734266	0.0090521	0.500533	spearman	lipids	OAF	SM 18:0;2O/21:0
ENSG00000184232	x2_42_733_62.lipids	1	0.146853	0.651073	0.949756	spearman	lipids	OAF	SM d36:0 Isomer B
ENSG00000184232	x2_83_789_68.lipids	1	0.601399	0.0428069	0.615476	spearman	lipids	OAF	SM d40:0 Isomer A
ENSG00000184232	x2_95_803_69.lipids	1	0.734266	0.0090521	0.500533	spearman	lipids	OAF	SM d41:0
ENSG00000184232	x3_06_817_71.lipids	1	0.699301	0.0145393	0.528627	spearman	lipids	OAF	SM d42:0
ENSG00000184232	x3_36_760_65.lipids	1	0.678322	0.0188251	0.548646	spearman	lipids	OAF	TG 12:0_12:0_20:4
ENSG00000184232	x4_26_899_75_4_26_883_77_4_26_878_82.lipids	1	0.538462	0.0749023	0.676067	spearman	lipids	OAF	TG 52:1
ENSG00000132855	x1_43_603_53.bioamine	1	0.923077	0	0	spearman	lipids	ANGPTL3	DG 18:0_18:2
ENSG00000132855	x1_33_540_33.bioamine	1	0.678322	0.0188251	0.548646	spearman	lipids	ANGPTL3	LPC 16:0
ENSG00000132855	x1_32_554_34.bioamine	1	0.671329	0.0204419	0.554435	spearman	lipids	ANGPTL3	LPC 17:0
ENSG00000132855	x1_40_480_31.bioamine	1	0.692308	0.0158777	0.533668	spearman	lipids	ANGPTL3	LPE 18:0
ENSG00000132855	x1_27_509_29.bioamine	1	0.51049	0.0936054	0.704485	spearman	lipids	ANGPTL3	LPG 18:1
ENSG00000132855	x1_29_507_27.bioamine	1	0.797203	0.00316125	0.456054	spearman	lipids	ANGPTL3	LPG 18:2
ENSG00000132855	x1_60_599_32.bioamine	1	0.517483	0.0886509	0.696861	spearman	lipids	ANGPTL3	LPI 18:0
ENSG00000132855	x0_82_780_55.bioamine	1	0.622378	0.0348001	0.598232	spearman	lipids	ANGPTL3	PC 16:0_20:5
ENSG00000132855	x1_08_714_50.bioamine	1	0.601399	0.0428069	0.615476	spearman	lipids	ANGPTL3	PE 34:2
ENSG00000132855	x0_36_745_50.bioamine	1	0.72028	0.0110205	0.513697	spearman	lipids	ANGPTL3	PG 34:2
ENSG00000132855	x1_42_885_55.bioamine	1	0.412587	0.184481	0.788029	spearman	lipids	ANGPTL3	PI 18:0_20:4
ENSG00000132855	x1_41_810_52.bioamine	1	0.475524	0.121319	0.734296	spearman	lipids	ANGPTL3	PS 18:0_20:4
ENSG00000132855	x1_42_758_49.bioamine	1	0.825175	0.0017186	0.428492	spearman	lipids	ANGPTL3	PS 34:2
ENSG00000132855	x1_41_806_50.bioamine	1	0.762238	0.00589748	0.484511	spearman	lipids	ANGPTL3	PS 38:6
ENSG00000132855	x0_58_424_34.lipids	1	0.601399	0.0428069	0.615476	spearman	lipids	ANGPTL3	CAR 18:2 Isomer B
ENSG00000132855	x0_21_288_22.lipids	1	0.251748	0.430115	0.895929	spearman	lipids	ANGPTL3	CAR 8:0
ENSG00000132855	x3_35_636_63.lipids	1	0.594406	0.0457531	0.622949	spearman	lipids	ANGPTL3	Cer 18:0;2O/23:0
ENSG00000132855	x3_32_666_64.lipids	1	0.27972	0.378709	0.879359	spearman	lipids	ANGPTL3	Cer 18:0;2O_24:0;(2OH)
ENSG00000132855	x3_16_904_87.lipids	1	0.216783	0.499115	0.915558	spearman	lipids	ANGPTL3	Cer 29:0;2O/13:0;O(FA 16:0)
ENSG00000132855	x2_42_536_50.lipids	1	0.769231	0.00525292	0.479289	spearman	lipids	ANGPTL3	Cer 34:1;O2|Cer 18:1;O2/16:0
ENSG00000132855	x2_42_572_48_2_42_582_51_2_42_596_53.lipids	1	0.776224	0.00465988	0.472575	spearman	lipids	ANGPTL3	Cer d34:1
ENSG00000132855	x2_19_570_47_2_19_594_51_2_19_534_49.lipids	1	0.321678	0.308312	0.852859	spearman	lipids	ANGPTL3	Cer d34:2
ENSG00000132855	x2_55_550_52.lipids	1	0.734266	0.0090521	0.500533	spearman	lipids	ANGPTL3	Cer d35:1
ENSG00000132855	x2_85_594_58_2_85_576_57.lipids	1	0.377622	0.227443	0.813794	spearman	lipids	ANGPTL3	Cer d38:1
ENSG00000132855	x3_04_642_56_3_03_666_60_3_04_606_58.lipids	1	0.300699	0.342483	0.866649	spearman	lipids	ANGPTL3	Cer d39:1
ENSG00000132855	x3_15_656_58_3_15_680_62_3_15_620_60.lipids	1	0.286713	0.366408	0.875361	spearman	lipids	ANGPTL3	Cer d40:1
ENSG00000132855	x3_26_670_59_3_26_680_62_3_26_694_64_3_26_634_61.lipids	1	0.426573	0.1689	0.776896	spearman	lipids	ANGPTL3	Cer d41:1
ENSG00000132855	x3_04_692_62_3_04_632_60.lipids	1	0.251748	0.430115	0.895929	spearman	lipids	ANGPTL3	Cer d41:2
ENSG00000132855	x3_37_710_67.lipids	1	0.482517	0.115374	0.728396	spearman	lipids	ANGPTL3	Cer d42:0
ENSG00000132855	x3_29_650_65_3_30_632_63_3_29_672_63.lipids	1	0.230769	0.470906	0.907943	spearman	lipids	ANGPTL3	Cer d42:1
ENSG00000132855	x3_14_646_61_3_14_682_59_3_14_706_64.lipids	1	0.363636	0.246255	0.823851	spearman	lipids	ANGPTL3	Cer d42:2
ENSG00000132855	x3_45_698_62_3_44_722_67.lipids	1	0.412587	0.184481	0.788029	spearman	lipids	ANGPTL3	Cer d43:1
ENSG00000132855	x3_20_720_65_3_21_660_63.lipids	1	0.405594	0.192612	0.793095	spearman	lipids	ANGPTL3	Cer d43:2
ENSG00000132855	x3_56_712_64_3_56_736_68.lipids	1	0.13986	0.667151	0.952584	spearman	lipids	ANGPTL3	Cer d44:1
ENSG00000132855	x3_24_726_66.lipids	1	0.398601	0.200973	0.798737	spearman	lipids	ANGPTL3	Cer-NP t42:0
ENSG00000132855	x3_13_680_65.lipids	1	0.454545	0.140413	0.75179	spearman	lipids	ANGPTL3	Cer-NP t43:0
ENSG00000132855	x1_77_1151_71.lipids	1	0.265734	0.403977	0.887863	spearman	lipids	ANGPTL3	GM3 d34:1
ENSG00000132855	x0_54_509_29.lipids	1	0.811189	0.00236893	0.443698	spearman	lipids	ANGPTL3	LPG 18:1
ENSG00000132855	x0_72_599_32.lipids	1	0.461538	0.133836	0.745482	spearman	lipids	ANGPTL3	LPI 18:0
ENSG00000132855	x2_23_792_53.lipids	1	0.902098	0	0	spearman	lipids	ANGPTL3	PC 16:0_18:2
ENSG00000132855	x1_75_752_52.lipids	1	0.538462	0.0749023	0.676067	spearman	lipids	ANGPTL3	PC 16:1/18:4
ENSG00000132855	x2_23_816_58.lipids	1	0.965035	0	0	spearman	lipids	ANGPTL3	PC 34:2
ENSG00000132855	x1_99_756_56_2_00_778_54.lipids	1	0.839161	0.00119187	0.411744	spearman	lipids	ANGPTL3	PC 34:3 Isomer B
ENSG00000132855	x2_27_714_51.lipids	1	0.923077	0	0	spearman	lipids	ANGPTL3	PE 16:1_18:1
ENSG00000132855	x2_22_716_52_2_22_738_50.lipids	1	0.923077	0	0	spearman	lipids	ANGPTL3	PE 34:2
ENSG00000132855	x2_05_911_57.lipids	1	0.524476	0.0838846	0.690909	spearman	lipids	ANGPTL3	PI 18:0_22:5
ENSG00000132855	x2_08_760_51.lipids	1	0.65035	0.0259115	0.570918	spearman	lipids	ANGPTL3	PS 34:1
ENSG00000132855	x2_72_775_66.lipids	1	0.482517	0.115374	0.728396	spearman	lipids	ANGPTL3	SM 18:0;2O/21:0
ENSG00000132855	x2_42_733_62.lipids	1	0.825175	0.0017186	0.428492	spearman	lipids	ANGPTL3	SM d36:0 Isomer B
ENSG00000132855	x2_83_789_68.lipids	1	0.587413	0.0488449	0.631186	spearman	lipids	ANGPTL3	SM d40:0 Isomer A
ENSG00000132855	x2_95_803_69.lipids	1	0.587413	0.0488449	0.631186	spearman	lipids	ANGPTL3	SM d41:0
ENSG00000132855	x3_06_817_71.lipids	1	0.370629	0.236732	0.819195	spearman	lipids	ANGPTL3	SM d42:0
ENSG00000132855	x3_36_760_65.lipids	1	0.335664	0.286691	0.843435	spearman	lipids	ANGPTL3	TG 12:0_12:0_20:4
ENSG00000132855	x4_26_899_75_4_26_883_77_4_26_878_82.lipids	1	-0.0699301	0.834447	0.980194	spearman	lipids	ANGPTL3	TG 52:1
ENSG00000165140	x1_43_603_53.bioamine	1	0.531469	0.0793029	0.682434	spearman	lipids	FBP1	DG 18:0_18:2
ENSG00000165140	x1_33_540_33.bioamine	1	0.853147	0.000771902	0.382697	spearman	lipids	FBP1	LPC 16:0
ENSG00000165140	x1_32_554_34.bioamine	1	0.832168	0.00144087	0.420806	spearman	lipids	FBP1	LPC 17:0
ENSG00000165140	x1_40_480_31.bioamine	1	0.797203	0.00316125	0.456054	spearman	lipids	FBP1	LPE 18:0
ENSG00000165140	x1_27_509_29.bioamine	1	0.608392	0.040002	0.610036	spearman	lipids	FBP1	LPG 18:1
ENSG00000165140	x1_29_507_27.bioamine	1	0.706294	0.0132861	0.523762	spearman	lipids	FBP1	LPG 18:2
ENSG00000165140	x1_60_599_32.bioamine	1	0.685315	0.017305	0.5392	spearman	lipids	FBP1	LPI 18:0
ENSG00000165140	x0_82_780_55.bioamine	1	0.769231	0.00525292	0.479289	spearman	lipids	FBP1	PC 16:0_20:5
ENSG00000165140	x1_08_714_50.bioamine	1	0.286713	0.366408	0.875361	spearman	lipids	FBP1	PE 34:2
ENSG00000165140	x0_36_745_50.bioamine	1	0.804196	0.00274614	0.451549	spearman	lipids	FBP1	PG 34:2
ENSG00000165140	x1_42_885_55.bioamine	1	0.811189	0.00236893	0.443698	spearman	lipids	FBP1	PI 18:0_20:4
ENSG00000165140	x1_41_810_52.bioamine	1	0.594406	0.0457531	0.622949	spearman	lipids	FBP1	PS 18:0_20:4
ENSG00000165140	x1_42_758_49.bioamine	1	0.433566	0.161446	0.770682	spearman	lipids	FBP1	PS 34:2
ENSG00000165140	x1_41_806_50.bioamine	1	0.573427	0.0554813	0.644994	spearman	lipids	FBP1	PS 38:6
ENSG00000165140	x0_58_424_34.lipids	1	0.65035	0.0259115	0.570918	spearman	lipids	FBP1	CAR 18:2 Isomer B
ENSG00000165140	x0_21_288_22.lipids	1	0.566434	0.0590341	0.651757	spearman	lipids	FBP1	CAR 8:0
ENSG00000165140	x3_35_636_63.lipids	1	0.629371	0.0323947	0.591372	spearman	lipids	FBP1	Cer 18:0;2O/23:0
ENSG00000165140	x3_32_666_64.lipids	1	0.734266	0.0090521	0.500533	spearman	lipids	FBP1	Cer 18:0;2O_24:0;(2OH)
ENSG00000165140	x3_16_904_87.lipids	1	0.762238	0.00589748	0.484511	spearman	lipids	FBP1	Cer 29:0;2O/13:0;O(FA 16:0)
ENSG00000165140	x2_42_536_50.lipids	1	0.825175	0.0017186	0.428492	spearman	lipids	FBP1	Cer 34:1;O2|Cer 18:1;O2/16:0
ENSG00000165140	x2_42_572_48_2_42_582_51_2_42_596_53.lipids	1	0.797203	0.00316125	0.456054	spearman	lipids	FBP1	Cer d34:1
ENSG00000165140	x2_19_570_47_2_19_594_51_2_19_534_49.lipids	1	0.762238	0.00589748	0.484511	spearman	lipids	FBP1	Cer d34:2
ENSG00000165140	x2_55_550_52.lipids	1	0.804196	0.00274614	0.451549	spearman	lipids	FBP1	Cer d35:1
ENSG00000165140	x2_85_594_58_2_85_576_57.lipids	1	0.755245	0.00659654	0.489381	spearman	lipids	FBP1	Cer d38:1
ENSG00000165140	x3_04_642_56_3_03_666_60_3_04_606_58.lipids	1	0.566434	0.0590341	0.651757	spearman	lipids	FBP1	Cer d39:1
ENSG00000165140	x3_15_656_58_3_15_680_62_3_15_620_60.lipids	1	0.706294	0.0132861	0.523762	spearman	lipids	FBP1	Cer d40:1
ENSG00000165140	x3_26_670_59_3_26_680_62_3_26_694_64_3_26_634_61.lipids	1	0.706294	0.0132861	0.523762	spearman	lipids	FBP1	Cer d41:1
ENSG00000165140	x3_04_692_62_3_04_632_60.lipids	1	0.552448	0.066629	0.664083	spearman	lipids	FBP1	Cer d41:2
ENSG00000165140	x3_37_710_67.lipids	1	0.839161	0.00119187	0.411744	spearman	lipids	FBP1	Cer d42:0
ENSG00000165140	x3_29_650_65_3_30_632_63_3_29_672_63.lipids	1	0.79021	0.00361681	0.461741	spearman	lipids	FBP1	Cer d42:1
ENSG00000165140	x3_14_646_61_3_14_682_59_3_14_706_64.lipids	1	0.902098	0	0	spearman	lipids	FBP1	Cer d42:2
ENSG00000165140	x3_45_698_62_3_44_722_67.lipids	1	0.671329	0.0204419	0.554435	spearman	lipids	FBP1	Cer d43:1
ENSG00000165140	x3_20_720_65_3_21_660_63.lipids	1	0.615385	0.0373345	0.603428	spearman	lipids	FBP1	Cer d43:2
ENSG00000165140	x3_56_712_64_3_56_736_68.lipids	1	0.545455	0.0706789	0.669429	spearman	lipids	FBP1	Cer d44:1
ENSG00000165140	x3_24_726_66.lipids	1	0.839161	0.00119187	0.411744	spearman	lipids	FBP1	Cer-NP t42:0
ENSG00000165140	x3_13_680_65.lipids	1	0.664336	0.0221592	0.560249	spearman	lipids	FBP1	Cer-NP t43:0
ENSG00000165140	x1_77_1151_71.lipids	1	0.503497	0.0987516	0.709914	spearman	lipids	FBP1	GM3 d34:1
ENSG00000165140	x0_54_509_29.lipids	1	0.664336	0.0221592	0.560249	spearman	lipids	FBP1	LPG 18:1
ENSG00000165140	x0_72_599_32.lipids	1	0.636364	0.0301143	0.585867	spearman	lipids	FBP1	LPI 18:0
ENSG00000165140	x2_23_792_53.lipids	1	0.573427	0.0554813	0.644994	spearman	lipids	FBP1	PC 16:0_18:2
ENSG00000165140	x1_75_752_52.lipids	1	0.685315	0.017305	0.5392	spearman	lipids	FBP1	PC 16:1/18:4
ENSG00000165140	x2_23_816_58.lipids	1	0.65035	0.0259115	0.570918	spearman	lipids	FBP1	PC 34:2
ENSG00000165140	x1_99_756_56_2_00_778_54.lipids	1	0.65035	0.0259115	0.570918	spearman	lipids	FBP1	PC 34:3 Isomer B
ENSG00000165140	x2_27_714_51.lipids	1	0.608392	0.040002	0.610036	spearman	lipids	FBP1	PE 16:1_18:1
ENSG00000165140	x2_22_716_52_2_22_738_50.lipids	1	0.615385	0.0373345	0.603428	spearman	lipids	FBP1	PE 34:2
ENSG00000165140	x2_05_911_57.lipids	1	0.657343	0.0239811	0.565501	spearman	lipids	FBP1	PI 18:0_22:5
ENSG00000165140	x2_08_760_51.lipids	1	0.559441	0.0627487	0.657632	spearman	lipids	FBP1	PS 34:1
ENSG00000165140	x2_72_775_66.lipids	1	0.573427	0.0554813	0.644994	spearman	lipids	FBP1	SM 18:0;2O/21:0
ENSG00000165140	x2_42_733_62.lipids	1	0.594406	0.0457531	0.622949	spearman	lipids	FBP1	SM d36:0 Isomer B
ENSG00000165140	x2_83_789_68.lipids	1	0.678322	0.0188251	0.548646	spearman	lipids	FBP1	SM d40:0 Isomer A
ENSG00000165140	x2_95_803_69.lipids	1	0.692308	0.0158777	0.533668	spearman	lipids	FBP1	SM d41:0
ENSG00000165140	x3_06_817_71.lipids	1	0.811189	0.00236893	0.443698	spearman	lipids	FBP1	SM d42:0
ENSG00000165140	x3_36_760_65.lipids	1	0.496503	0.104093	0.716533	spearman	lipids	FBP1	TG 12:0_12:0_20:4
ENSG00000165140	x4_26_899_75_4_26_883_77_4_26_878_82.lipids	1	0.286713	0.366408	0.875361	spearman	lipids	FBP1	TG 52:1
ENSG00000139547	x1_43_603_53.bioamine	1	0.251748	0.430115	0.895929	spearman	lipids	RDH16	DG 18:0_18:2
ENSG00000139547	x1_33_540_33.bioamine	1	0.622378	0.0348001	0.598232	spearman	lipids	RDH16	LPC 16:0
ENSG00000139547	x1_32_554_34.bioamine	1	0.615385	0.0373345	0.603428	spearman	lipids	RDH16	LPC 17:0
ENSG00000139547	x1_40_480_31.bioamine	1	0.727273	0.0100009	0.506785	spearman	lipids	RDH16	LPE 18:0
ENSG00000139547	x1_27_509_29.bioamine	1	0.769231	0.00525292	0.479289	spearman	lipids	RDH16	LPG 18:1
ENSG00000139547	x1_29_507_27.bioamine	1	0.601399	0.0428069	0.615476	spearman	lipids	RDH16	LPG 18:2
ENSG00000139547	x1_60_599_32.bioamine	1	0.755245	0.00659654	0.489381	spearman	lipids	RDH16	LPI 18:0
ENSG00000139547	x0_82_780_55.bioamine	1	0.517483	0.0886509	0.696861	spearman	lipids	RDH16	PC 16:0_20:5
ENSG00000139547	x1_08_714_50.bioamine	1	0.041958	0.903739	0.988926	spearman	lipids	RDH16	PE 34:2
ENSG00000139547	x0_36_745_50.bioamine	1	0.692308	0.0158777	0.533668	spearman	lipids	RDH16	PG 34:2
ENSG00000139547	x1_42_885_55.bioamine	1	0.797203	0.00316125	0.456054	spearman	lipids	RDH16	PI 18:0_20:4
ENSG00000139547	x1_41_810_52.bioamine	1	0.601399	0.0428069	0.615476	spearman	lipids	RDH16	PS 18:0_20:4
ENSG00000139547	x1_42_758_49.bioamine	1	0.0979021	0.766288	0.969839	spearman	lipids	RDH16	PS 34:2
ENSG00000139547	x1_41_806_50.bioamine	1	0.230769	0.470906	0.907943	spearman	lipids	RDH16	PS 38:6
ENSG00000139547	x0_58_424_34.lipids	1	0.594406	0.0457531	0.622949	spearman	lipids	RDH16	CAR 18:2 Isomer B
ENSG00000139547	x0_21_288_22.lipids	1	0.468531	0.127473	0.740407	spearman	lipids	RDH16	CAR 8:0
ENSG00000139547	x3_35_636_63.lipids	1	0.699301	0.0145393	0.528627	spearman	lipids	RDH16	Cer 18:0;2O/23:0
ENSG00000139547	x3_32_666_64.lipids	1	0.895105	5.94154e-06	0.0192204	spearman	lipids	RDH16	Cer 18:0;2O_24:0;(2OH)
ENSG00000139547	x3_16_904_87.lipids	1	0.902098	0	0	spearman	lipids	RDH16	Cer 29:0;2O/13:0;O(FA 16:0)
ENSG00000139547	x2_42_536_50.lipids	1	0.468531	0.127473	0.740407	spearman	lipids	RDH16	Cer 34:1;O2|Cer 18:1;O2/16:0
ENSG00000139547	x2_42_572_48_2_42_582_51_2_42_596_53.lipids	1	0.440559	0.154216	0.764517	spearman	lipids	RDH16	Cer d34:1
ENSG00000139547	x2_19_570_47_2_19_594_51_2_19_534_49.lipids	1	0.629371	0.0323947	0.591372	spearman	lipids	RDH16	Cer d34:2
ENSG00000139547	x2_55_550_52.lipids	1	0.587413	0.0488449	0.631186	spearman	lipids	RDH16	Cer d35:1
ENSG00000139547	x2_85_594_58_2_85_576_57.lipids	1	0.916084	0	0	spearman	lipids	RDH16	Cer d38:1
ENSG00000139547	x3_04_642_56_3_03_666_60_3_04_606_58.lipids	1	0.748252	0.00735321	0.49266	spearman	lipids	RDH16	Cer d39:1
ENSG00000139547	x3_15_656_58_3_15_680_62_3_15_620_60.lipids	1	0.72028	0.0110205	0.513697	spearman	lipids	RDH16	Cer d40:1
ENSG00000139547	x3_26_670_59_3_26_680_62_3_26_694_64_3_26_634_61.lipids	1	0.811189	0.00236893	0.443698	spearman	lipids	RDH16	Cer d41:1
ENSG00000139547	x3_04_692_62_3_04_632_60.lipids	1	0.769231	0.00525292	0.479289	spearman	lipids	RDH16	Cer d41:2
ENSG00000139547	x3_37_710_67.lipids	1	0.825175	0.0017186	0.428492	spearman	lipids	RDH16	Cer d42:0
ENSG00000139547	x3_29_650_65_3_30_632_63_3_29_672_63.lipids	1	0.888112	9.16586e-05	0.173977	spearman	lipids	RDH16	Cer d42:1
ENSG00000139547	x3_14_646_61_3_14_682_59_3_14_706_64.lipids	1	0.895105	5.94154e-06	0.0192204	spearman	lipids	RDH16	Cer d42:2
ENSG00000139547	x3_45_698_62_3_44_722_67.lipids	1	0.846154	0.00096954	0.402211	spearman	lipids	RDH16	Cer d43:1
ENSG00000139547	x3_20_720_65_3_21_660_63.lipids	1	0.818182	0.0020272	0.438208	spearman	lipids	RDH16	Cer d43:2
ENSG00000139547	x3_56_712_64_3_56_736_68.lipids	1	0.657343	0.0239811	0.565501	spearman	lipids	RDH16	Cer d44:1
ENSG00000139547	x3_24_726_66.lipids	1	0.888112	9.16586e-05	0.173977	spearman	lipids	RDH16	Cer-NP t42:0
ENSG00000139547	x3_13_680_65.lipids	1	0.552448	0.066629	0.664083	spearman	lipids	RDH16	Cer-NP t43:0
ENSG00000139547	x1_77_1151_71.lipids	1	0.342657	0.276231	0.839166	spearman	lipids	RDH16	GM3 d34:1
ENSG00000139547	x0_54_509_29.lipids	1	0.615385	0.0373345	0.603428	spearman	lipids	RDH16	LPG 18:1
ENSG00000139547	x0_72_599_32.lipids	1	0.776224	0.00465988	0.472575	spearman	lipids	RDH16	LPI 18:0
ENSG00000139547	x2_23_792_53.lipids	1	0.335664	0.286691	0.843435	spearman	lipids	RDH16	PC 16:0_18:2
ENSG00000139547	x1_75_752_52.lipids	1	0.664336	0.0221592	0.560249	spearman	lipids	RDH16	PC 16:1/18:4
ENSG00000139547	x2_23_816_58.lipids	1	0.405594	0.192612	0.793095	spearman	lipids	RDH16	PC 34:2
ENSG00000139547	x1_99_756_56_2_00_778_54.lipids	1	0.433566	0.161446	0.770682	spearman	lipids	RDH16	PC 34:3 Isomer B
ENSG00000139547	x2_27_714_51.lipids	1	0.342657	0.276231	0.839166	spearman	lipids	RDH16	PE 16:1_18:1
ENSG00000139547	x2_22_716_52_2_22_738_50.lipids	1	0.342657	0.276231	0.839166	spearman	lipids	RDH16	PE 34:2
ENSG00000139547	x2_05_911_57.lipids	1	0.755245	0.00659654	0.489381	spearman	lipids	RDH16	PI 18:0_22:5
ENSG00000139547	x2_08_760_51.lipids	1	0.0769231	0.817283	0.977984	spearman	lipids	RDH16	PS 34:1
ENSG00000139547	x2_72_775_66.lipids	1	0.587413	0.0488449	0.631186	spearman	lipids	RDH16	SM 18:0;2O/21:0
ENSG00000139547	x2_42_733_62.lipids	1	0.223776	0.484911	0.911437	spearman	lipids	RDH16	SM d36:0 Isomer B
ENSG00000139547	x2_83_789_68.lipids	1	0.524476	0.0838846	0.690909	spearman	lipids	RDH16	SM d40:0 Isomer A
ENSG00000139547	x2_95_803_69.lipids	1	0.692308	0.0158777	0.533668	spearman	lipids	RDH16	SM d41:0
ENSG00000139547	x3_06_817_71.lipids	1	0.79021	0.00361681	0.461741	spearman	lipids	RDH16	SM d42:0
ENSG00000139547	x3_36_760_65.lipids	1	0.713287	0.0121144	0.518866	spearman	lipids	RDH16	TG 12:0_12:0_20:4
ENSG00000139547	x4_26_899_75_4_26_883_77_4_26_878_82.lipids	1	0.517483	0.0886509	0.696861	spearman	lipids	RDH16	TG 52:1
ENSG00000204287	x1_43_603_53.bioamine	1	0.699301	0.0145393	0.528627	spearman	lipids	HLA-DRA	DG 18:0_18:2
ENSG00000204287	x1_33_540_33.bioamine	1	0.629371	0.0323947	0.591372	spearman	lipids	HLA-DRA	LPC 16:0
ENSG00000204287	x1_32_554_34.bioamine	1	0.559441	0.0627487	0.657632	spearman	lipids	HLA-DRA	LPC 17:0
ENSG00000204287	x1_40_480_31.bioamine	1	0.629371	0.0323947	0.591372	spearman	lipids	HLA-DRA	LPE 18:0
ENSG00000204287	x1_27_509_29.bioamine	1	0.195804	0.542874	0.926173	spearman	lipids	HLA-DRA	LPG 18:1
ENSG00000204287	x1_29_507_27.bioamine	1	0.461538	0.133836	0.745482	spearman	lipids	HLA-DRA	LPG 18:2
ENSG00000204287	x1_60_599_32.bioamine	1	0.293706	0.354333	0.870685	spearman	lipids	HLA-DRA	LPI 18:0
ENSG00000204287	x0_82_780_55.bioamine	1	0.699301	0.0145393	0.528627	spearman	lipids	HLA-DRA	PC 16:0_20:5
ENSG00000204287	x1_08_714_50.bioamine	1	0.622378	0.0348001	0.598232	spearman	lipids	HLA-DRA	PE 34:2
ENSG00000204287	x0_36_745_50.bioamine	1	0.587413	0.0488449	0.631186	spearman	lipids	HLA-DRA	PG 34:2
ENSG00000204287	x1_42_885_55.bioamine	1	0.601399	0.0428069	0.615476	spearman	lipids	HLA-DRA	PI 18:0_20:4
ENSG00000204287	x1_41_810_52.bioamine	1	0.503497	0.0987516	0.709914	spearman	lipids	HLA-DRA	PS 18:0_20:4
ENSG00000204287	x1_42_758_49.bioamine	1	0.713287	0.0121144	0.518866	spearman	lipids	HLA-DRA	PS 34:2
ENSG00000204287	x1_41_806_50.bioamine	1	0.692308	0.0158777	0.533668	spearman	lipids	HLA-DRA	PS 38:6
ENSG00000204287	x0_58_424_34.lipids	1	0.48951	0.109632	0.721975	spearman	lipids	HLA-DRA	CAR 18:2 Isomer B
ENSG00000204287	x0_21_288_22.lipids	1	0.58042	0.0520862	0.638819	spearman	lipids	HLA-DRA	CAR 8:0
ENSG00000204287	x3_35_636_63.lipids	1	0.398601	0.200973	0.798737	spearman	lipids	HLA-DRA	Cer 18:0;2O/23:0
ENSG00000204287	x3_32_666_64.lipids	1	0.265734	0.403977	0.887863	spearman	lipids	HLA-DRA	Cer 18:0;2O_24:0;(2OH)
ENSG00000204287	x3_16_904_87.lipids	1	0.244755	0.443504	0.900311	spearman	lipids	HLA-DRA	Cer 29:0;2O/13:0;O(FA 16:0)
ENSG00000204287	x2_42_536_50.lipids	1	0.916084	0	0	spearman	lipids	HLA-DRA	Cer 34:1;O2|Cer 18:1;O2/16:0
ENSG00000204287	x2_42_572_48_2_42_582_51_2_42_596_53.lipids	1	0.902098	0	0	spearman	lipids	HLA-DRA	Cer d34:1
ENSG00000204287	x2_19_570_47_2_19_594_51_2_19_534_49.lipids	1	0.734266	0.0090521	0.500533	spearman	lipids	HLA-DRA	Cer d34:2
ENSG00000204287	x2_55_550_52.lipids	1	0.65035	0.0259115	0.570918	spearman	lipids	HLA-DRA	Cer d35:1
ENSG00000204287	x2_85_594_58_2_85_576_57.lipids	1	0.328671	0.297385	0.848454	spearman	lipids	HLA-DRA	Cer d38:1
ENSG00000204287	x3_04_642_56_3_03_666_60_3_04_606_58.lipids	1	0.174825	0.58826	0.936793	spearman	lipids	HLA-DRA	Cer d39:1
ENSG00000204287	x3_15_656_58_3_15_680_62_3_15_620_60.lipids	1	0.251748	0.430115	0.895929	spearman	lipids	HLA-DRA	Cer d40:1
ENSG00000204287	x3_26_670_59_3_26_680_62_3_26_694_64_3_26_634_61.lipids	1	0.258741	0.416938	0.892285	spearman	lipids	HLA-DRA	Cer d41:1
ENSG00000204287	x3_04_692_62_3_04_632_60.lipids	1	0.13986	0.667151	0.952584	spearman	lipids	HLA-DRA	Cer d41:2
ENSG00000204287	x3_37_710_67.lipids	1	0.41958	0.176577	0.782268	spearman	lipids	HLA-DRA	Cer d42:0
ENSG00000204287	x3_29_650_65_3_30_632_63_3_29_672_63.lipids	1	0.335664	0.286691	0.843435	spearman	lipids	HLA-DRA	Cer d42:1
ENSG00000204287	x3_14_646_61_3_14_682_59_3_14_706_64.lipids	1	0.573427	0.0554813	0.644994	spearman	lipids	HLA-DRA	Cer d42:2
ENSG00000204287	x3_45_698_62_3_44_722_67.lipids	1	0.321678	0.308312	0.852859	spearman	lipids	HLA-DRA	Cer d43:1
ENSG00000204287	x3_20_720_65_3_21_660_63.lipids	1	0.153846	0.63514	0.946269	spearman	lipids	HLA-DRA	Cer d43:2
ENSG00000204287	x3_56_712_64_3_56_736_68.lipids	1	0.153846	0.63514	0.946269	spearman	lipids	HLA-DRA	Cer d44:1
ENSG00000204287	x3_24_726_66.lipids	1	0.503497	0.0987516	0.709914	spearman	lipids	HLA-DRA	Cer-NP t42:0
ENSG00000204287	x3_13_680_65.lipids	1	0.517483	0.0886509	0.696861	spearman	lipids	HLA-DRA	Cer-NP t43:0
ENSG00000204287	x1_77_1151_71.lipids	1	0.58042	0.0520862	0.638819	spearman	lipids	HLA-DRA	GM3 d34:1
ENSG00000204287	x0_54_509_29.lipids	1	0.608392	0.040002	0.610036	spearman	lipids	HLA-DRA	LPG 18:1
ENSG00000204287	x0_72_599_32.lipids	1	0.391608	0.209564	0.803602	spearman	lipids	HLA-DRA	LPI 18:0
ENSG00000204287	x2_23_792_53.lipids	1	0.72028	0.0110205	0.513697	spearman	lipids	HLA-DRA	PC 16:0_18:2
ENSG00000204287	x1_75_752_52.lipids	1	0.272727	0.391233	0.884016	spearman	lipids	HLA-DRA	PC 16:1/18:4
ENSG00000204287	x2_23_816_58.lipids	1	0.664336	0.0221592	0.560249	spearman	lipids	HLA-DRA	PC 34:2
ENSG00000204287	x1_99_756_56_2_00_778_54.lipids	1	0.566434	0.0590341	0.651757	spearman	lipids	HLA-DRA	PC 34:3 Isomer B
ENSG00000204287	x2_27_714_51.lipids	1	0.657343	0.0239811	0.565501	spearman	lipids	HLA-DRA	PE 16:1_18:1
ENSG00000204287	x2_22_716_52_2_22_738_50.lipids	1	0.678322	0.0188251	0.548646	spearman	lipids	HLA-DRA	PE 34:2
ENSG00000204287	x2_05_911_57.lipids	1	0.356643	0.256013	0.82935	spearman	lipids	HLA-DRA	PI 18:0_22:5
ENSG00000204287	x2_08_760_51.lipids	1	0.895105	5.94154e-06	0.0192204	spearman	lipids	HLA-DRA	PS 34:1
ENSG00000204287	x2_72_775_66.lipids	1	0.377622	0.227443	0.813794	spearman	lipids	HLA-DRA	SM 18:0;2O/21:0
ENSG00000204287	x2_42_733_62.lipids	1	0.622378	0.0348001	0.598232	spearman	lipids	HLA-DRA	SM d36:0 Isomer B
ENSG00000204287	x2_83_789_68.lipids	1	0.51049	0.0936054	0.704485	spearman	lipids	HLA-DRA	SM d40:0 Isomer A
ENSG00000204287	x2_95_803_69.lipids	1	0.461538	0.133836	0.745482	spearman	lipids	HLA-DRA	SM d41:0
ENSG00000204287	x3_06_817_71.lipids	1	0.51049	0.0936054	0.704485	spearman	lipids	HLA-DRA	SM d42:0
ENSG00000204287	x3_36_760_65.lipids	1	0.167832	0.603728	0.939823	spearman	lipids	HLA-DRA	TG 12:0_12:0_20:4
ENSG00000204287	x4_26_899_75_4_26_883_77_4_26_878_82.lipids	1	-0.307692	0.330863	0.861843	spearman	lipids	HLA-DRA	TG 52:1
ENSG00000213398	x1_43_603_53.bioamine	1	0.643357	0.0279546	0.576393	spearman	lipids	LCAT	DG 18:0_18:2
ENSG00000213398	x1_33_540_33.bioamine	1	0.832168	0.00144087	0.420806	spearman	lipids	LCAT	LPC 16:0
ENSG00000213398	x1_32_554_34.bioamine	1	0.853147	0.000771902	0.382697	spearman	lipids	LCAT	LPC 17:0
ENSG00000213398	x1_40_480_31.bioamine	1	0.79021	0.00361681	0.461741	spearman	lipids	LCAT	LPE 18:0
ENSG00000213398	x1_27_509_29.bioamine	1	0.685315	0.017305	0.5392	spearman	lipids	LCAT	LPG 18:1
ENSG00000213398	x1_29_507_27.bioamine	1	0.916084	0	0	spearman	lipids	LCAT	LPG 18:2
ENSG00000213398	x1_60_599_32.bioamine	1	0.664336	0.0221592	0.560249	spearman	lipids	LCAT	LPI 18:0
ENSG00000213398	x0_82_780_55.bioamine	1	0.657343	0.0239811	0.565501	spearman	lipids	LCAT	PC 16:0_20:5
ENSG00000213398	x1_08_714_50.bioamine	1	0.237762	0.457102	0.903838	spearman	lipids	LCAT	PE 34:2
ENSG00000213398	x0_36_745_50.bioamine	1	0.762238	0.00589748	0.484511	spearman	lipids	LCAT	PG 34:2
ENSG00000213398	x1_42_885_55.bioamine	1	0.832168	0.00144087	0.420806	spearman	lipids	LCAT	PI 18:0_20:4
ENSG00000213398	x1_41_810_52.bioamine	1	0.692308	0.0158777	0.533668	spearman	lipids	LCAT	PS 18:0_20:4
ENSG00000213398	x1_42_758_49.bioamine	1	0.517483	0.0886509	0.696861	spearman	lipids	LCAT	PS 34:2
ENSG00000213398	x1_41_806_50.bioamine	1	0.706294	0.0132861	0.523762	spearman	lipids	LCAT	PS 38:6
ENSG00000213398	x0_58_424_34.lipids	1	0.797203	0.00316125	0.456054	spearman	lipids	LCAT	CAR 18:2 Isomer B
ENSG00000213398	x0_21_288_22.lipids	1	0.440559	0.154216	0.764517	spearman	lipids	LCAT	CAR 8:0
ENSG00000213398	x3_35_636_63.lipids	1	0.755245	0.00659654	0.489381	spearman	lipids	LCAT	Cer 18:0;2O/23:0
ENSG00000213398	x3_32_666_64.lipids	1	0.713287	0.0121144	0.518866	spearman	lipids	LCAT	Cer 18:0;2O_24:0;(2OH)
ENSG00000213398	x3_16_904_87.lipids	1	0.699301	0.0145393	0.528627	spearman	lipids	LCAT	Cer 29:0;2O/13:0;O(FA 16:0)
ENSG00000213398	x2_42_536_50.lipids	1	0.818182	0.0020272	0.438208	spearman	lipids	LCAT	Cer 34:1;O2|Cer 18:1;O2/16:0
ENSG00000213398	x2_42_572_48_2_42_582_51_2_42_596_53.lipids	1	0.797203	0.00316125	0.456054	spearman	lipids	LCAT	Cer d34:1
ENSG00000213398	x2_19_570_47_2_19_594_51_2_19_534_49.lipids	1	0.608392	0.040002	0.610036	spearman	lipids	LCAT	Cer d34:2
ENSG00000213398	x2_55_550_52.lipids	1	0.853147	0.000771902	0.382697	spearman	lipids	LCAT	Cer d35:1
ENSG00000213398	x2_85_594_58_2_85_576_57.lipids	1	0.762238	0.00589748	0.484511	spearman	lipids	LCAT	Cer d38:1
ENSG00000213398	x3_04_642_56_3_03_666_60_3_04_606_58.lipids	1	0.685315	0.017305	0.5392	spearman	lipids	LCAT	Cer d39:1
ENSG00000213398	x3_15_656_58_3_15_680_62_3_15_620_60.lipids	1	0.769231	0.00525292	0.479289	spearman	lipids	LCAT	Cer d40:1
ENSG00000213398	x3_26_670_59_3_26_680_62_3_26_694_64_3_26_634_61.lipids	1	0.797203	0.00316125	0.456054	spearman	lipids	LCAT	Cer d41:1
ENSG00000213398	x3_04_692_62_3_04_632_60.lipids	1	0.643357	0.0279546	0.576393	spearman	lipids	LCAT	Cer d41:2
ENSG00000213398	x3_37_710_67.lipids	1	0.832168	0.00144087	0.420806	spearman	lipids	LCAT	Cer d42:0
ENSG00000213398	x3_29_650_65_3_30_632_63_3_29_672_63.lipids	1	0.706294	0.0132861	0.523762	spearman	lipids	LCAT	Cer d42:1
ENSG00000213398	x3_14_646_61_3_14_682_59_3_14_706_64.lipids	1	0.727273	0.0100009	0.506785	spearman	lipids	LCAT	Cer d42:2
ENSG00000213398	x3_45_698_62_3_44_722_67.lipids	1	0.734266	0.0090521	0.500533	spearman	lipids	LCAT	Cer d43:1
ENSG00000213398	x3_20_720_65_3_21_660_63.lipids	1	0.671329	0.0204419	0.554435	spearman	lipids	LCAT	Cer d43:2
ENSG00000213398	x3_56_712_64_3_56_736_68.lipids	1	0.622378	0.0348001	0.598232	spearman	lipids	LCAT	Cer d44:1
ENSG00000213398	x3_24_726_66.lipids	1	0.776224	0.00465988	0.472575	spearman	lipids	LCAT	Cer-NP t42:0
ENSG00000213398	x3_13_680_65.lipids	1	0.65035	0.0259115	0.570918	spearman	lipids	LCAT	Cer-NP t43:0
ENSG00000213398	x1_77_1151_71.lipids	1	0.286713	0.366408	0.875361	spearman	lipids	LCAT	GM3 d34:1
ENSG00000213398	x0_54_509_29.lipids	1	0.72028	0.0110205	0.513697	spearman	lipids	LCAT	LPG 18:1
ENSG00000213398	x0_72_599_32.lipids	1	0.559441	0.0627487	0.657632	spearman	lipids	LCAT	LPI 18:0
ENSG00000213398	x2_23_792_53.lipids	1	0.727273	0.0100009	0.506785	spearman	lipids	LCAT	PC 16:0_18:2
ENSG00000213398	x1_75_752_52.lipids	1	0.706294	0.0132861	0.523762	spearman	lipids	LCAT	PC 16:1/18:4
ENSG00000213398	x2_23_816_58.lipids	1	0.804196	0.00274614	0.451549	spearman	lipids	LCAT	PC 34:2
ENSG00000213398	x1_99_756_56_2_00_778_54.lipids	1	0.692308	0.0158777	0.533668	spearman	lipids	LCAT	PC 34:3 Isomer B
ENSG00000213398	x2_27_714_51.lipids	1	0.72028	0.0110205	0.513697	spearman	lipids	LCAT	PE 16:1_18:1
ENSG00000213398	x2_22_716_52_2_22_738_50.lipids	1	0.706294	0.0132861	0.523762	spearman	lipids	LCAT	PE 34:2
ENSG00000213398	x2_05_911_57.lipids	1	0.699301	0.0145393	0.528627	spearman	lipids	LCAT	PI 18:0_22:5
ENSG00000213398	x2_08_760_51.lipids	1	0.517483	0.0886509	0.696861	spearman	lipids	LCAT	PS 34:1
ENSG00000213398	x2_72_775_66.lipids	1	0.79021	0.00361681	0.461741	spearman	lipids	LCAT	SM 18:0;2O/21:0
ENSG00000213398	x2_42_733_62.lipids	1	0.713287	0.0121144	0.518866	spearman	lipids	LCAT	SM d36:0 Isomer B
ENSG00000213398	x2_83_789_68.lipids	1	0.839161	0.00119187	0.411744	spearman	lipids	LCAT	SM d40:0 Isomer A
ENSG00000213398	x2_95_803_69.lipids	1	0.846154	0.00096954	0.402211	spearman	lipids	LCAT	SM d41:0
ENSG00000213398	x3_06_817_71.lipids	1	0.79021	0.00361681	0.461741	spearman	lipids	LCAT	SM d42:0
ENSG00000213398	x3_36_760_65.lipids	1	0.433566	0.161446	0.770682	spearman	lipids	LCAT	TG 12:0_12:0_20:4
ENSG00000213398	x4_26_899_75_4_26_883_77_4_26_878_82.lipids	1	0.265734	0.403977	0.887863	spearman	lipids	LCAT	TG 52:1
ENSG00000196177	x1_43_603_53.bioamine	1	0.832168	0.00144087	0.420806	spearman	lipids	ACADSB	DG 18:0_18:2
ENSG00000196177	x1_33_540_33.bioamine	1	0.573427	0.0554813	0.644994	spearman	lipids	ACADSB	LPC 16:0
ENSG00000196177	x1_32_554_34.bioamine	1	0.552448	0.066629	0.664083	spearman	lipids	ACADSB	LPC 17:0
ENSG00000196177	x1_40_480_31.bioamine	1	0.587413	0.0488449	0.631186	spearman	lipids	ACADSB	LPE 18:0
ENSG00000196177	x1_27_509_29.bioamine	1	0.342657	0.276231	0.839166	spearman	lipids	ACADSB	LPG 18:1
ENSG00000196177	x1_29_507_27.bioamine	1	0.692308	0.0158777	0.533668	spearman	lipids	ACADSB	LPG 18:2
ENSG00000196177	x1_60_599_32.bioamine	1	0.370629	0.236732	0.819195	spearman	lipids	ACADSB	LPI 18:0
ENSG00000196177	x0_82_780_55.bioamine	1	0.832168	0.00144087	0.420806	spearman	lipids	ACADSB	PC 16:0_20:5
ENSG00000196177	x1_08_714_50.bioamine	1	0.685315	0.017305	0.5392	spearman	lipids	ACADSB	PE 34:2
ENSG00000196177	x0_36_745_50.bioamine	1	0.636364	0.0301143	0.585867	spearman	lipids	ACADSB	PG 34:2
ENSG00000196177	x1_42_885_55.bioamine	1	0.433566	0.161446	0.770682	spearman	lipids	ACADSB	PI 18:0_20:4
ENSG00000196177	x1_41_810_52.bioamine	1	0.328671	0.297385	0.848454	spearman	lipids	ACADSB	PS 18:0_20:4
ENSG00000196177	x1_42_758_49.bioamine	1	0.846154	0.00096954	0.402211	spearman	lipids	ACADSB	PS 34:2
ENSG00000196177	x1_41_806_50.bioamine	1	0.902098	0	0	spearman	lipids	ACADSB	PS 38:6
ENSG00000196177	x0_58_424_34.lipids	1	0.587413	0.0488449	0.631186	spearman	lipids	ACADSB	CAR 18:2 Isomer B
ENSG00000196177	x0_21_288_22.lipids	1	0.272727	0.391233	0.884016	spearman	lipids	ACADSB	CAR 8:0
ENSG00000196177	x3_35_636_63.lipids	1	0.440559	0.154216	0.764517	spearman	lipids	ACADSB	Cer 18:0;2O/23:0
ENSG00000196177	x3_32_666_64.lipids	1	0.286713	0.366408	0.875361	spearman	lipids	ACADSB	Cer 18:0;2O_24:0;(2OH)
ENSG00000196177	x3_16_904_87.lipids	1	0.181818	0.572958	0.933029	spearman	lipids	ACADSB	Cer 29:0;2O/13:0;O(FA 16:0)
ENSG00000196177	x2_42_536_50.lipids	1	0.762238	0.00589748	0.484511	spearman	lipids	ACADSB	Cer 34:1;O2|Cer 18:1;O2/16:0
ENSG00000196177	x2_42_572_48_2_42_582_51_2_42_596_53.lipids	1	0.734266	0.0090521	0.500533	spearman	lipids	ACADSB	Cer d34:1
ENSG00000196177	x2_19_570_47_2_19_594_51_2_19_534_49.lipids	1	0.328671	0.297385	0.848454	spearman	lipids	ACADSB	Cer d34:2
ENSG00000196177	x2_55_550_52.lipids	1	0.629371	0.0323947	0.591372	spearman	lipids	ACADSB	Cer d35:1
ENSG00000196177	x2_85_594_58_2_85_576_57.lipids	1	0.314685	0.319472	0.857769	spearman	lipids	ACADSB	Cer d38:1
ENSG00000196177	x3_04_642_56_3_03_666_60_3_04_606_58.lipids	1	0.111888	0.732775	0.964332	spearman	lipids	ACADSB	Cer d39:1
ENSG00000196177	x3_15_656_58_3_15_680_62_3_15_620_60.lipids	1	0.251748	0.430115	0.895929	spearman	lipids	ACADSB	Cer d40:1
ENSG00000196177	x3_26_670_59_3_26_680_62_3_26_694_64_3_26_634_61.lipids	1	0.328671	0.297385	0.848454	spearman	lipids	ACADSB	Cer d41:1
ENSG00000196177	x3_04_692_62_3_04_632_60.lipids	1	0.0629371	0.851682	0.982858	spearman	lipids	ACADSB	Cer d41:2
ENSG00000196177	x3_37_710_67.lipids	1	0.468531	0.127473	0.740407	spearman	lipids	ACADSB	Cer d42:0
ENSG00000196177	x3_29_650_65_3_30_632_63_3_29_672_63.lipids	1	0.27972	0.378709	0.879359	spearman	lipids	ACADSB	Cer d42:1
ENSG00000196177	x3_14_646_61_3_14_682_59_3_14_706_64.lipids	1	0.41958	0.176577	0.782268	spearman	lipids	ACADSB	Cer d42:2
ENSG00000196177	x3_45_698_62_3_44_722_67.lipids	1	0.272727	0.391233	0.884016	spearman	lipids	ACADSB	Cer d43:1
ENSG00000196177	x3_20_720_65_3_21_660_63.lipids	1	0.251748	0.430115	0.895929	spearman	lipids	ACADSB	Cer d43:2
ENSG00000196177	x3_56_712_64_3_56_736_68.lipids	1	0.041958	0.903739	0.988926	spearman	lipids	ACADSB	Cer d44:1
ENSG00000196177	x3_24_726_66.lipids	1	0.398601	0.200973	0.798737	spearman	lipids	ACADSB	Cer-NP t42:0
ENSG00000196177	x3_13_680_65.lipids	1	0.468531	0.127473	0.740407	spearman	lipids	ACADSB	Cer-NP t43:0
ENSG00000196177	x1_77_1151_71.lipids	1	0.286713	0.366408	0.875361	spearman	lipids	ACADSB	GM3 d34:1
ENSG00000196177	x0_54_509_29.lipids	1	0.594406	0.0457531	0.622949	spearman	lipids	ACADSB	LPG 18:1
ENSG00000196177	x0_72_599_32.lipids	1	0.363636	0.246255	0.823851	spearman	lipids	ACADSB	LPI 18:0
ENSG00000196177	x2_23_792_53.lipids	1	0.909091	0	0	spearman	lipids	ACADSB	PC 16:0_18:2
ENSG00000196177	x1_75_752_52.lipids	1	0.48951	0.109632	0.721975	spearman	lipids	ACADSB	PC 16:1/18:4
ENSG00000196177	x2_23_816_58.lipids	1	0.902098	0	0	spearman	lipids	ACADSB	PC 34:2
ENSG00000196177	x1_99_756_56_2_00_778_54.lipids	1	0.72028	0.0110205	0.513697	spearman	lipids	ACADSB	PC 34:3 Isomer B
ENSG00000196177	x2_27_714_51.lipids	1	0.86014	0.000597084	0.366164	spearman	lipids	ACADSB	PE 16:1_18:1
ENSG00000196177	x2_22_716_52_2_22_738_50.lipids	1	0.881119	0.000192153	0.256788	spearman	lipids	ACADSB	PE 34:2
ENSG00000196177	x2_05_911_57.lipids	1	0.440559	0.154216	0.764517	spearman	lipids	ACADSB	PI 18:0_22:5
ENSG00000196177	x2_08_760_51.lipids	1	0.615385	0.0373345	0.603428	spearman	lipids	ACADSB	PS 34:1
ENSG00000196177	x2_72_775_66.lipids	1	0.377622	0.227443	0.813794	spearman	lipids	ACADSB	SM 18:0;2O/21:0
ENSG00000196177	x2_42_733_62.lipids	1	0.706294	0.0132861	0.523762	spearman	lipids	ACADSB	SM d36:0 Isomer B
ENSG00000196177	x2_83_789_68.lipids	1	0.447552	0.147205	0.75749	spearman	lipids	ACADSB	SM d40:0 Isomer A
ENSG00000196177	x2_95_803_69.lipids	1	0.461538	0.133836	0.745482	spearman	lipids	ACADSB	SM d41:0
ENSG00000196177	x3_06_817_71.lipids	1	0.475524	0.121319	0.734296	spearman	lipids	ACADSB	SM d42:0
ENSG00000196177	x3_36_760_65.lipids	1	0.202797	0.5281	0.922923	spearman	lipids	ACADSB	TG 12:0_12:0_20:4
ENSG00000196177	x4_26_899_75_4_26_883_77_4_26_878_82.lipids	1	-0.125874	0.699712	0.958527	spearman	lipids	ACADSB	TG 52:1
ENSG00000151790	x1_43_603_53.bioamine	1	0.412587	0.184481	0.788029	spearman	lipids	TDO2	DG 18:0_18:2
ENSG00000151790	x1_33_540_33.bioamine	1	0.643357	0.0279546	0.576393	spearman	lipids	TDO2	LPC 16:0
ENSG00000151790	x1_32_554_34.bioamine	1	0.615385	0.0373345	0.603428	spearman	lipids	TDO2	LPC 17:0
ENSG00000151790	x1_40_480_31.bioamine	1	0.706294	0.0132861	0.523762	spearman	lipids	TDO2	LPE 18:0
ENSG00000151790	x1_27_509_29.bioamine	1	0.881119	0.000192153	0.256788	spearman	lipids	TDO2	LPG 18:1
ENSG00000151790	x1_29_507_27.bioamine	1	0.734266	0.0090521	0.500533	spearman	lipids	TDO2	LPG 18:2
ENSG00000151790	x1_60_599_32.bioamine	1	0.755245	0.00659654	0.489381	spearman	lipids	TDO2	LPI 18:0
ENSG00000151790	x0_82_780_55.bioamine	1	0.538462	0.0749023	0.676067	spearman	lipids	TDO2	PC 16:0_20:5
ENSG00000151790	x1_08_714_50.bioamine	1	0.0979021	0.766288	0.969839	spearman	lipids	TDO2	PE 34:2
ENSG00000151790	x0_36_745_50.bioamine	1	0.755245	0.00659654	0.489381	spearman	lipids	TDO2	PG 34:2
ENSG00000151790	x1_42_885_55.bioamine	1	0.86014	0.000597084	0.366164	spearman	lipids	TDO2	PI 18:0_20:4
ENSG00000151790	x1_41_810_52.bioamine	1	0.72028	0.0110205	0.513697	spearman	lipids	TDO2	PS 18:0_20:4
ENSG00000151790	x1_42_758_49.bioamine	1	0.188811	0.557828	0.929982	spearman	lipids	TDO2	PS 34:2
ENSG00000151790	x1_41_806_50.bioamine	1	0.363636	0.246255	0.823851	spearman	lipids	TDO2	PS 38:6
ENSG00000151790	x0_58_424_34.lipids	1	0.657343	0.0239811	0.565501	spearman	lipids	TDO2	CAR 18:2 Isomer B
ENSG00000151790	x0_21_288_22.lipids	1	0.398601	0.200973	0.798737	spearman	lipids	TDO2	CAR 8:0
ENSG00000151790	x3_35_636_63.lipids	1	0.839161	0.00119187	0.411744	spearman	lipids	TDO2	Cer 18:0;2O/23:0
ENSG00000151790	x3_32_666_64.lipids	1	0.839161	0.00119187	0.411744	spearman	lipids	TDO2	Cer 18:0;2O_24:0;(2OH)
ENSG00000151790	x3_16_904_87.lipids	1	0.846154	0.00096954	0.402211	spearman	lipids	TDO2	Cer 29:0;2O/13:0;O(FA 16:0)
ENSG00000151790	x2_42_536_50.lipids	1	0.531469	0.0793029	0.682434	spearman	lipids	TDO2	Cer 34:1;O2|Cer 18:1;O2/16:0
ENSG00000151790	x2_42_572_48_2_42_582_51_2_42_596_53.lipids	1	0.51049	0.0936054	0.704485	spearman	lipids	TDO2	Cer d34:1
ENSG00000151790	x2_19_570_47_2_19_594_51_2_19_534_49.lipids	1	0.559441	0.0627487	0.657632	spearman	lipids	TDO2	Cer d34:2
ENSG00000151790	x2_55_550_52.lipids	1	0.657343	0.0239811	0.565501	spearman	lipids	TDO2	Cer d35:1
ENSG00000151790	x2_85_594_58_2_85_576_57.lipids	1	0.909091	0	0	spearman	lipids	TDO2	Cer d38:1
ENSG00000151790	x3_04_642_56_3_03_666_60_3_04_606_58.lipids	1	0.804196	0.00274614	0.451549	spearman	lipids	TDO2	Cer d39:1
ENSG00000151790	x3_15_656_58_3_15_680_62_3_15_620_60.lipids	1	0.755245	0.00659654	0.489381	spearman	lipids	TDO2	Cer d40:1
ENSG00000151790	x3_26_670_59_3_26_680_62_3_26_694_64_3_26_634_61.lipids	1	0.874126	0.000308861	0.310712	spearman	lipids	TDO2	Cer d41:1
ENSG00000151790	x3_04_692_62_3_04_632_60.lipids	1	0.825175	0.0017186	0.428492	spearman	lipids	TDO2	Cer d41:2
ENSG00000151790	x3_37_710_67.lipids	1	0.825175	0.0017186	0.428492	spearman	lipids	TDO2	Cer d42:0
ENSG00000151790	x3_29_650_65_3_30_632_63_3_29_672_63.lipids	1	0.79021	0.00361681	0.461741	spearman	lipids	TDO2	Cer d42:1
ENSG00000151790	x3_14_646_61_3_14_682_59_3_14_706_64.lipids	1	0.832168	0.00144087	0.420806	spearman	lipids	TDO2	Cer d42:2
ENSG00000151790	x3_45_698_62_3_44_722_67.lipids	1	0.888112	9.16586e-05	0.173977	spearman	lipids	TDO2	Cer d43:1
ENSG00000151790	x3_20_720_65_3_21_660_63.lipids	1	0.902098	0	0	spearman	lipids	TDO2	Cer d43:2
ENSG00000151790	x3_56_712_64_3_56_736_68.lipids	1	0.65035	0.0259115	0.570918	spearman	lipids	TDO2	Cer d44:1
ENSG00000151790	x3_24_726_66.lipids	1	0.832168	0.00144087	0.420806	spearman	lipids	TDO2	Cer-NP t42:0
ENSG00000151790	x3_13_680_65.lipids	1	0.475524	0.121319	0.734296	spearman	lipids	TDO2	Cer-NP t43:0
ENSG00000151790	x1_77_1151_71.lipids	1	0.335664	0.286691	0.843435	spearman	lipids	TDO2	GM3 d34:1
ENSG00000151790	x0_54_509_29.lipids	1	0.699301	0.0145393	0.528627	spearman	lipids	TDO2	LPG 18:1
ENSG00000151790	x0_72_599_32.lipids	1	0.811189	0.00236893	0.443698	spearman	lipids	TDO2	LPI 18:0
ENSG00000151790	x2_23_792_53.lipids	1	0.496503	0.104093	0.716533	spearman	lipids	TDO2	PC 16:0_18:2
ENSG00000151790	x1_75_752_52.lipids	1	0.734266	0.0090521	0.500533	spearman	lipids	TDO2	PC 16:1/18:4
ENSG00000151790	x2_23_816_58.lipids	1	0.545455	0.0706789	0.669429	spearman	lipids	TDO2	PC 34:2
ENSG00000151790	x1_99_756_56_2_00_778_54.lipids	1	0.559441	0.0627487	0.657632	spearman	lipids	TDO2	PC 34:3 Isomer B
ENSG00000151790	x2_27_714_51.lipids	1	0.41958	0.176577	0.782268	spearman	lipids	TDO2	PE 16:1_18:1
ENSG00000151790	x2_22_716_52_2_22_738_50.lipids	1	0.426573	0.1689	0.776896	spearman	lipids	TDO2	PE 34:2
ENSG00000151790	x2_05_911_57.lipids	1	0.797203	0.00316125	0.456054	spearman	lipids	TDO2	PI 18:0_22:5
ENSG00000151790	x2_08_760_51.lipids	1	0.216783	0.499115	0.915558	spearman	lipids	TDO2	PS 34:1
ENSG00000151790	x2_72_775_66.lipids	1	0.748252	0.00735321	0.49266	spearman	lipids	TDO2	SM 18:0;2O/21:0
ENSG00000151790	x2_42_733_62.lipids	1	0.412587	0.184481	0.788029	spearman	lipids	TDO2	SM d36:0 Isomer B
ENSG00000151790	x2_83_789_68.lipids	1	0.706294	0.0132861	0.523762	spearman	lipids	TDO2	SM d40:0 Isomer A
ENSG00000151790	x2_95_803_69.lipids	1	0.846154	0.00096954	0.402211	spearman	lipids	TDO2	SM d41:0
ENSG00000151790	x3_06_817_71.lipids	1	0.776224	0.00465988	0.472575	spearman	lipids	TDO2	SM d42:0
ENSG00000151790	x3_36_760_65.lipids	1	0.727273	0.0100009	0.506785	spearman	lipids	TDO2	TG 12:0_12:0_20:4
ENSG00000151790	x4_26_899_75_4_26_883_77_4_26_878_82.lipids	1	0.482517	0.115374	0.728396	spearman	lipids	TDO2	TG 52:1
ENSG00000205403	x1_43_603_53.bioamine	1	0.881119	0.000192153	0.256788	spearman	lipids	CFI	DG 18:0_18:2
ENSG00000205403	x1_33_540_33.bioamine	1	0.713287	0.0121144	0.518866	spearman	lipids	CFI	LPC 16:0
ENSG00000205403	x1_32_554_34.bioamine	1	0.713287	0.0121144	0.518866	spearman	lipids	CFI	LPC 17:0
ENSG00000205403	x1_40_480_31.bioamine	1	0.769231	0.00525292	0.479289	spearman	lipids	CFI	LPE 18:0
ENSG00000205403	x1_27_509_29.bioamine	1	0.608392	0.040002	0.610036	spearman	lipids	CFI	LPG 18:1
ENSG00000205403	x1_29_507_27.bioamine	1	0.832168	0.00144087	0.420806	spearman	lipids	CFI	LPG 18:2
ENSG00000205403	x1_60_599_32.bioamine	1	0.615385	0.0373345	0.603428	spearman	lipids	CFI	LPI 18:0
ENSG00000205403	x0_82_780_55.bioamine	1	0.65035	0.0259115	0.570918	spearman	lipids	CFI	PC 16:0_20:5
ENSG00000205403	x1_08_714_50.bioamine	1	0.573427	0.0554813	0.644994	spearman	lipids	CFI	PE 34:2
ENSG00000205403	x0_36_745_50.bioamine	1	0.783217	0.00411545	0.465954	spearman	lipids	CFI	PG 34:2
ENSG00000205403	x1_42_885_55.bioamine	1	0.503497	0.0987516	0.709914	spearman	lipids	CFI	PI 18:0_20:4
ENSG00000205403	x1_41_810_52.bioamine	1	0.566434	0.0590341	0.651757	spearman	lipids	CFI	PS 18:0_20:4
ENSG00000205403	x1_42_758_49.bioamine	1	0.79021	0.00361681	0.461741	spearman	lipids	CFI	PS 34:2
ENSG00000205403	x1_41_806_50.bioamine	1	0.727273	0.0100009	0.506785	spearman	lipids	CFI	PS 38:6
ENSG00000205403	x0_58_424_34.lipids	1	0.678322	0.0188251	0.548646	spearman	lipids	CFI	CAR 18:2 Isomer B
ENSG00000205403	x0_21_288_22.lipids	1	0.300699	0.342483	0.866649	spearman	lipids	CFI	CAR 8:0
ENSG00000205403	x3_35_636_63.lipids	1	0.685315	0.017305	0.5392	spearman	lipids	CFI	Cer 18:0;2O/23:0
ENSG00000205403	x3_32_666_64.lipids	1	0.440559	0.154216	0.764517	spearman	lipids	CFI	Cer 18:0;2O_24:0;(2OH)
ENSG00000205403	x3_16_904_87.lipids	1	0.34965	0.266004	0.833752	spearman	lipids	CFI	Cer 29:0;2O/13:0;O(FA 16:0)
ENSG00000205403	x2_42_536_50.lipids	1	0.755245	0.00659654	0.489381	spearman	lipids	CFI	Cer 34:1;O2|Cer 18:1;O2/16:0
ENSG00000205403	x2_42_572_48_2_42_582_51_2_42_596_53.lipids	1	0.762238	0.00589748	0.484511	spearman	lipids	CFI	Cer d34:1
ENSG00000205403	x2_19_570_47_2_19_594_51_2_19_534_49.lipids	1	0.398601	0.200973	0.798737	spearman	lipids	CFI	Cer d34:2
ENSG00000205403	x2_55_550_52.lipids	1	0.783217	0.00411545	0.465954	spearman	lipids	CFI	Cer d35:1
ENSG00000205403	x2_85_594_58_2_85_576_57.lipids	1	0.524476	0.0838846	0.690909	spearman	lipids	CFI	Cer d38:1
ENSG00000205403	x3_04_642_56_3_03_666_60_3_04_606_58.lipids	1	0.412587	0.184481	0.788029	spearman	lipids	CFI	Cer d39:1
ENSG00000205403	x3_15_656_58_3_15_680_62_3_15_620_60.lipids	1	0.356643	0.256013	0.82935	spearman	lipids	CFI	Cer d40:1
ENSG00000205403	x3_26_670_59_3_26_680_62_3_26_694_64_3_26_634_61.lipids	1	0.545455	0.0706789	0.669429	spearman	lipids	CFI	Cer d41:1
ENSG00000205403	x3_04_692_62_3_04_632_60.lipids	1	0.370629	0.236732	0.819195	spearman	lipids	CFI	Cer d41:2
ENSG00000205403	x3_37_710_67.lipids	1	0.587413	0.0488449	0.631186	spearman	lipids	CFI	Cer d42:0
ENSG00000205403	x3_29_650_65_3_30_632_63_3_29_672_63.lipids	1	0.384615	0.218387	0.809136	spearman	lipids	CFI	Cer d42:1
ENSG00000205403	x3_14_646_61_3_14_682_59_3_14_706_64.lipids	1	0.468531	0.127473	0.740407	spearman	lipids	CFI	Cer d42:2
ENSG00000205403	x3_45_698_62_3_44_722_67.lipids	1	0.552448	0.066629	0.664083	spearman	lipids	CFI	Cer d43:1
ENSG00000205403	x3_20_720_65_3_21_660_63.lipids	1	0.517483	0.0886509	0.696861	spearman	lipids	CFI	Cer d43:2
ENSG00000205403	x3_56_712_64_3_56_736_68.lipids	1	0.251748	0.430115	0.895929	spearman	lipids	CFI	Cer d44:1
ENSG00000205403	x3_24_726_66.lipids	1	0.524476	0.0838846	0.690909	spearman	lipids	CFI	Cer-NP t42:0
ENSG00000205403	x3_13_680_65.lipids	1	0.482517	0.115374	0.728396	spearman	lipids	CFI	Cer-NP t43:0
ENSG00000205403	x1_77_1151_71.lipids	1	0.328671	0.297385	0.848454	spearman	lipids	CFI	GM3 d34:1
ENSG00000205403	x0_54_509_29.lipids	1	0.867133	0.000443302	0.339918	spearman	lipids	CFI	LPG 18:1
ENSG00000205403	x0_72_599_32.lipids	1	0.559441	0.0627487	0.657632	spearman	lipids	CFI	LPI 18:0
ENSG00000205403	x2_23_792_53.lipids	1	0.909091	0	0	spearman	lipids	CFI	PC 16:0_18:2
ENSG00000205403	x1_75_752_52.lipids	1	0.615385	0.0373345	0.603428	spearman	lipids	CFI	PC 16:1/18:4
ENSG00000205403	x2_23_816_58.lipids	1	0.972028	0	0	spearman	lipids	CFI	PC 34:2
ENSG00000205403	x1_99_756_56_2_00_778_54.lipids	1	0.867133	0.000443302	0.339918	spearman	lipids	CFI	PC 34:3 Isomer B
ENSG00000205403	x2_27_714_51.lipids	1	0.916084	0	0	spearman	lipids	CFI	PE 16:1_18:1
ENSG00000205403	x2_22_716_52_2_22_738_50.lipids	1	0.916084	0	0	spearman	lipids	CFI	PE 34:2
ENSG00000205403	x2_05_911_57.lipids	1	0.622378	0.0348001	0.598232	spearman	lipids	CFI	PI 18:0_22:5
ENSG00000205403	x2_08_760_51.lipids	1	0.559441	0.0627487	0.657632	spearman	lipids	CFI	PS 34:1
ENSG00000205403	x2_72_775_66.lipids	1	0.559441	0.0627487	0.657632	spearman	lipids	CFI	SM 18:0;2O/21:0
ENSG00000205403	x2_42_733_62.lipids	1	0.762238	0.00589748	0.484511	spearman	lipids	CFI	SM d36:0 Isomer B
ENSG00000205403	x2_83_789_68.lipids	1	0.601399	0.0428069	0.615476	spearman	lipids	CFI	SM d40:0 Isomer A
ENSG00000205403	x2_95_803_69.lipids	1	0.671329	0.0204419	0.554435	spearman	lipids	CFI	SM d41:0
ENSG00000205403	x3_06_817_71.lipids	1	0.496503	0.104093	0.716533	spearman	lipids	CFI	SM d42:0
ENSG00000205403	x3_36_760_65.lipids	1	0.440559	0.154216	0.764517	spearman	lipids	CFI	TG 12:0_12:0_20:4
ENSG00000205403	x4_26_899_75_4_26_883_77_4_26_878_82.lipids	1	-0.00699301	0.99123	0.998178	spearman	lipids	CFI	TG 52:1
ENSG00000215644	x1_43_603_53.bioamine	1	0.321678	0.308312	0.852859	spearman	lipids	GCGR	DG 18:0_18:2
ENSG00000215644	x1_33_540_33.bioamine	1	0.762238	0.00589748	0.484511	spearman	lipids	GCGR	LPC 16:0
ENSG00000215644	x1_32_554_34.bioamine	1	0.741259	0.00817064	0.496341	spearman	lipids	GCGR	LPC 17:0
ENSG00000215644	x1_40_480_31.bioamine	1	0.643357	0.0279546	0.576393	spearman	lipids	GCGR	LPE 18:0
ENSG00000215644	x1_27_509_29.bioamine	1	0.762238	0.00589748	0.484511	spearman	lipids	GCGR	LPG 18:1
ENSG00000215644	x1_29_507_27.bioamine	1	0.699301	0.0145393	0.528627	spearman	lipids	GCGR	LPG 18:2
ENSG00000215644	x1_60_599_32.bioamine	1	0.79021	0.00361681	0.461741	spearman	lipids	GCGR	LPI 18:0
ENSG00000215644	x0_82_780_55.bioamine	1	0.412587	0.184481	0.788029	spearman	lipids	GCGR	PC 16:0_20:5
ENSG00000215644	x1_08_714_50.bioamine	1	-0.013986	0.973694	0.996281	spearman	lipids	GCGR	PE 34:2
ENSG00000215644	x0_36_745_50.bioamine	1	0.734266	0.0090521	0.500533	spearman	lipids	GCGR	PG 34:2
ENSG00000215644	x1_42_885_55.bioamine	1	0.524476	0.0838846	0.690909	spearman	lipids	GCGR	PI 18:0_20:4
ENSG00000215644	x1_41_810_52.bioamine	1	0.629371	0.0323947	0.591372	spearman	lipids	GCGR	PS 18:0_20:4
ENSG00000215644	x1_42_758_49.bioamine	1	0.195804	0.542874	0.926173	spearman	lipids	GCGR	PS 34:2
ENSG00000215644	x1_41_806_50.bioamine	1	0.223776	0.484911	0.911437	spearman	lipids	GCGR	PS 38:6
ENSG00000215644	x0_58_424_34.lipids	1	0.426573	0.1689	0.776896	spearman	lipids	GCGR	CAR 18:2 Isomer B
ENSG00000215644	x0_21_288_22.lipids	1	0.398601	0.200973	0.798737	spearman	lipids	GCGR	CAR 8:0
ENSG00000215644	x3_35_636_63.lipids	1	0.846154	0.00096954	0.402211	spearman	lipids	GCGR	Cer 18:0;2O/23:0
ENSG00000215644	x3_32_666_64.lipids	1	0.769231	0.00525292	0.479289	spearman	lipids	GCGR	Cer 18:0;2O_24:0;(2OH)
ENSG00000215644	x3_16_904_87.lipids	1	0.671329	0.0204419	0.554435	spearman	lipids	GCGR	Cer 29:0;2O/13:0;O(FA 16:0)
ENSG00000215644	x2_42_536_50.lipids	1	0.524476	0.0838846	0.690909	spearman	lipids	GCGR	Cer 34:1;O2|Cer 18:1;O2/16:0
ENSG00000215644	x2_42_572_48_2_42_582_51_2_42_596_53.lipids	1	0.545455	0.0706789	0.669429	spearman	lipids	GCGR	Cer d34:1
ENSG00000215644	x2_19_570_47_2_19_594_51_2_19_534_49.lipids	1	0.475524	0.121319	0.734296	spearman	lipids	GCGR	Cer d34:2
ENSG00000215644	x2_55_550_52.lipids	1	0.811189	0.00236893	0.443698	spearman	lipids	GCGR	Cer d35:1
ENSG00000215644	x2_85_594_58_2_85_576_57.lipids	1	0.804196	0.00274614	0.451549	spearman	lipids	GCGR	Cer d38:1
ENSG00000215644	x3_04_642_56_3_03_666_60_3_04_606_58.lipids	1	0.615385	0.0373345	0.603428	spearman	lipids	GCGR	Cer d39:1
ENSG00000215644	x3_15_656_58_3_15_680_62_3_15_620_60.lipids	1	0.594406	0.0457531	0.622949	spearman	lipids	GCGR	Cer d40:1
ENSG00000215644	x3_26_670_59_3_26_680_62_3_26_694_64_3_26_634_61.lipids	1	0.818182	0.0020272	0.438208	spearman	lipids	GCGR	Cer d41:1
ENSG00000215644	x3_04_692_62_3_04_632_60.lipids	1	0.594406	0.0457531	0.622949	spearman	lipids	GCGR	Cer d41:2
ENSG00000215644	x3_37_710_67.lipids	1	0.853147	0.000771902	0.382697	spearman	lipids	GCGR	Cer d42:0
ENSG00000215644	x3_29_650_65_3_30_632_63_3_29_672_63.lipids	1	0.692308	0.0158777	0.533668	spearman	lipids	GCGR	Cer d42:1
ENSG00000215644	x3_14_646_61_3_14_682_59_3_14_706_64.lipids	1	0.573427	0.0554813	0.644994	spearman	lipids	GCGR	Cer d42:2
ENSG00000215644	x3_45_698_62_3_44_722_67.lipids	1	0.783217	0.00411545	0.465954	spearman	lipids	GCGR	Cer d43:1
ENSG00000215644	x3_20_720_65_3_21_660_63.lipids	1	0.699301	0.0145393	0.528627	spearman	lipids	GCGR	Cer d43:2
ENSG00000215644	x3_56_712_64_3_56_736_68.lipids	1	0.426573	0.1689	0.776896	spearman	lipids	GCGR	Cer d44:1
ENSG00000215644	x3_24_726_66.lipids	1	0.678322	0.0188251	0.548646	spearman	lipids	GCGR	Cer-NP t42:0
ENSG00000215644	x3_13_680_65.lipids	1	0.524476	0.0838846	0.690909	spearman	lipids	GCGR	Cer-NP t43:0
ENSG00000215644	x1_77_1151_71.lipids	1	0.195804	0.542874	0.926173	spearman	lipids	GCGR	GM3 d34:1
ENSG00000215644	x0_54_509_29.lipids	1	0.65035	0.0259115	0.570918	spearman	lipids	GCGR	LPG 18:1
ENSG00000215644	x0_72_599_32.lipids	1	0.559441	0.0627487	0.657632	spearman	lipids	GCGR	LPI 18:0
ENSG00000215644	x2_23_792_53.lipids	1	0.440559	0.154216	0.764517	spearman	lipids	GCGR	PC 16:0_18:2
ENSG00000215644	x1_75_752_52.lipids	1	0.909091	0	0	spearman	lipids	GCGR	PC 16:1/18:4
ENSG00000215644	x2_23_816_58.lipids	1	0.58042	0.0520862	0.638819	spearman	lipids	GCGR	PC 34:2
ENSG00000215644	x1_99_756_56_2_00_778_54.lipids	1	0.734266	0.0090521	0.500533	spearman	lipids	GCGR	PC 34:3 Isomer B
ENSG00000215644	x2_27_714_51.lipids	1	0.475524	0.121319	0.734296	spearman	lipids	GCGR	PE 16:1_18:1
ENSG00000215644	x2_22_716_52_2_22_738_50.lipids	1	0.426573	0.1689	0.776896	spearman	lipids	GCGR	PE 34:2
ENSG00000215644	x2_05_911_57.lipids	1	0.755245	0.00659654	0.489381	spearman	lipids	GCGR	PI 18:0_22:5
ENSG00000215644	x2_08_760_51.lipids	1	0.167832	0.603728	0.939823	spearman	lipids	GCGR	PS 34:1
ENSG00000215644	x2_72_775_66.lipids	1	0.545455	0.0706789	0.669429	spearman	lipids	GCGR	SM 18:0;2O/21:0
ENSG00000215644	x2_42_733_62.lipids	1	0.671329	0.0204419	0.554435	spearman	lipids	GCGR	SM d36:0 Isomer B
ENSG00000215644	x2_83_789_68.lipids	1	0.524476	0.0838846	0.690909	spearman	lipids	GCGR	SM d40:0 Isomer A
ENSG00000215644	x2_95_803_69.lipids	1	0.741259	0.00817064	0.496341	spearman	lipids	GCGR	SM d41:0
ENSG00000215644	x3_06_817_71.lipids	1	0.566434	0.0590341	0.651757	spearman	lipids	GCGR	SM d42:0
ENSG00000215644	x3_36_760_65.lipids	1	0.608392	0.040002	0.610036	spearman	lipids	GCGR	TG 12:0_12:0_20:4
ENSG00000215644	x4_26_899_75_4_26_883_77_4_26_878_82.lipids	1	0.447552	0.147205	0.75749	spearman	lipids	GCGR	TG 52:1
ENSG00000106991	x1_43_603_53.bioamine	1	0.741259	0.00817064	0.496341	spearman	lipids	ENG	DG 18:0_18:2
ENSG00000106991	x1_33_540_33.bioamine	1	0.615385	0.0373345	0.603428	spearman	lipids	ENG	LPC 16:0
ENSG00000106991	x1_32_554_34.bioamine	1	0.566434	0.0590341	0.651757	spearman	lipids	ENG	LPC 17:0
ENSG00000106991	x1_40_480_31.bioamine	1	0.622378	0.0348001	0.598232	spearman	lipids	ENG	LPE 18:0
ENSG00000106991	x1_27_509_29.bioamine	1	0.461538	0.133836	0.745482	spearman	lipids	ENG	LPG 18:1
ENSG00000106991	x1_29_507_27.bioamine	1	0.776224	0.00465988	0.472575	spearman	lipids	ENG	LPG 18:2
ENSG00000106991	x1_60_599_32.bioamine	1	0.384615	0.218387	0.809136	spearman	lipids	ENG	LPI 18:0
ENSG00000106991	x0_82_780_55.bioamine	1	0.475524	0.121319	0.734296	spearman	lipids	ENG	PC 16:0_20:5
ENSG00000106991	x1_08_714_50.bioamine	1	0.454545	0.140413	0.75179	spearman	lipids	ENG	PE 34:2
ENSG00000106991	x0_36_745_50.bioamine	1	0.657343	0.0239811	0.565501	spearman	lipids	ENG	PG 34:2
ENSG00000106991	x1_42_885_55.bioamine	1	0.657343	0.0239811	0.565501	spearman	lipids	ENG	PI 18:0_20:4
ENSG00000106991	x1_41_810_52.bioamine	1	0.692308	0.0158777	0.533668	spearman	lipids	ENG	PS 18:0_20:4
ENSG00000106991	x1_42_758_49.bioamine	1	0.762238	0.00589748	0.484511	spearman	lipids	ENG	PS 34:2
ENSG00000106991	x1_41_806_50.bioamine	1	0.727273	0.0100009	0.506785	spearman	lipids	ENG	PS 38:6
ENSG00000106991	x0_58_424_34.lipids	1	0.783217	0.00411545	0.465954	spearman	lipids	ENG	CAR 18:2 Isomer B
ENSG00000106991	x0_21_288_22.lipids	1	0.321678	0.308312	0.852859	spearman	lipids	ENG	CAR 8:0
ENSG00000106991	x3_35_636_63.lipids	1	0.678322	0.0188251	0.548646	spearman	lipids	ENG	Cer 18:0;2O/23:0
ENSG00000106991	x3_32_666_64.lipids	1	0.447552	0.147205	0.75749	spearman	lipids	ENG	Cer 18:0;2O_24:0;(2OH)
ENSG00000106991	x3_16_904_87.lipids	1	0.286713	0.366408	0.875361	spearman	lipids	ENG	Cer 29:0;2O/13:0;O(FA 16:0)
ENSG00000106991	x2_42_536_50.lipids	1	0.769231	0.00525292	0.479289	spearman	lipids	ENG	Cer 34:1;O2|Cer 18:1;O2/16:0
ENSG00000106991	x2_42_572_48_2_42_582_51_2_42_596_53.lipids	1	0.776224	0.00465988	0.472575	spearman	lipids	ENG	Cer d34:1
ENSG00000106991	x2_19_570_47_2_19_594_51_2_19_534_49.lipids	1	0.517483	0.0886509	0.696861	spearman	lipids	ENG	Cer d34:2
ENSG00000106991	x2_55_550_52.lipids	1	0.727273	0.0100009	0.506785	spearman	lipids	ENG	Cer d35:1
ENSG00000106991	x2_85_594_58_2_85_576_57.lipids	1	0.482517	0.115374	0.728396	spearman	lipids	ENG	Cer d38:1
ENSG00000106991	x3_04_642_56_3_03_666_60_3_04_606_58.lipids	1	0.433566	0.161446	0.770682	spearman	lipids	ENG	Cer d39:1
ENSG00000106991	x3_15_656_58_3_15_680_62_3_15_620_60.lipids	1	0.398601	0.200973	0.798737	spearman	lipids	ENG	Cer d40:1
ENSG00000106991	x3_26_670_59_3_26_680_62_3_26_694_64_3_26_634_61.lipids	1	0.51049	0.0936054	0.704485	spearman	lipids	ENG	Cer d41:1
ENSG00000106991	x3_04_692_62_3_04_632_60.lipids	1	0.377622	0.227443	0.813794	spearman	lipids	ENG	Cer d41:2
ENSG00000106991	x3_37_710_67.lipids	1	0.503497	0.0987516	0.709914	spearman	lipids	ENG	Cer d42:0
ENSG00000106991	x3_29_650_65_3_30_632_63_3_29_672_63.lipids	1	0.405594	0.192612	0.793095	spearman	lipids	ENG	Cer d42:1
ENSG00000106991	x3_14_646_61_3_14_682_59_3_14_706_64.lipids	1	0.377622	0.227443	0.813794	spearman	lipids	ENG	Cer d42:2
ENSG00000106991	x3_45_698_62_3_44_722_67.lipids	1	0.552448	0.066629	0.664083	spearman	lipids	ENG	Cer d43:1
ENSG00000106991	x3_20_720_65_3_21_660_63.lipids	1	0.335664	0.286691	0.843435	spearman	lipids	ENG	Cer d43:2
ENSG00000106991	x3_56_712_64_3_56_736_68.lipids	1	0.300699	0.342483	0.866649	spearman	lipids	ENG	Cer d44:1
ENSG00000106991	x3_24_726_66.lipids	1	0.475524	0.121319	0.734296	spearman	lipids	ENG	Cer-NP t42:0
ENSG00000106991	x3_13_680_65.lipids	1	0.552448	0.066629	0.664083	spearman	lipids	ENG	Cer-NP t43:0
ENSG00000106991	x1_77_1151_71.lipids	1	0.335664	0.286691	0.843435	spearman	lipids	ENG	GM3 d34:1
ENSG00000106991	x0_54_509_29.lipids	1	0.755245	0.00659654	0.489381	spearman	lipids	ENG	LPG 18:1
ENSG00000106991	x0_72_599_32.lipids	1	0.356643	0.256013	0.82935	spearman	lipids	ENG	LPI 18:0
ENSG00000106991	x2_23_792_53.lipids	1	0.902098	0	0	spearman	lipids	ENG	PC 16:0_18:2
ENSG00000106991	x1_75_752_52.lipids	1	0.377622	0.227443	0.813794	spearman	lipids	ENG	PC 16:1/18:4
ENSG00000106991	x2_23_816_58.lipids	1	0.846154	0.00096954	0.402211	spearman	lipids	ENG	PC 34:2
ENSG00000106991	x1_99_756_56_2_00_778_54.lipids	1	0.692308	0.0158777	0.533668	spearman	lipids	ENG	PC 34:3 Isomer B
ENSG00000106991	x2_27_714_51.lipids	1	0.783217	0.00411545	0.465954	spearman	lipids	ENG	PE 16:1_18:1
ENSG00000106991	x2_22_716_52_2_22_738_50.lipids	1	0.748252	0.00735321	0.49266	spearman	lipids	ENG	PE 34:2
ENSG00000106991	x2_05_911_57.lipids	1	0.454545	0.140413	0.75179	spearman	lipids	ENG	PI 18:0_22:5
ENSG00000106991	x2_08_760_51.lipids	1	0.615385	0.0373345	0.603428	spearman	lipids	ENG	PS 34:1
ENSG00000106991	x2_72_775_66.lipids	1	0.699301	0.0145393	0.528627	spearman	lipids	ENG	SM 18:0;2O/21:0
ENSG00000106991	x2_42_733_62.lipids	1	0.685315	0.017305	0.5392	spearman	lipids	ENG	SM d36:0 Isomer B
ENSG00000106991	x2_83_789_68.lipids	1	0.706294	0.0132861	0.523762	spearman	lipids	ENG	SM d40:0 Isomer A
ENSG00000106991	x2_95_803_69.lipids	1	0.741259	0.00817064	0.496341	spearman	lipids	ENG	SM d41:0
ENSG00000106991	x3_06_817_71.lipids	1	0.615385	0.0373345	0.603428	spearman	lipids	ENG	SM d42:0
ENSG00000106991	x3_36_760_65.lipids	1	0.181818	0.572958	0.933029	spearman	lipids	ENG	TG 12:0_12:0_20:4
ENSG00000106991	x4_26_899_75_4_26_883_77_4_26_878_82.lipids	1	-0.188811	0.557828	0.929982	spearman	lipids	ENG	TG 52:1
ENSG00000104419	x1_43_603_53.bioamine	1	-0.531469	0.0793029	0.682434	spearman	lipids	NDRG1	DG 18:0_18:2
ENSG00000104419	x1_33_540_33.bioamine	1	-0.72028	0.0110205	0.513697	spearman	lipids	NDRG1	LPC 16:0
ENSG00000104419	x1_32_554_34.bioamine	1	-0.594406	0.0457531	0.622949	spearman	lipids	NDRG1	LPC 17:0
ENSG00000104419	x1_40_480_31.bioamine	1	-0.503497	0.0987516	0.709914	spearman	lipids	NDRG1	LPE 18:0
ENSG00000104419	x1_27_509_29.bioamine	1	-0.706294	0.0132861	0.523762	spearman	lipids	NDRG1	LPG 18:1
ENSG00000104419	x1_29_507_27.bioamine	1	-0.769231	0.00525292	0.479289	spearman	lipids	NDRG1	LPG 18:2
ENSG00000104419	x1_60_599_32.bioamine	1	-0.601399	0.0428069	0.615476	spearman	lipids	NDRG1	LPI 18:0
ENSG00000104419	x0_82_780_55.bioamine	1	-0.41958	0.176577	0.782268	spearman	lipids	NDRG1	PC 16:0_20:5
ENSG00000104419	x1_08_714_50.bioamine	1	-0.181818	0.572958	0.933029	spearman	lipids	NDRG1	PE 34:2
ENSG00000104419	x0_36_745_50.bioamine	1	-0.902098	0	0	spearman	lipids	NDRG1	PG 34:2
ENSG00000104419	x1_42_885_55.bioamine	1	-0.440559	0.154216	0.764517	spearman	lipids	NDRG1	PI 18:0_20:4
ENSG00000104419	x1_41_810_52.bioamine	1	-0.41958	0.176577	0.782268	spearman	lipids	NDRG1	PS 18:0_20:4
ENSG00000104419	x1_42_758_49.bioamine	1	-0.503497	0.0987516	0.709914	spearman	lipids	NDRG1	PS 34:2
ENSG00000104419	x1_41_806_50.bioamine	1	-0.384615	0.218387	0.809136	spearman	lipids	NDRG1	PS 38:6
ENSG00000104419	x0_58_424_34.lipids	1	-0.622378	0.0348001	0.598232	spearman	lipids	NDRG1	CAR 18:2 Isomer B
ENSG00000104419	x0_21_288_22.lipids	1	-0.020979	0.956169	0.994746	spearman	lipids	NDRG1	CAR 8:0
ENSG00000104419	x3_35_636_63.lipids	1	-0.643357	0.0279546	0.576393	spearman	lipids	NDRG1	Cer 18:0;2O/23:0
ENSG00000104419	x3_32_666_64.lipids	1	-0.566434	0.0590341	0.651757	spearman	lipids	NDRG1	Cer 18:0;2O_24:0;(2OH)
ENSG00000104419	x3_16_904_87.lipids	1	-0.454545	0.140413	0.75179	spearman	lipids	NDRG1	Cer 29:0;2O/13:0;O(FA 16:0)
ENSG00000104419	x2_42_536_50.lipids	1	-0.503497	0.0987516	0.709914	spearman	lipids	NDRG1	Cer 34:1;O2|Cer 18:1;O2/16:0
ENSG00000104419	x2_42_572_48_2_42_582_51_2_42_596_53.lipids	1	-0.517483	0.0886509	0.696861	spearman	lipids	NDRG1	Cer d34:1
ENSG00000104419	x2_19_570_47_2_19_594_51_2_19_534_49.lipids	1	-0.272727	0.391233	0.884016	spearman	lipids	NDRG1	Cer d34:2
ENSG00000104419	x2_55_550_52.lipids	1	-0.671329	0.0204419	0.554435	spearman	lipids	NDRG1	Cer d35:1
ENSG00000104419	x2_85_594_58_2_85_576_57.lipids	1	-0.524476	0.0838846	0.690909	spearman	lipids	NDRG1	Cer d38:1
ENSG00000104419	x3_04_642_56_3_03_666_60_3_04_606_58.lipids	1	-0.384615	0.218387	0.809136	spearman	lipids	NDRG1	Cer d39:1
ENSG00000104419	x3_15_656_58_3_15_680_62_3_15_620_60.lipids	1	-0.531469	0.0793029	0.682434	spearman	lipids	NDRG1	Cer d40:1
ENSG00000104419	x3_26_670_59_3_26_680_62_3_26_694_64_3_26_634_61.lipids	1	-0.587413	0.0488449	0.631186	spearman	lipids	NDRG1	Cer d41:1
ENSG00000104419	x3_04_692_62_3_04_632_60.lipids	1	-0.370629	0.236732	0.819195	spearman	lipids	NDRG1	Cer d41:2
ENSG00000104419	x3_37_710_67.lipids	1	-0.615385	0.0373345	0.603428	spearman	lipids	NDRG1	Cer d42:0
ENSG00000104419	x3_29_650_65_3_30_632_63_3_29_672_63.lipids	1	-0.517483	0.0886509	0.696861	spearman	lipids	NDRG1	Cer d42:1
ENSG00000104419	x3_14_646_61_3_14_682_59_3_14_706_64.lipids	1	-0.41958	0.176577	0.782268	spearman	lipids	NDRG1	Cer d42:2
ENSG00000104419	x3_45_698_62_3_44_722_67.lipids	1	-0.517483	0.0886509	0.696861	spearman	lipids	NDRG1	Cer d43:1
ENSG00000104419	x3_20_720_65_3_21_660_63.lipids	1	-0.468531	0.127473	0.740407	spearman	lipids	NDRG1	Cer d43:2
ENSG00000104419	x3_56_712_64_3_56_736_68.lipids	1	-0.125874	0.699712	0.958527	spearman	lipids	NDRG1	Cer d44:1
ENSG00000104419	x3_24_726_66.lipids	1	-0.391608	0.209564	0.803602	spearman	lipids	NDRG1	Cer-NP t42:0
ENSG00000104419	x3_13_680_65.lipids	1	-0.72028	0.0110205	0.513697	spearman	lipids	NDRG1	Cer-NP t43:0
ENSG00000104419	x1_77_1151_71.lipids	1	-0.230769	0.470906	0.907943	spearman	lipids	NDRG1	GM3 d34:1
ENSG00000104419	x0_54_509_29.lipids	1	-0.727273	0.0100009	0.506785	spearman	lipids	NDRG1	LPG 18:1
ENSG00000104419	x0_72_599_32.lipids	1	-0.391608	0.209564	0.803602	spearman	lipids	NDRG1	LPI 18:0
ENSG00000104419	x2_23_792_53.lipids	1	-0.608392	0.040002	0.610036	spearman	lipids	NDRG1	PC 16:0_18:2
ENSG00000104419	x1_75_752_52.lipids	1	-0.615385	0.0373345	0.603428	spearman	lipids	NDRG1	PC 16:1/18:4
ENSG00000104419	x2_23_816_58.lipids	1	-0.685315	0.017305	0.5392	spearman	lipids	NDRG1	PC 34:2
ENSG00000104419	x1_99_756_56_2_00_778_54.lipids	1	-0.804196	0.00274614	0.451549	spearman	lipids	NDRG1	PC 34:3 Isomer B
ENSG00000104419	x2_27_714_51.lipids	1	-0.685315	0.017305	0.5392	spearman	lipids	NDRG1	PE 16:1_18:1
ENSG00000104419	x2_22_716_52_2_22_738_50.lipids	1	-0.601399	0.0428069	0.615476	spearman	lipids	NDRG1	PE 34:2
ENSG00000104419	x2_05_911_57.lipids	1	-0.412587	0.184481	0.788029	spearman	lipids	NDRG1	PI 18:0_22:5
ENSG00000104419	x2_08_760_51.lipids	1	-0.293706	0.354333	0.870685	spearman	lipids	NDRG1	PS 34:1
ENSG00000104419	x2_72_775_66.lipids	1	-0.398601	0.200973	0.798737	spearman	lipids	NDRG1	SM 18:0;2O/21:0
ENSG00000104419	x2_42_733_62.lipids	1	-0.72028	0.0110205	0.513697	spearman	lipids	NDRG1	SM d36:0 Isomer B
ENSG00000104419	x2_83_789_68.lipids	1	-0.587413	0.0488449	0.631186	spearman	lipids	NDRG1	SM d40:0 Isomer A
ENSG00000104419	x2_95_803_69.lipids	1	-0.608392	0.040002	0.610036	spearman	lipids	NDRG1	SM d41:0
ENSG00000104419	x3_06_817_71.lipids	1	-0.545455	0.0706789	0.669429	spearman	lipids	NDRG1	SM d42:0
ENSG00000104419	x3_36_760_65.lipids	1	-0.328671	0.297385	0.848454	spearman	lipids	NDRG1	TG 12:0_12:0_20:4
ENSG00000104419	x4_26_899_75_4_26_883_77_4_26_878_82.lipids	1	-0.405594	0.192612	0.793095	spearman	lipids	NDRG1	TG 52:1
ENSG00000231389	x1_43_603_53.bioamine	1	0.601399	0.0428069	0.615476	spearman	lipids	HLA-DPA1	DG 18:0_18:2
ENSG00000231389	x1_33_540_33.bioamine	1	0.657343	0.0239811	0.565501	spearman	lipids	HLA-DPA1	LPC 16:0
ENSG00000231389	x1_32_554_34.bioamine	1	0.594406	0.0457531	0.622949	spearman	lipids	HLA-DPA1	LPC 17:0
ENSG00000231389	x1_40_480_31.bioamine	1	0.587413	0.0488449	0.631186	spearman	lipids	HLA-DPA1	LPE 18:0
ENSG00000231389	x1_27_509_29.bioamine	1	0.146853	0.651073	0.949756	spearman	lipids	HLA-DPA1	LPG 18:1
ENSG00000231389	x1_29_507_27.bioamine	1	0.405594	0.192612	0.793095	spearman	lipids	HLA-DPA1	LPG 18:2
ENSG00000231389	x1_60_599_32.bioamine	1	0.265734	0.403977	0.887863	spearman	lipids	HLA-DPA1	LPI 18:0
ENSG00000231389	x0_82_780_55.bioamine	1	0.622378	0.0348001	0.598232	spearman	lipids	HLA-DPA1	PC 16:0_20:5
ENSG00000231389	x1_08_714_50.bioamine	1	0.538462	0.0749023	0.676067	spearman	lipids	HLA-DPA1	PE 34:2
ENSG00000231389	x0_36_745_50.bioamine	1	0.566434	0.0590341	0.651757	spearman	lipids	HLA-DPA1	PG 34:2
ENSG00000231389	x1_42_885_55.bioamine	1	0.552448	0.066629	0.664083	spearman	lipids	HLA-DPA1	PI 18:0_20:4
ENSG00000231389	x1_41_810_52.bioamine	1	0.573427	0.0554813	0.644994	spearman	lipids	HLA-DPA1	PS 18:0_20:4
ENSG00000231389	x1_42_758_49.bioamine	1	0.65035	0.0259115	0.570918	spearman	lipids	HLA-DPA1	PS 34:2
ENSG00000231389	x1_41_806_50.bioamine	1	0.587413	0.0488449	0.631186	spearman	lipids	HLA-DPA1	PS 38:6
ENSG00000231389	x0_58_424_34.lipids	1	0.41958	0.176577	0.782268	spearman	lipids	HLA-DPA1	CAR 18:2 Isomer B
ENSG00000231389	x0_21_288_22.lipids	1	0.594406	0.0457531	0.622949	spearman	lipids	HLA-DPA1	CAR 8:0
ENSG00000231389	x3_35_636_63.lipids	1	0.412587	0.184481	0.788029	spearman	lipids	HLA-DPA1	Cer 18:0;2O/23:0
ENSG00000231389	x3_32_666_64.lipids	1	0.251748	0.430115	0.895929	spearman	lipids	HLA-DPA1	Cer 18:0;2O_24:0;(2OH)
ENSG00000231389	x3_16_904_87.lipids	1	0.216783	0.499115	0.915558	spearman	lipids	HLA-DPA1	Cer 29:0;2O/13:0;O(FA 16:0)
ENSG00000231389	x2_42_536_50.lipids	1	0.902098	0	0	spearman	lipids	HLA-DPA1	Cer 34:1;O2|Cer 18:1;O2/16:0
ENSG00000231389	x2_42_572_48_2_42_582_51_2_42_596_53.lipids	1	0.909091	0	0	spearman	lipids	HLA-DPA1	Cer d34:1
ENSG00000231389	x2_19_570_47_2_19_594_51_2_19_534_49.lipids	1	0.769231	0.00525292	0.479289	spearman	lipids	HLA-DPA1	Cer d34:2
ENSG00000231389	x2_55_550_52.lipids	1	0.72028	0.0110205	0.513697	spearman	lipids	HLA-DPA1	Cer d35:1
ENSG00000231389	x2_85_594_58_2_85_576_57.lipids	1	0.321678	0.308312	0.852859	spearman	lipids	HLA-DPA1	Cer d38:1
ENSG00000231389	x3_04_642_56_3_03_666_60_3_04_606_58.lipids	1	0.167832	0.603728	0.939823	spearman	lipids	HLA-DPA1	Cer d39:1
ENSG00000231389	x3_15_656_58_3_15_680_62_3_15_620_60.lipids	1	0.223776	0.484911	0.911437	spearman	lipids	HLA-DPA1	Cer d40:1
ENSG00000231389	x3_26_670_59_3_26_680_62_3_26_694_64_3_26_634_61.lipids	1	0.272727	0.391233	0.884016	spearman	lipids	HLA-DPA1	Cer d41:1
ENSG00000231389	x3_04_692_62_3_04_632_60.lipids	1	0.125874	0.699712	0.958527	spearman	lipids	HLA-DPA1	Cer d41:2
ENSG00000231389	x3_37_710_67.lipids	1	0.41958	0.176577	0.782268	spearman	lipids	HLA-DPA1	Cer d42:0
ENSG00000231389	x3_29_650_65_3_30_632_63_3_29_672_63.lipids	1	0.321678	0.308312	0.852859	spearman	lipids	HLA-DPA1	Cer d42:1
ENSG00000231389	x3_14_646_61_3_14_682_59_3_14_706_64.lipids	1	0.496503	0.104093	0.716533	spearman	lipids	HLA-DPA1	Cer d42:2
ENSG00000231389	x3_45_698_62_3_44_722_67.lipids	1	0.335664	0.286691	0.843435	spearman	lipids	HLA-DPA1	Cer d43:1
ENSG00000231389	x3_20_720_65_3_21_660_63.lipids	1	0.0979021	0.766288	0.969839	spearman	lipids	HLA-DPA1	Cer d43:2
ENSG00000231389	x3_56_712_64_3_56_736_68.lipids	1	0.160839	0.619356	0.94335	spearman	lipids	HLA-DPA1	Cer d44:1
ENSG00000231389	x3_24_726_66.lipids	1	0.468531	0.127473	0.740407	spearman	lipids	HLA-DPA1	Cer-NP t42:0
ENSG00000231389	x3_13_680_65.lipids	1	0.48951	0.109632	0.721975	spearman	lipids	HLA-DPA1	Cer-NP t43:0
ENSG00000231389	x1_77_1151_71.lipids	1	0.636364	0.0301143	0.585867	spearman	lipids	HLA-DPA1	GM3 d34:1
ENSG00000231389	x0_54_509_29.lipids	1	0.573427	0.0554813	0.644994	spearman	lipids	HLA-DPA1	LPG 18:1
ENSG00000231389	x0_72_599_32.lipids	1	0.286713	0.366408	0.875361	spearman	lipids	HLA-DPA1	LPI 18:0
ENSG00000231389	x2_23_792_53.lipids	1	0.657343	0.0239811	0.565501	spearman	lipids	HLA-DPA1	PC 16:0_18:2
ENSG00000231389	x1_75_752_52.lipids	1	0.300699	0.342483	0.866649	spearman	lipids	HLA-DPA1	PC 16:1/18:4
ENSG00000231389	x2_23_816_58.lipids	1	0.608392	0.040002	0.610036	spearman	lipids	HLA-DPA1	PC 34:2
ENSG00000231389	x1_99_756_56_2_00_778_54.lipids	1	0.594406	0.0457531	0.622949	spearman	lipids	HLA-DPA1	PC 34:3 Isomer B
ENSG00000231389	x2_27_714_51.lipids	1	0.587413	0.0488449	0.631186	spearman	lipids	HLA-DPA1	PE 16:1_18:1
ENSG00000231389	x2_22_716_52_2_22_738_50.lipids	1	0.594406	0.0457531	0.622949	spearman	lipids	HLA-DPA1	PE 34:2
ENSG00000231389	x2_05_911_57.lipids	1	0.314685	0.319472	0.857769	spearman	lipids	HLA-DPA1	PI 18:0_22:5
ENSG00000231389	x2_08_760_51.lipids	1	0.902098	0	0	spearman	lipids	HLA-DPA1	PS 34:1
ENSG00000231389	x2_72_775_66.lipids	1	0.384615	0.218387	0.809136	spearman	lipids	HLA-DPA1	SM 18:0;2O/21:0
ENSG00000231389	x2_42_733_62.lipids	1	0.678322	0.0188251	0.548646	spearman	lipids	HLA-DPA1	SM d36:0 Isomer B
ENSG00000231389	x2_83_789_68.lipids	1	0.503497	0.0987516	0.709914	spearman	lipids	HLA-DPA1	SM d40:0 Isomer A
ENSG00000231389	x2_95_803_69.lipids	1	0.482517	0.115374	0.728396	spearman	lipids	HLA-DPA1	SM d41:0
ENSG00000231389	x3_06_817_71.lipids	1	0.482517	0.115374	0.728396	spearman	lipids	HLA-DPA1	SM d42:0
ENSG00000231389	x3_36_760_65.lipids	1	0.0979021	0.766288	0.969839	spearman	lipids	HLA-DPA1	TG 12:0_12:0_20:4
ENSG00000231389	x4_26_899_75_4_26_883_77_4_26_878_82.lipids	1	-0.34965	0.266004	0.833752	spearman	lipids	HLA-DPA1	TG 52:1
ENSG00000051108	x1_43_603_53.bioamine	1	0.391608	0.209564	0.803602	spearman	lipids	HERPUD1	DG 18:0_18:2
ENSG00000051108	x1_33_540_33.bioamine	1	0.545455	0.0706789	0.669429	spearman	lipids	HERPUD1	LPC 16:0
ENSG00000051108	x1_32_554_34.bioamine	1	0.657343	0.0239811	0.565501	spearman	lipids	HERPUD1	LPC 17:0
ENSG00000051108	x1_40_480_31.bioamine	1	0.846154	0.00096954	0.402211	spearman	lipids	HERPUD1	LPE 18:0
ENSG00000051108	x1_27_509_29.bioamine	1	0.300699	0.342483	0.866649	spearman	lipids	HERPUD1	LPG 18:1
ENSG00000051108	x1_29_507_27.bioamine	1	0.335664	0.286691	0.843435	spearman	lipids	HERPUD1	LPG 18:2
ENSG00000051108	x1_60_599_32.bioamine	1	0.601399	0.0428069	0.615476	spearman	lipids	HERPUD1	LPI 18:0
ENSG00000051108	x0_82_780_55.bioamine	1	0.48951	0.109632	0.721975	spearman	lipids	HERPUD1	PC 16:0_20:5
ENSG00000051108	x1_08_714_50.bioamine	1	0.300699	0.342483	0.866649	spearman	lipids	HERPUD1	PE 34:2
ENSG00000051108	x0_36_745_50.bioamine	1	0.286713	0.366408	0.875361	spearman	lipids	HERPUD1	PG 34:2
ENSG00000051108	x1_42_885_55.bioamine	1	0.496503	0.104093	0.716533	spearman	lipids	HERPUD1	PI 18:0_20:4
ENSG00000051108	x1_41_810_52.bioamine	1	0.503497	0.0987516	0.709914	spearman	lipids	HERPUD1	PS 18:0_20:4
ENSG00000051108	x1_42_758_49.bioamine	1	0.216783	0.499115	0.915558	spearman	lipids	HERPUD1	PS 34:2
ENSG00000051108	x1_41_806_50.bioamine	1	0.27972	0.378709	0.879359	spearman	lipids	HERPUD1	PS 38:6
ENSG00000051108	x0_58_424_34.lipids	1	0.174825	0.58826	0.936793	spearman	lipids	HERPUD1	CAR 18:2 Isomer B
ENSG00000051108	x0_21_288_22.lipids	1	0.909091	0	0	spearman	lipids	HERPUD1	CAR 8:0
ENSG00000051108	x3_35_636_63.lipids	1	0.503497	0.0987516	0.709914	spearman	lipids	HERPUD1	Cer 18:0;2O/23:0
ENSG00000051108	x3_32_666_64.lipids	1	0.468531	0.127473	0.740407	spearman	lipids	HERPUD1	Cer 18:0;2O_24:0;(2OH)
ENSG00000051108	x3_16_904_87.lipids	1	0.524476	0.0838846	0.690909	spearman	lipids	HERPUD1	Cer 29:0;2O/13:0;O(FA 16:0)
ENSG00000051108	x2_42_536_50.lipids	1	0.706294	0.0132861	0.523762	spearman	lipids	HERPUD1	Cer 34:1;O2|Cer 18:1;O2/16:0
ENSG00000051108	x2_42_572_48_2_42_582_51_2_42_596_53.lipids	1	0.692308	0.0158777	0.533668	spearman	lipids	HERPUD1	Cer d34:1
ENSG00000051108	x2_19_570_47_2_19_594_51_2_19_534_49.lipids	1	0.762238	0.00589748	0.484511	spearman	lipids	HERPUD1	Cer d34:2
ENSG00000051108	x2_55_550_52.lipids	1	0.587413	0.0488449	0.631186	spearman	lipids	HERPUD1	Cer d35:1
ENSG00000051108	x2_85_594_58_2_85_576_57.lipids	1	0.636364	0.0301143	0.585867	spearman	lipids	HERPUD1	Cer d38:1
ENSG00000051108	x3_04_642_56_3_03_666_60_3_04_606_58.lipids	1	0.475524	0.121319	0.734296	spearman	lipids	HERPUD1	Cer d39:1
ENSG00000051108	x3_15_656_58_3_15_680_62_3_15_620_60.lipids	1	0.258741	0.416938	0.892285	spearman	lipids	HERPUD1	Cer d40:1
ENSG00000051108	x3_26_670_59_3_26_680_62_3_26_694_64_3_26_634_61.lipids	1	0.447552	0.147205	0.75749	spearman	lipids	HERPUD1	Cer d41:1
ENSG00000051108	x3_04_692_62_3_04_632_60.lipids	1	0.440559	0.154216	0.764517	spearman	lipids	HERPUD1	Cer d41:2
ENSG00000051108	x3_37_710_67.lipids	1	0.594406	0.0457531	0.622949	spearman	lipids	HERPUD1	Cer d42:0
ENSG00000051108	x3_29_650_65_3_30_632_63_3_29_672_63.lipids	1	0.482517	0.115374	0.728396	spearman	lipids	HERPUD1	Cer d42:1
ENSG00000051108	x3_14_646_61_3_14_682_59_3_14_706_64.lipids	1	0.706294	0.0132861	0.523762	spearman	lipids	HERPUD1	Cer d42:2
ENSG00000051108	x3_45_698_62_3_44_722_67.lipids	1	0.594406	0.0457531	0.622949	spearman	lipids	HERPUD1	Cer d43:1
ENSG00000051108	x3_20_720_65_3_21_660_63.lipids	1	0.496503	0.104093	0.716533	spearman	lipids	HERPUD1	Cer d43:2
ENSG00000051108	x3_56_712_64_3_56_736_68.lipids	1	0.482517	0.115374	0.728396	spearman	lipids	HERPUD1	Cer d44:1
ENSG00000051108	x3_24_726_66.lipids	1	0.811189	0.00236893	0.443698	spearman	lipids	HERPUD1	Cer-NP t42:0
ENSG00000051108	x3_13_680_65.lipids	1	0.335664	0.286691	0.843435	spearman	lipids	HERPUD1	Cer-NP t43:0
ENSG00000051108	x1_77_1151_71.lipids	1	0.237762	0.457102	0.903838	spearman	lipids	HERPUD1	GM3 d34:1
ENSG00000051108	x0_54_509_29.lipids	1	0.545455	0.0706789	0.669429	spearman	lipids	HERPUD1	LPG 18:1
ENSG00000051108	x0_72_599_32.lipids	1	0.678322	0.0188251	0.548646	spearman	lipids	HERPUD1	LPI 18:0
ENSG00000051108	x2_23_792_53.lipids	1	0.321678	0.308312	0.852859	spearman	lipids	HERPUD1	PC 16:0_18:2
ENSG00000051108	x1_75_752_52.lipids	1	0.503497	0.0987516	0.709914	spearman	lipids	HERPUD1	PC 16:1/18:4
ENSG00000051108	x2_23_816_58.lipids	1	0.426573	0.1689	0.776896	spearman	lipids	HERPUD1	PC 34:2
ENSG00000051108	x1_99_756_56_2_00_778_54.lipids	1	0.293706	0.354333	0.870685	spearman	lipids	HERPUD1	PC 34:3 Isomer B
ENSG00000051108	x2_27_714_51.lipids	1	0.391608	0.209564	0.803602	spearman	lipids	HERPUD1	PE 16:1_18:1
ENSG00000051108	x2_22_716_52_2_22_738_50.lipids	1	0.440559	0.154216	0.764517	spearman	lipids	HERPUD1	PE 34:2
ENSG00000051108	x2_05_911_57.lipids	1	0.79021	0.00361681	0.461741	spearman	lipids	HERPUD1	PI 18:0_22:5
ENSG00000051108	x2_08_760_51.lipids	1	0.391608	0.209564	0.803602	spearman	lipids	HERPUD1	PS 34:1
ENSG00000051108	x2_72_775_66.lipids	1	0.342657	0.276231	0.839166	spearman	lipids	HERPUD1	SM 18:0;2O/21:0
ENSG00000051108	x2_42_733_62.lipids	1	0.293706	0.354333	0.870685	spearman	lipids	HERPUD1	SM d36:0 Isomer B
ENSG00000051108	x2_83_789_68.lipids	1	0.20979	0.513513	0.918958	spearman	lipids	HERPUD1	SM d40:0 Isomer A
ENSG00000051108	x2_95_803_69.lipids	1	0.405594	0.192612	0.793095	spearman	lipids	HERPUD1	SM d41:0
ENSG00000051108	x3_06_817_71.lipids	1	0.321678	0.308312	0.852859	spearman	lipids	HERPUD1	SM d42:0
ENSG00000051108	x3_36_760_65.lipids	1	0.65035	0.0259115	0.570918	spearman	lipids	HERPUD1	TG 12:0_12:0_20:4
ENSG00000051108	x4_26_899_75_4_26_883_77_4_26_878_82.lipids	1	-0.041958	0.903739	0.988926	spearman	lipids	HERPUD1	TG 52:1
ENSG00000164344	x1_43_603_53.bioamine	1	0.629371	0.0323947	0.591372	spearman	lipids	KLKB1	DG 18:0_18:2
ENSG00000164344	x1_33_540_33.bioamine	1	0.853147	0.000771902	0.382697	spearman	lipids	KLKB1	LPC 16:0
ENSG00000164344	x1_32_554_34.bioamine	1	0.86014	0.000597084	0.366164	spearman	lipids	KLKB1	LPC 17:0
ENSG00000164344	x1_40_480_31.bioamine	1	0.818182	0.0020272	0.438208	spearman	lipids	KLKB1	LPE 18:0
ENSG00000164344	x1_27_509_29.bioamine	1	0.755245	0.00659654	0.489381	spearman	lipids	KLKB1	LPG 18:1
ENSG00000164344	x1_29_507_27.bioamine	1	0.951049	0	0	spearman	lipids	KLKB1	LPG 18:2
ENSG00000164344	x1_60_599_32.bioamine	1	0.783217	0.00411545	0.465954	spearman	lipids	KLKB1	LPI 18:0
ENSG00000164344	x0_82_780_55.bioamine	1	0.538462	0.0749023	0.676067	spearman	lipids	KLKB1	PC 16:0_20:5
ENSG00000164344	x1_08_714_50.bioamine	1	0.153846	0.63514	0.946269	spearman	lipids	KLKB1	PE 34:2
ENSG00000164344	x0_36_745_50.bioamine	1	0.748252	0.00735321	0.49266	spearman	lipids	KLKB1	PG 34:2
ENSG00000164344	x1_42_885_55.bioamine	1	0.776224	0.00465988	0.472575	spearman	lipids	KLKB1	PI 18:0_20:4
ENSG00000164344	x1_41_810_52.bioamine	1	0.657343	0.0239811	0.565501	spearman	lipids	KLKB1	PS 18:0_20:4
ENSG00000164344	x1_42_758_49.bioamine	1	0.482517	0.115374	0.728396	spearman	lipids	KLKB1	PS 34:2
ENSG00000164344	x1_41_806_50.bioamine	1	0.636364	0.0301143	0.585867	spearman	lipids	KLKB1	PS 38:6
ENSG00000164344	x0_58_424_34.lipids	1	0.762238	0.00589748	0.484511	spearman	lipids	KLKB1	CAR 18:2 Isomer B
ENSG00000164344	x0_21_288_22.lipids	1	0.48951	0.109632	0.721975	spearman	lipids	KLKB1	CAR 8:0
ENSG00000164344	x3_35_636_63.lipids	1	0.846154	0.00096954	0.402211	spearman	lipids	KLKB1	Cer 18:0;2O/23:0
ENSG00000164344	x3_32_666_64.lipids	1	0.797203	0.00316125	0.456054	spearman	lipids	KLKB1	Cer 18:0;2O_24:0;(2OH)
ENSG00000164344	x3_16_904_87.lipids	1	0.72028	0.0110205	0.513697	spearman	lipids	KLKB1	Cer 29:0;2O/13:0;O(FA 16:0)
ENSG00000164344	x2_42_536_50.lipids	1	0.783217	0.00411545	0.465954	spearman	lipids	KLKB1	Cer 34:1;O2|Cer 18:1;O2/16:0
ENSG00000164344	x2_42_572_48_2_42_582_51_2_42_596_53.lipids	1	0.769231	0.00525292	0.479289	spearman	lipids	KLKB1	Cer d34:1
ENSG00000164344	x2_19_570_47_2_19_594_51_2_19_534_49.lipids	1	0.587413	0.0488449	0.631186	spearman	lipids	KLKB1	Cer d34:2
ENSG00000164344	x2_55_550_52.lipids	1	0.846154	0.00096954	0.402211	spearman	lipids	KLKB1	Cer d35:1
ENSG00000164344	x2_85_594_58_2_85_576_57.lipids	1	0.811189	0.00236893	0.443698	spearman	lipids	KLKB1	Cer d38:1
ENSG00000164344	x3_04_642_56_3_03_666_60_3_04_606_58.lipids	1	0.727273	0.0100009	0.506785	spearman	lipids	KLKB1	Cer d39:1
ENSG00000164344	x3_15_656_58_3_15_680_62_3_15_620_60.lipids	1	0.762238	0.00589748	0.484511	spearman	lipids	KLKB1	Cer d40:1
ENSG00000164344	x3_26_670_59_3_26_680_62_3_26_694_64_3_26_634_61.lipids	1	0.832168	0.00144087	0.420806	spearman	lipids	KLKB1	Cer d41:1
ENSG00000164344	x3_04_692_62_3_04_632_60.lipids	1	0.678322	0.0188251	0.548646	spearman	lipids	KLKB1	Cer d41:2
ENSG00000164344	x3_37_710_67.lipids	1	0.895105	5.94154e-06	0.0192204	spearman	lipids	KLKB1	Cer d42:0
ENSG00000164344	x3_29_650_65_3_30_632_63_3_29_672_63.lipids	1	0.755245	0.00659654	0.489381	spearman	lipids	KLKB1	Cer d42:1
ENSG00000164344	x3_14_646_61_3_14_682_59_3_14_706_64.lipids	1	0.713287	0.0121144	0.518866	spearman	lipids	KLKB1	Cer d42:2
ENSG00000164344	x3_45_698_62_3_44_722_67.lipids	1	0.783217	0.00411545	0.465954	spearman	lipids	KLKB1	Cer d43:1
ENSG00000164344	x3_20_720_65_3_21_660_63.lipids	1	0.72028	0.0110205	0.513697	spearman	lipids	KLKB1	Cer d43:2
ENSG00000164344	x3_56_712_64_3_56_736_68.lipids	1	0.608392	0.040002	0.610036	spearman	lipids	KLKB1	Cer d44:1
ENSG00000164344	x3_24_726_66.lipids	1	0.804196	0.00274614	0.451549	spearman	lipids	KLKB1	Cer-NP t42:0
ENSG00000164344	x3_13_680_65.lipids	1	0.657343	0.0239811	0.565501	spearman	lipids	KLKB1	Cer-NP t43:0
ENSG00000164344	x1_77_1151_71.lipids	1	0.132867	0.683366	0.955863	spearman	lipids	KLKB1	GM3 d34:1
ENSG00000164344	x0_54_509_29.lipids	1	0.762238	0.00589748	0.484511	spearman	lipids	KLKB1	LPG 18:1
ENSG00000164344	x0_72_599_32.lipids	1	0.629371	0.0323947	0.591372	spearman	lipids	KLKB1	LPI 18:0
ENSG00000164344	x2_23_792_53.lipids	1	0.706294	0.0132861	0.523762	spearman	lipids	KLKB1	PC 16:0_18:2
ENSG00000164344	x1_75_752_52.lipids	1	0.776224	0.00465988	0.472575	spearman	lipids	KLKB1	PC 16:1/18:4
ENSG00000164344	x2_23_816_58.lipids	1	0.825175	0.0017186	0.428492	spearman	lipids	KLKB1	PC 34:2
ENSG00000164344	x1_99_756_56_2_00_778_54.lipids	1	0.713287	0.0121144	0.518866	spearman	lipids	KLKB1	PC 34:3 Isomer B
ENSG00000164344	x2_27_714_51.lipids	1	0.748252	0.00735321	0.49266	spearman	lipids	KLKB1	PE 16:1_18:1
ENSG00000164344	x2_22_716_52_2_22_738_50.lipids	1	0.713287	0.0121144	0.518866	spearman	lipids	KLKB1	PE 34:2
ENSG00000164344	x2_05_911_57.lipids	1	0.797203	0.00316125	0.456054	spearman	lipids	KLKB1	PI 18:0_22:5
ENSG00000164344	x2_08_760_51.lipids	1	0.412587	0.184481	0.788029	spearman	lipids	KLKB1	PS 34:1
ENSG00000164344	x2_72_775_66.lipids	1	0.755245	0.00659654	0.489381	spearman	lipids	KLKB1	SM 18:0;2O/21:0
ENSG00000164344	x2_42_733_62.lipids	1	0.706294	0.0132861	0.523762	spearman	lipids	KLKB1	SM d36:0 Isomer B
ENSG00000164344	x2_83_789_68.lipids	1	0.783217	0.00411545	0.465954	spearman	lipids	KLKB1	SM d40:0 Isomer A
ENSG00000164344	x2_95_803_69.lipids	1	0.839161	0.00119187	0.411744	spearman	lipids	KLKB1	SM d41:0
ENSG00000164344	x3_06_817_71.lipids	1	0.748252	0.00735321	0.49266	spearman	lipids	KLKB1	SM d42:0
ENSG00000164344	x3_36_760_65.lipids	1	0.552448	0.066629	0.664083	spearman	lipids	KLKB1	TG 12:0_12:0_20:4
ENSG00000164344	x4_26_899_75_4_26_883_77_4_26_878_82.lipids	1	0.321678	0.308312	0.852859	spearman	lipids	KLKB1	TG 52:1
ENSG00000167588	x1_43_603_53.bioamine	1	0.251748	0.430115	0.895929	spearman	lipids	GPD1	DG 18:0_18:2
ENSG00000167588	x1_33_540_33.bioamine	1	0.734266	0.0090521	0.500533	spearman	lipids	GPD1	LPC 16:0
ENSG00000167588	x1_32_554_34.bioamine	1	0.79021	0.00361681	0.461741	spearman	lipids	GPD1	LPC 17:0
ENSG00000167588	x1_40_480_31.bioamine	1	0.797203	0.00316125	0.456054	spearman	lipids	GPD1	LPE 18:0
ENSG00000167588	x1_27_509_29.bioamine	1	0.783217	0.00411545	0.465954	spearman	lipids	GPD1	LPG 18:1
ENSG00000167588	x1_29_507_27.bioamine	1	0.629371	0.0323947	0.591372	spearman	lipids	GPD1	LPG 18:2
ENSG00000167588	x1_60_599_32.bioamine	1	0.93007	0	0	spearman	lipids	GPD1	LPI 18:0
ENSG00000167588	x0_82_780_55.bioamine	1	0.230769	0.470906	0.907943	spearman	lipids	GPD1	PC 16:0_20:5
ENSG00000167588	x1_08_714_50.bioamine	1	-0.167832	0.603728	0.939823	spearman	lipids	GPD1	PE 34:2
ENSG00000167588	x0_36_745_50.bioamine	1	0.566434	0.0590341	0.651757	spearman	lipids	GPD1	PG 34:2
ENSG00000167588	x1_42_885_55.bioamine	1	0.503497	0.0987516	0.709914	spearman	lipids	GPD1	PI 18:0_20:4
ENSG00000167588	x1_41_810_52.bioamine	1	0.517483	0.0886509	0.696861	spearman	lipids	GPD1	PS 18:0_20:4
ENSG00000167588	x1_42_758_49.bioamine	1	-0.041958	0.903739	0.988926	spearman	lipids	GPD1	PS 34:2
ENSG00000167588	x1_41_806_50.bioamine	1	0.013986	0.973694	0.996281	spearman	lipids	GPD1	PS 38:6
ENSG00000167588	x0_58_424_34.lipids	1	0.286713	0.366408	0.875361	spearman	lipids	GPD1	CAR 18:2 Isomer B
ENSG00000167588	x0_21_288_22.lipids	1	0.58042	0.0520862	0.638819	spearman	lipids	GPD1	CAR 8:0
ENSG00000167588	x3_35_636_63.lipids	1	0.776224	0.00465988	0.472575	spearman	lipids	GPD1	Cer 18:0;2O/23:0
ENSG00000167588	x3_32_666_64.lipids	1	0.776224	0.00465988	0.472575	spearman	lipids	GPD1	Cer 18:0;2O_24:0;(2OH)
ENSG00000167588	x3_16_904_87.lipids	1	0.825175	0.0017186	0.428492	spearman	lipids	GPD1	Cer 29:0;2O/13:0;O(FA 16:0)
ENSG00000167588	x2_42_536_50.lipids	1	0.475524	0.121319	0.734296	spearman	lipids	GPD1	Cer 34:1;O2|Cer 18:1;O2/16:0
ENSG00000167588	x2_42_572_48_2_42_582_51_2_42_596_53.lipids	1	0.482517	0.115374	0.728396	spearman	lipids	GPD1	Cer d34:1
ENSG00000167588	x2_19_570_47_2_19_594_51_2_19_534_49.lipids	1	0.524476	0.0838846	0.690909	spearman	lipids	GPD1	Cer d34:2
ENSG00000167588	x2_55_550_52.lipids	1	0.671329	0.0204419	0.554435	spearman	lipids	GPD1	Cer d35:1
ENSG00000167588	x2_85_594_58_2_85_576_57.lipids	1	0.874126	0.000308861	0.310712	spearman	lipids	GPD1	Cer d38:1
ENSG00000167588	x3_04_642_56_3_03_666_60_3_04_606_58.lipids	1	0.783217	0.00411545	0.465954	spearman	lipids	GPD1	Cer d39:1
ENSG00000167588	x3_15_656_58_3_15_680_62_3_15_620_60.lipids	1	0.643357	0.0279546	0.576393	spearman	lipids	GPD1	Cer d40:1
ENSG00000167588	x3_26_670_59_3_26_680_62_3_26_694_64_3_26_634_61.lipids	1	0.804196	0.00274614	0.451549	spearman	lipids	GPD1	Cer d41:1
ENSG00000167588	x3_04_692_62_3_04_632_60.lipids	1	0.769231	0.00525292	0.479289	spearman	lipids	GPD1	Cer d41:2
ENSG00000167588	x3_37_710_67.lipids	1	0.853147	0.000771902	0.382697	spearman	lipids	GPD1	Cer d42:0
ENSG00000167588	x3_29_650_65_3_30_632_63_3_29_672_63.lipids	1	0.713287	0.0121144	0.518866	spearman	lipids	GPD1	Cer d42:1
ENSG00000167588	x3_14_646_61_3_14_682_59_3_14_706_64.lipids	1	0.713287	0.0121144	0.518866	spearman	lipids	GPD1	Cer d42:2
ENSG00000167588	x3_45_698_62_3_44_722_67.lipids	1	0.832168	0.00144087	0.420806	spearman	lipids	GPD1	Cer d43:1
ENSG00000167588	x3_20_720_65_3_21_660_63.lipids	1	0.853147	0.000771902	0.382697	spearman	lipids	GPD1	Cer d43:2
ENSG00000167588	x3_56_712_64_3_56_736_68.lipids	1	0.608392	0.040002	0.610036	spearman	lipids	GPD1	Cer d44:1
ENSG00000167588	x3_24_726_66.lipids	1	0.825175	0.0017186	0.428492	spearman	lipids	GPD1	Cer-NP t42:0
ENSG00000167588	x3_13_680_65.lipids	1	0.524476	0.0838846	0.690909	spearman	lipids	GPD1	Cer-NP t43:0
ENSG00000167588	x1_77_1151_71.lipids	1	-0.027972	0.938663	0.99272	spearman	lipids	GPD1	GM3 d34:1
ENSG00000167588	x0_54_509_29.lipids	1	0.664336	0.0221592	0.560249	spearman	lipids	GPD1	LPG 18:1
ENSG00000167588	x0_72_599_32.lipids	1	0.762238	0.00589748	0.484511	spearman	lipids	GPD1	LPI 18:0
ENSG00000167588	x2_23_792_53.lipids	1	0.167832	0.603728	0.939823	spearman	lipids	GPD1	PC 16:0_18:2
ENSG00000167588	x1_75_752_52.lipids	1	0.832168	0.00144087	0.420806	spearman	lipids	GPD1	PC 16:1/18:4
ENSG00000167588	x2_23_816_58.lipids	1	0.412587	0.184481	0.788029	spearman	lipids	GPD1	PC 34:2
ENSG00000167588	x1_99_756_56_2_00_778_54.lipids	1	0.475524	0.121319	0.734296	spearman	lipids	GPD1	PC 34:3 Isomer B
ENSG00000167588	x2_27_714_51.lipids	1	0.370629	0.236732	0.819195	spearman	lipids	GPD1	PE 16:1_18:1
ENSG00000167588	x2_22_716_52_2_22_738_50.lipids	1	0.335664	0.286691	0.843435	spearman	lipids	GPD1	PE 34:2
ENSG00000167588	x2_05_911_57.lipids	1	0.902098	0	0	spearman	lipids	GPD1	PI 18:0_22:5
ENSG00000167588	x2_08_760_51.lipids	1	0.034965	0.921184	0.991122	spearman	lipids	GPD1	PS 34:1
ENSG00000167588	x2_72_775_66.lipids	1	0.454545	0.140413	0.75179	spearman	lipids	GPD1	SM 18:0;2O/21:0
ENSG00000167588	x2_42_733_62.lipids	1	0.440559	0.154216	0.764517	spearman	lipids	GPD1	SM d36:0 Isomer B
ENSG00000167588	x2_83_789_68.lipids	1	0.433566	0.161446	0.770682	spearman	lipids	GPD1	SM d40:0 Isomer A
ENSG00000167588	x2_95_803_69.lipids	1	0.615385	0.0373345	0.603428	spearman	lipids	GPD1	SM d41:0
ENSG00000167588	x3_06_817_71.lipids	1	0.405594	0.192612	0.793095	spearman	lipids	GPD1	SM d42:0
ENSG00000167588	x3_36_760_65.lipids	1	0.853147	0.000771902	0.382697	spearman	lipids	GPD1	TG 12:0_12:0_20:4
ENSG00000167588	x4_26_899_75_4_26_883_77_4_26_878_82.lipids	1	0.615385	0.0373345	0.603428	spearman	lipids	GPD1	TG 52:1
ENSG00000130600	x1_43_603_53.bioamine	1	0.426573	0.1689	0.776896	spearman	lipids	H19	DG 18:0_18:2
ENSG00000130600	x1_33_540_33.bioamine	1	0.685315	0.017305	0.5392	spearman	lipids	H19	LPC 16:0
ENSG00000130600	x1_32_554_34.bioamine	1	0.72028	0.0110205	0.513697	spearman	lipids	H19	LPC 17:0
ENSG00000130600	x1_40_480_31.bioamine	1	0.72028	0.0110205	0.513697	spearman	lipids	H19	LPE 18:0
ENSG00000130600	x1_27_509_29.bioamine	1	0.433566	0.161446	0.770682	spearman	lipids	H19	LPG 18:1
ENSG00000130600	x1_29_507_27.bioamine	1	0.615385	0.0373345	0.603428	spearman	lipids	H19	LPG 18:2
ENSG00000130600	x1_60_599_32.bioamine	1	0.447552	0.147205	0.75749	spearman	lipids	H19	LPI 18:0
ENSG00000130600	x0_82_780_55.bioamine	1	0.496503	0.104093	0.716533	spearman	lipids	H19	PC 16:0_20:5
ENSG00000130600	x1_08_714_50.bioamine	1	0.188811	0.557828	0.929982	spearman	lipids	H19	PE 34:2
ENSG00000130600	x0_36_745_50.bioamine	1	0.559441	0.0627487	0.657632	spearman	lipids	H19	PG 34:2
ENSG00000130600	x1_42_885_55.bioamine	1	0.909091	0	0	spearman	lipids	H19	PI 18:0_20:4
ENSG00000130600	x1_41_810_52.bioamine	1	0.783217	0.00411545	0.465954	spearman	lipids	H19	PS 18:0_20:4
ENSG00000130600	x1_42_758_49.bioamine	1	0.370629	0.236732	0.819195	spearman	lipids	H19	PS 34:2
ENSG00000130600	x1_41_806_50.bioamine	1	0.517483	0.0886509	0.696861	spearman	lipids	H19	PS 38:6
ENSG00000130600	x0_58_424_34.lipids	1	0.741259	0.00817064	0.496341	spearman	lipids	H19	CAR 18:2 Isomer B
ENSG00000130600	x0_21_288_22.lipids	1	0.573427	0.0554813	0.644994	spearman	lipids	H19	CAR 8:0
ENSG00000130600	x3_35_636_63.lipids	1	0.573427	0.0554813	0.644994	spearman	lipids	H19	Cer 18:0;2O/23:0
ENSG00000130600	x3_32_666_64.lipids	1	0.636364	0.0301143	0.585867	spearman	lipids	H19	Cer 18:0;2O_24:0;(2OH)
ENSG00000130600	x3_16_904_87.lipids	1	0.671329	0.0204419	0.554435	spearman	lipids	H19	Cer 29:0;2O/13:0;O(FA 16:0)
ENSG00000130600	x2_42_536_50.lipids	1	0.769231	0.00525292	0.479289	spearman	lipids	H19	Cer 34:1;O2|Cer 18:1;O2/16:0
ENSG00000130600	x2_42_572_48_2_42_582_51_2_42_596_53.lipids	1	0.755245	0.00659654	0.489381	spearman	lipids	H19	Cer d34:1
ENSG00000130600	x2_19_570_47_2_19_594_51_2_19_534_49.lipids	1	0.832168	0.00144087	0.420806	spearman	lipids	H19	Cer d34:2
ENSG00000130600	x2_55_550_52.lipids	1	0.727273	0.0100009	0.506785	spearman	lipids	H19	Cer d35:1
ENSG00000130600	x2_85_594_58_2_85_576_57.lipids	1	0.692308	0.0158777	0.533668	spearman	lipids	H19	Cer d38:1
ENSG00000130600	x3_04_642_56_3_03_666_60_3_04_606_58.lipids	1	0.685315	0.017305	0.5392	spearman	lipids	H19	Cer d39:1
ENSG00000130600	x3_15_656_58_3_15_680_62_3_15_620_60.lipids	1	0.671329	0.0204419	0.554435	spearman	lipids	H19	Cer d40:1
ENSG00000130600	x3_26_670_59_3_26_680_62_3_26_694_64_3_26_634_61.lipids	1	0.657343	0.0239811	0.565501	spearman	lipids	H19	Cer d41:1
ENSG00000130600	x3_04_692_62_3_04_632_60.lipids	1	0.657343	0.0239811	0.565501	spearman	lipids	H19	Cer d41:2
ENSG00000130600	x3_37_710_67.lipids	1	0.657343	0.0239811	0.565501	spearman	lipids	H19	Cer d42:0
ENSG00000130600	x3_29_650_65_3_30_632_63_3_29_672_63.lipids	1	0.699301	0.0145393	0.528627	spearman	lipids	H19	Cer d42:1
ENSG00000130600	x3_14_646_61_3_14_682_59_3_14_706_64.lipids	1	0.741259	0.00817064	0.496341	spearman	lipids	H19	Cer d42:2
ENSG00000130600	x3_45_698_62_3_44_722_67.lipids	1	0.699301	0.0145393	0.528627	spearman	lipids	H19	Cer d43:1
ENSG00000130600	x3_20_720_65_3_21_660_63.lipids	1	0.503497	0.0987516	0.709914	spearman	lipids	H19	Cer d43:2
ENSG00000130600	x3_56_712_64_3_56_736_68.lipids	1	0.755245	0.00659654	0.489381	spearman	lipids	H19	Cer d44:1
ENSG00000130600	x3_24_726_66.lipids	1	0.783217	0.00411545	0.465954	spearman	lipids	H19	Cer-NP t42:0
ENSG00000130600	x3_13_680_65.lipids	1	0.517483	0.0886509	0.696861	spearman	lipids	H19	Cer-NP t43:0
ENSG00000130600	x1_77_1151_71.lipids	1	0.538462	0.0749023	0.676067	spearman	lipids	H19	GM3 d34:1
ENSG00000130600	x0_54_509_29.lipids	1	0.587413	0.0488449	0.631186	spearman	lipids	H19	LPG 18:1
ENSG00000130600	x0_72_599_32.lipids	1	0.461538	0.133836	0.745482	spearman	lipids	H19	LPI 18:0
ENSG00000130600	x2_23_792_53.lipids	1	0.524476	0.0838846	0.690909	spearman	lipids	H19	PC 16:0_18:2
ENSG00000130600	x1_75_752_52.lipids	1	0.370629	0.236732	0.819195	spearman	lipids	H19	PC 16:1/18:4
ENSG00000130600	x2_23_816_58.lipids	1	0.517483	0.0886509	0.696861	spearman	lipids	H19	PC 34:2
ENSG00000130600	x1_99_756_56_2_00_778_54.lipids	1	0.41958	0.176577	0.782268	spearman	lipids	H19	PC 34:3 Isomer B
ENSG00000130600	x2_27_714_51.lipids	1	0.454545	0.140413	0.75179	spearman	lipids	H19	PE 16:1_18:1
ENSG00000130600	x2_22_716_52_2_22_738_50.lipids	1	0.461538	0.133836	0.745482	spearman	lipids	H19	PE 34:2
ENSG00000130600	x2_05_911_57.lipids	1	0.51049	0.0936054	0.704485	spearman	lipids	H19	PI 18:0_22:5
ENSG00000130600	x2_08_760_51.lipids	1	0.58042	0.0520862	0.638819	spearman	lipids	H19	PS 34:1
ENSG00000130600	x2_72_775_66.lipids	1	0.79021	0.00361681	0.461741	spearman	lipids	H19	SM 18:0;2O/21:0
ENSG00000130600	x2_42_733_62.lipids	1	0.405594	0.192612	0.793095	spearman	lipids	H19	SM d36:0 Isomer B
ENSG00000130600	x2_83_789_68.lipids	1	0.783217	0.00411545	0.465954	spearman	lipids	H19	SM d40:0 Isomer A
ENSG00000130600	x2_95_803_69.lipids	1	0.762238	0.00589748	0.484511	spearman	lipids	H19	SM d41:0
ENSG00000130600	x3_06_817_71.lipids	1	0.818182	0.0020272	0.438208	spearman	lipids	H19	SM d42:0
ENSG00000130600	x3_36_760_65.lipids	1	0.27972	0.378709	0.879359	spearman	lipids	H19	TG 12:0_12:0_20:4
ENSG00000130600	x4_26_899_75_4_26_883_77_4_26_878_82.lipids	1	0.00699301	0.99123	0.998178	spearman	lipids	H19	TG 52:1
ENSG00000099769	x1_43_603_53.bioamine	1	0.552448	0.066629	0.664083	spearman	lipids	IGFALS	DG 18:0_18:2
ENSG00000099769	x1_33_540_33.bioamine	1	0.755245	0.00659654	0.489381	spearman	lipids	IGFALS	LPC 16:0
ENSG00000099769	x1_32_554_34.bioamine	1	0.79021	0.00361681	0.461741	spearman	lipids	IGFALS	LPC 17:0
ENSG00000099769	x1_40_480_31.bioamine	1	0.727273	0.0100009	0.506785	spearman	lipids	IGFALS	LPE 18:0
ENSG00000099769	x1_27_509_29.bioamine	1	0.664336	0.0221592	0.560249	spearman	lipids	IGFALS	LPG 18:1
ENSG00000099769	x1_29_507_27.bioamine	1	0.909091	0	0	spearman	lipids	IGFALS	LPG 18:2
ENSG00000099769	x1_60_599_32.bioamine	1	0.601399	0.0428069	0.615476	spearman	lipids	IGFALS	LPI 18:0
ENSG00000099769	x0_82_780_55.bioamine	1	0.629371	0.0323947	0.591372	spearman	lipids	IGFALS	PC 16:0_20:5
ENSG00000099769	x1_08_714_50.bioamine	1	0.160839	0.619356	0.94335	spearman	lipids	IGFALS	PE 34:2
ENSG00000099769	x0_36_745_50.bioamine	1	0.727273	0.0100009	0.506785	spearman	lipids	IGFALS	PG 34:2
ENSG00000099769	x1_42_885_55.bioamine	1	0.762238	0.00589748	0.484511	spearman	lipids	IGFALS	PI 18:0_20:4
ENSG00000099769	x1_41_810_52.bioamine	1	0.559441	0.0627487	0.657632	spearman	lipids	IGFALS	PS 18:0_20:4
ENSG00000099769	x1_42_758_49.bioamine	1	0.440559	0.154216	0.764517	spearman	lipids	IGFALS	PS 34:2
ENSG00000099769	x1_41_806_50.bioamine	1	0.643357	0.0279546	0.576393	spearman	lipids	IGFALS	PS 38:6
ENSG00000099769	x0_58_424_34.lipids	1	0.776224	0.00465988	0.472575	spearman	lipids	IGFALS	CAR 18:2 Isomer B
ENSG00000099769	x0_21_288_22.lipids	1	0.300699	0.342483	0.866649	spearman	lipids	IGFALS	CAR 8:0
ENSG00000099769	x3_35_636_63.lipids	1	0.65035	0.0259115	0.570918	spearman	lipids	IGFALS	Cer 18:0;2O/23:0
ENSG00000099769	x3_32_666_64.lipids	1	0.678322	0.0188251	0.548646	spearman	lipids	IGFALS	Cer 18:0;2O_24:0;(2OH)
ENSG00000099769	x3_16_904_87.lipids	1	0.699301	0.0145393	0.528627	spearman	lipids	IGFALS	Cer 29:0;2O/13:0;O(FA 16:0)
ENSG00000099769	x2_42_536_50.lipids	1	0.706294	0.0132861	0.523762	spearman	lipids	IGFALS	Cer 34:1;O2|Cer 18:1;O2/16:0
ENSG00000099769	x2_42_572_48_2_42_582_51_2_42_596_53.lipids	1	0.671329	0.0204419	0.554435	spearman	lipids	IGFALS	Cer d34:1
ENSG00000099769	x2_19_570_47_2_19_594_51_2_19_534_49.lipids	1	0.468531	0.127473	0.740407	spearman	lipids	IGFALS	Cer d34:2
ENSG00000099769	x2_55_550_52.lipids	1	0.748252	0.00735321	0.49266	spearman	lipids	IGFALS	Cer d35:1
ENSG00000099769	x2_85_594_58_2_85_576_57.lipids	1	0.727273	0.0100009	0.506785	spearman	lipids	IGFALS	Cer d38:1
ENSG00000099769	x3_04_642_56_3_03_666_60_3_04_606_58.lipids	1	0.643357	0.0279546	0.576393	spearman	lipids	IGFALS	Cer d39:1
ENSG00000099769	x3_15_656_58_3_15_680_62_3_15_620_60.lipids	1	0.797203	0.00316125	0.456054	spearman	lipids	IGFALS	Cer d40:1
ENSG00000099769	x3_26_670_59_3_26_680_62_3_26_694_64_3_26_634_61.lipids	1	0.762238	0.00589748	0.484511	spearman	lipids	IGFALS	Cer d41:1
ENSG00000099769	x3_04_692_62_3_04_632_60.lipids	1	0.601399	0.0428069	0.615476	spearman	lipids	IGFALS	Cer d41:2
ENSG00000099769	x3_37_710_67.lipids	1	0.776224	0.00465988	0.472575	spearman	lipids	IGFALS	Cer d42:0
ENSG00000099769	x3_29_650_65_3_30_632_63_3_29_672_63.lipids	1	0.671329	0.0204419	0.554435	spearman	lipids	IGFALS	Cer d42:1
ENSG00000099769	x3_14_646_61_3_14_682_59_3_14_706_64.lipids	1	0.671329	0.0204419	0.554435	spearman	lipids	IGFALS	Cer d42:2
ENSG00000099769	x3_45_698_62_3_44_722_67.lipids	1	0.671329	0.0204419	0.554435	spearman	lipids	IGFALS	Cer d43:1
ENSG00000099769	x3_20_720_65_3_21_660_63.lipids	1	0.636364	0.0301143	0.585867	spearman	lipids	IGFALS	Cer d43:2
ENSG00000099769	x3_56_712_64_3_56_736_68.lipids	1	0.559441	0.0627487	0.657632	spearman	lipids	IGFALS	Cer d44:1
ENSG00000099769	x3_24_726_66.lipids	1	0.713287	0.0121144	0.518866	spearman	lipids	IGFALS	Cer-NP t42:0
ENSG00000099769	x3_13_680_65.lipids	1	0.783217	0.00411545	0.465954	spearman	lipids	IGFALS	Cer-NP t43:0
ENSG00000099769	x1_77_1151_71.lipids	1	0.125874	0.699712	0.958527	spearman	lipids	IGFALS	GM3 d34:1
ENSG00000099769	x0_54_509_29.lipids	1	0.643357	0.0279546	0.576393	spearman	lipids	IGFALS	LPG 18:1
ENSG00000099769	x0_72_599_32.lipids	1	0.468531	0.127473	0.740407	spearman	lipids	IGFALS	LPI 18:0
ENSG00000099769	x2_23_792_53.lipids	1	0.629371	0.0323947	0.591372	spearman	lipids	IGFALS	PC 16:0_18:2
ENSG00000099769	x1_75_752_52.lipids	1	0.65035	0.0259115	0.570918	spearman	lipids	IGFALS	PC 16:1/18:4
ENSG00000099769	x2_23_816_58.lipids	1	0.713287	0.0121144	0.518866	spearman	lipids	IGFALS	PC 34:2
ENSG00000099769	x1_99_756_56_2_00_778_54.lipids	1	0.573427	0.0554813	0.644994	spearman	lipids	IGFALS	PC 34:3 Isomer B
ENSG00000099769	x2_27_714_51.lipids	1	0.671329	0.0204419	0.554435	spearman	lipids	IGFALS	PE 16:1_18:1
ENSG00000099769	x2_22_716_52_2_22_738_50.lipids	1	0.636364	0.0301143	0.585867	spearman	lipids	IGFALS	PE 34:2
ENSG00000099769	x2_05_911_57.lipids	1	0.629371	0.0323947	0.591372	spearman	lipids	IGFALS	PI 18:0_22:5
ENSG00000099769	x2_08_760_51.lipids	1	0.342657	0.276231	0.839166	spearman	lipids	IGFALS	PS 34:1
ENSG00000099769	x2_72_775_66.lipids	1	0.699301	0.0145393	0.528627	spearman	lipids	IGFALS	SM 18:0;2O/21:0
ENSG00000099769	x2_42_733_62.lipids	1	0.643357	0.0279546	0.576393	spearman	lipids	IGFALS	SM d36:0 Isomer B
ENSG00000099769	x2_83_789_68.lipids	1	0.762238	0.00589748	0.484511	spearman	lipids	IGFALS	SM d40:0 Isomer A
ENSG00000099769	x2_95_803_69.lipids	1	0.755245	0.00659654	0.489381	spearman	lipids	IGFALS	SM d41:0
ENSG00000099769	x3_06_817_71.lipids	1	0.734266	0.0090521	0.500533	spearman	lipids	IGFALS	SM d42:0
ENSG00000099769	x3_36_760_65.lipids	1	0.363636	0.246255	0.823851	spearman	lipids	IGFALS	TG 12:0_12:0_20:4
ENSG00000099769	x4_26_899_75_4_26_883_77_4_26_878_82.lipids	1	0.426573	0.1689	0.776896	spearman	lipids	IGFALS	TG 52:1
ENSG00000139112	x1_43_603_53.bioamine	1	0.65035	0.0259115	0.570918	spearman	lipids	GABARAPL1	DG 18:0_18:2
ENSG00000139112	x1_33_540_33.bioamine	1	0.482517	0.115374	0.728396	spearman	lipids	GABARAPL1	LPC 16:0
ENSG00000139112	x1_32_554_34.bioamine	1	0.503497	0.0987516	0.709914	spearman	lipids	GABARAPL1	LPC 17:0
ENSG00000139112	x1_40_480_31.bioamine	1	0.608392	0.040002	0.610036	spearman	lipids	GABARAPL1	LPE 18:0
ENSG00000139112	x1_27_509_29.bioamine	1	0.300699	0.342483	0.866649	spearman	lipids	GABARAPL1	LPG 18:1
ENSG00000139112	x1_29_507_27.bioamine	1	0.594406	0.0457531	0.622949	spearman	lipids	GABARAPL1	LPG 18:2
ENSG00000139112	x1_60_599_32.bioamine	1	0.342657	0.276231	0.839166	spearman	lipids	GABARAPL1	LPI 18:0
ENSG00000139112	x0_82_780_55.bioamine	1	0.902098	0	0	spearman	lipids	GABARAPL1	PC 16:0_20:5
ENSG00000139112	x1_08_714_50.bioamine	1	0.65035	0.0259115	0.570918	spearman	lipids	GABARAPL1	PE 34:2
ENSG00000139112	x0_36_745_50.bioamine	1	0.587413	0.0488449	0.631186	spearman	lipids	GABARAPL1	PG 34:2
ENSG00000139112	x1_42_885_55.bioamine	1	0.503497	0.0987516	0.709914	spearman	lipids	GABARAPL1	PI 18:0_20:4
ENSG00000139112	x1_41_810_52.bioamine	1	0.300699	0.342483	0.866649	spearman	lipids	GABARAPL1	PS 18:0_20:4
ENSG00000139112	x1_42_758_49.bioamine	1	0.727273	0.0100009	0.506785	spearman	lipids	GABARAPL1	PS 34:2
ENSG00000139112	x1_41_806_50.bioamine	1	0.825175	0.0017186	0.428492	spearman	lipids	GABARAPL1	PS 38:6
ENSG00000139112	x0_58_424_34.lipids	1	0.636364	0.0301143	0.585867	spearman	lipids	GABARAPL1	CAR 18:2 Isomer B
ENSG00000139112	x0_21_288_22.lipids	1	0.286713	0.366408	0.875361	spearman	lipids	GABARAPL1	CAR 8:0
ENSG00000139112	x3_35_636_63.lipids	1	0.335664	0.286691	0.843435	spearman	lipids	GABARAPL1	Cer 18:0;2O/23:0
ENSG00000139112	x3_32_666_64.lipids	1	0.412587	0.184481	0.788029	spearman	lipids	GABARAPL1	Cer 18:0;2O_24:0;(2OH)
ENSG00000139112	x3_16_904_87.lipids	1	0.321678	0.308312	0.852859	spearman	lipids	GABARAPL1	Cer 29:0;2O/13:0;O(FA 16:0)
ENSG00000139112	x2_42_536_50.lipids	1	0.65035	0.0259115	0.570918	spearman	lipids	GABARAPL1	Cer 34:1;O2|Cer 18:1;O2/16:0
ENSG00000139112	x2_42_572_48_2_42_582_51_2_42_596_53.lipids	1	0.601399	0.0428069	0.615476	spearman	lipids	GABARAPL1	Cer d34:1
ENSG00000139112	x2_19_570_47_2_19_594_51_2_19_534_49.lipids	1	0.384615	0.218387	0.809136	spearman	lipids	GABARAPL1	Cer d34:2
ENSG00000139112	x2_55_550_52.lipids	1	0.538462	0.0749023	0.676067	spearman	lipids	GABARAPL1	Cer d35:1
ENSG00000139112	x2_85_594_58_2_85_576_57.lipids	1	0.412587	0.184481	0.788029	spearman	lipids	GABARAPL1	Cer d38:1
ENSG00000139112	x3_04_642_56_3_03_666_60_3_04_606_58.lipids	1	0.146853	0.651073	0.949756	spearman	lipids	GABARAPL1	Cer d39:1
ENSG00000139112	x3_15_656_58_3_15_680_62_3_15_620_60.lipids	1	0.293706	0.354333	0.870685	spearman	lipids	GABARAPL1	Cer d40:1
ENSG00000139112	x3_26_670_59_3_26_680_62_3_26_694_64_3_26_634_61.lipids	1	0.356643	0.256013	0.82935	spearman	lipids	GABARAPL1	Cer d41:1
ENSG00000139112	x3_04_692_62_3_04_632_60.lipids	1	0.111888	0.732775	0.964332	spearman	lipids	GABARAPL1	Cer d41:2
ENSG00000139112	x3_37_710_67.lipids	1	0.48951	0.109632	0.721975	spearman	lipids	GABARAPL1	Cer d42:0
ENSG00000139112	x3_29_650_65_3_30_632_63_3_29_672_63.lipids	1	0.440559	0.154216	0.764517	spearman	lipids	GABARAPL1	Cer d42:1
ENSG00000139112	x3_14_646_61_3_14_682_59_3_14_706_64.lipids	1	0.545455	0.0706789	0.669429	spearman	lipids	GABARAPL1	Cer d42:2
ENSG00000139112	x3_45_698_62_3_44_722_67.lipids	1	0.321678	0.308312	0.852859	spearman	lipids	GABARAPL1	Cer d43:1
ENSG00000139112	x3_20_720_65_3_21_660_63.lipids	1	0.272727	0.391233	0.884016	spearman	lipids	GABARAPL1	Cer d43:2
ENSG00000139112	x3_56_712_64_3_56_736_68.lipids	1	0.160839	0.619356	0.94335	spearman	lipids	GABARAPL1	Cer d44:1
ENSG00000139112	x3_24_726_66.lipids	1	0.517483	0.0886509	0.696861	spearman	lipids	GABARAPL1	Cer-NP t42:0
ENSG00000139112	x3_13_680_65.lipids	1	0.51049	0.0936054	0.704485	spearman	lipids	GABARAPL1	Cer-NP t43:0
ENSG00000139112	x1_77_1151_71.lipids	1	0.356643	0.256013	0.82935	spearman	lipids	GABARAPL1	GM3 d34:1
ENSG00000139112	x0_54_509_29.lipids	1	0.496503	0.104093	0.716533	spearman	lipids	GABARAPL1	LPG 18:1
ENSG00000139112	x0_72_599_32.lipids	1	0.377622	0.227443	0.813794	spearman	lipids	GABARAPL1	LPI 18:0
ENSG00000139112	x2_23_792_53.lipids	1	0.79021	0.00361681	0.461741	spearman	lipids	GABARAPL1	PC 16:0_18:2
ENSG00000139112	x1_75_752_52.lipids	1	0.426573	0.1689	0.776896	spearman	lipids	GABARAPL1	PC 16:1/18:4
ENSG00000139112	x2_23_816_58.lipids	1	0.755245	0.00659654	0.489381	spearman	lipids	GABARAPL1	PC 34:2
ENSG00000139112	x1_99_756_56_2_00_778_54.lipids	1	0.552448	0.066629	0.664083	spearman	lipids	GABARAPL1	PC 34:3 Isomer B
ENSG00000139112	x2_27_714_51.lipids	1	0.734266	0.0090521	0.500533	spearman	lipids	GABARAPL1	PE 16:1_18:1
ENSG00000139112	x2_22_716_52_2_22_738_50.lipids	1	0.769231	0.00525292	0.479289	spearman	lipids	GABARAPL1	PE 34:2
ENSG00000139112	x2_05_911_57.lipids	1	0.433566	0.161446	0.770682	spearman	lipids	GABARAPL1	PI 18:0_22:5
ENSG00000139112	x2_08_760_51.lipids	1	0.398601	0.200973	0.798737	spearman	lipids	GABARAPL1	PS 34:1
ENSG00000139112	x2_72_775_66.lipids	1	0.356643	0.256013	0.82935	spearman	lipids	GABARAPL1	SM 18:0;2O/21:0
ENSG00000139112	x2_42_733_62.lipids	1	0.426573	0.1689	0.776896	spearman	lipids	GABARAPL1	SM d36:0 Isomer B
ENSG00000139112	x2_83_789_68.lipids	1	0.328671	0.297385	0.848454	spearman	lipids	GABARAPL1	SM d40:0 Isomer A
ENSG00000139112	x2_95_803_69.lipids	1	0.405594	0.192612	0.793095	spearman	lipids	GABARAPL1	SM d41:0
ENSG00000139112	x3_06_817_71.lipids	1	0.615385	0.0373345	0.603428	spearman	lipids	GABARAPL1	SM d42:0
ENSG00000139112	x3_36_760_65.lipids	1	0.20979	0.513513	0.918958	spearman	lipids	GABARAPL1	TG 12:0_12:0_20:4
ENSG00000139112	x4_26_899_75_4_26_883_77_4_26_878_82.lipids	1	-0.048951	0.886335	0.987238	spearman	lipids	GABARAPL1	TG 52:1
ENSG00000236882	x1_43_603_53.bioamine	1	0.363636	0.246255	0.823851	spearman	lipids	LINC01554	DG 18:0_18:2
ENSG00000236882	x1_33_540_33.bioamine	1	0.328671	0.297385	0.848454	spearman	lipids	LINC01554	LPC 16:0
ENSG00000236882	x1_32_554_34.bioamine	1	0.321678	0.308312	0.852859	spearman	lipids	LINC01554	LPC 17:0
ENSG00000236882	x1_40_480_31.bioamine	1	0.587413	0.0488449	0.631186	spearman	lipids	LINC01554	LPE 18:0
ENSG00000236882	x1_27_509_29.bioamine	1	0.685315	0.017305	0.5392	spearman	lipids	LINC01554	LPG 18:1
ENSG00000236882	x1_29_507_27.bioamine	1	0.342657	0.276231	0.839166	spearman	lipids	LINC01554	LPG 18:2
ENSG00000236882	x1_60_599_32.bioamine	1	0.685315	0.017305	0.5392	spearman	lipids	LINC01554	LPI 18:0
ENSG00000236882	x0_82_780_55.bioamine	1	0.307692	0.330863	0.861843	spearman	lipids	LINC01554	PC 16:0_20:5
ENSG00000236882	x1_08_714_50.bioamine	1	0.174825	0.58826	0.936793	spearman	lipids	LINC01554	PE 34:2
ENSG00000236882	x0_36_745_50.bioamine	1	0.412587	0.184481	0.788029	spearman	lipids	LINC01554	PG 34:2
ENSG00000236882	x1_42_885_55.bioamine	1	0.41958	0.176577	0.782268	spearman	lipids	LINC01554	PI 18:0_20:4
ENSG00000236882	x1_41_810_52.bioamine	1	0.426573	0.1689	0.776896	spearman	lipids	LINC01554	PS 18:0_20:4
ENSG00000236882	x1_42_758_49.bioamine	1	0.00699301	0.99123	0.998178	spearman	lipids	LINC01554	PS 34:2
ENSG00000236882	x1_41_806_50.bioamine	1	0.0559441	0.86898	0.984961	spearman	lipids	LINC01554	PS 38:6
ENSG00000236882	x0_58_424_34.lipids	1	0.111888	0.732775	0.964332	spearman	lipids	LINC01554	CAR 18:2 Isomer B
ENSG00000236882	x0_21_288_22.lipids	1	0.468531	0.127473	0.740407	spearman	lipids	LINC01554	CAR 8:0
ENSG00000236882	x3_35_636_63.lipids	1	0.643357	0.0279546	0.576393	spearman	lipids	LINC01554	Cer 18:0;2O/23:0
ENSG00000236882	x3_32_666_64.lipids	1	0.454545	0.140413	0.75179	spearman	lipids	LINC01554	Cer 18:0;2O_24:0;(2OH)
ENSG00000236882	x3_16_904_87.lipids	1	0.524476	0.0838846	0.690909	spearman	lipids	LINC01554	Cer 29:0;2O/13:0;O(FA 16:0)
ENSG00000236882	x2_42_536_50.lipids	1	0.307692	0.330863	0.861843	spearman	lipids	LINC01554	Cer 34:1;O2|Cer 18:1;O2/16:0
ENSG00000236882	x2_42_572_48_2_42_582_51_2_42_596_53.lipids	1	0.300699	0.342483	0.866649	spearman	lipids	LINC01554	Cer d34:1
ENSG00000236882	x2_19_570_47_2_19_594_51_2_19_534_49.lipids	1	0.342657	0.276231	0.839166	spearman	lipids	LINC01554	Cer d34:2
ENSG00000236882	x2_55_550_52.lipids	1	0.328671	0.297385	0.848454	spearman	lipids	LINC01554	Cer d35:1
ENSG00000236882	x2_85_594_58_2_85_576_57.lipids	1	0.629371	0.0323947	0.591372	spearman	lipids	LINC01554	Cer d38:1
ENSG00000236882	x3_04_642_56_3_03_666_60_3_04_606_58.lipids	1	0.545455	0.0706789	0.669429	spearman	lipids	LINC01554	Cer d39:1
ENSG00000236882	x3_15_656_58_3_15_680_62_3_15_620_60.lipids	1	0.272727	0.391233	0.884016	spearman	lipids	LINC01554	Cer d40:1
ENSG00000236882	x3_26_670_59_3_26_680_62_3_26_694_64_3_26_634_61.lipids	1	0.51049	0.0936054	0.704485	spearman	lipids	LINC01554	Cer d41:1
ENSG00000236882	x3_04_692_62_3_04_632_60.lipids	1	0.587413	0.0488449	0.631186	spearman	lipids	LINC01554	Cer d41:2
ENSG00000236882	x3_37_710_67.lipids	1	0.496503	0.104093	0.716533	spearman	lipids	LINC01554	Cer d42:0
ENSG00000236882	x3_29_650_65_3_30_632_63_3_29_672_63.lipids	1	0.363636	0.246255	0.823851	spearman	lipids	LINC01554	Cer d42:1
ENSG00000236882	x3_14_646_61_3_14_682_59_3_14_706_64.lipids	1	0.608392	0.040002	0.610036	spearman	lipids	LINC01554	Cer d42:2
ENSG00000236882	x3_45_698_62_3_44_722_67.lipids	1	0.636364	0.0301143	0.585867	spearman	lipids	LINC01554	Cer d43:1
ENSG00000236882	x3_20_720_65_3_21_660_63.lipids	1	0.79021	0.00361681	0.461741	spearman	lipids	LINC01554	Cer d43:2
ENSG00000236882	x3_56_712_64_3_56_736_68.lipids	1	0.328671	0.297385	0.848454	spearman	lipids	LINC01554	Cer d44:1
ENSG00000236882	x3_24_726_66.lipids	1	0.601399	0.0428069	0.615476	spearman	lipids	LINC01554	Cer-NP t42:0
ENSG00000236882	x3_13_680_65.lipids	1	0.0699301	0.834447	0.980194	spearman	lipids	LINC01554	Cer-NP t43:0
ENSG00000236882	x1_77_1151_71.lipids	1	0.132867	0.683366	0.955863	spearman	lipids	LINC01554	GM3 d34:1
ENSG00000236882	x0_54_509_29.lipids	1	0.587413	0.0488449	0.631186	spearman	lipids	LINC01554	LPG 18:1
ENSG00000236882	x0_72_599_32.lipids	1	0.902098	0	0	spearman	lipids	LINC01554	LPI 18:0
ENSG00000236882	x2_23_792_53.lipids	1	0.237762	0.457102	0.903838	spearman	lipids	LINC01554	PC 16:0_18:2
ENSG00000236882	x1_75_752_52.lipids	1	0.573427	0.0554813	0.644994	spearman	lipids	LINC01554	PC 16:1/18:4
ENSG00000236882	x2_23_816_58.lipids	1	0.328671	0.297385	0.848454	spearman	lipids	LINC01554	PC 34:2
ENSG00000236882	x1_99_756_56_2_00_778_54.lipids	1	0.342657	0.276231	0.839166	spearman	lipids	LINC01554	PC 34:3 Isomer B
ENSG00000236882	x2_27_714_51.lipids	1	0.223776	0.484911	0.911437	spearman	lipids	LINC01554	PE 16:1_18:1
ENSG00000236882	x2_22_716_52_2_22_738_50.lipids	1	0.27972	0.378709	0.879359	spearman	lipids	LINC01554	PE 34:2
ENSG00000236882	x2_05_911_57.lipids	1	0.79021	0.00361681	0.461741	spearman	lipids	LINC01554	PI 18:0_22:5
ENSG00000236882	x2_08_760_51.lipids	1	0.111888	0.732775	0.964332	spearman	lipids	LINC01554	PS 34:1
ENSG00000236882	x2_72_775_66.lipids	1	0.328671	0.297385	0.848454	spearman	lipids	LINC01554	SM 18:0;2O/21:0
ENSG00000236882	x2_42_733_62.lipids	1	0.195804	0.542874	0.926173	spearman	lipids	LINC01554	SM d36:0 Isomer B
ENSG00000236882	x2_83_789_68.lipids	1	0.244755	0.443504	0.900311	spearman	lipids	LINC01554	SM d40:0 Isomer A
ENSG00000236882	x2_95_803_69.lipids	1	0.454545	0.140413	0.75179	spearman	lipids	LINC01554	SM d41:0
ENSG00000236882	x3_06_817_71.lipids	1	0.195804	0.542874	0.926173	spearman	lipids	LINC01554	SM d42:0
ENSG00000236882	x3_36_760_65.lipids	1	0.909091	0	0	spearman	lipids	LINC01554	TG 12:0_12:0_20:4
ENSG00000236882	x4_26_899_75_4_26_883_77_4_26_878_82.lipids	1	0.314685	0.319472	0.857769	spearman	lipids	LINC01554	TG 52:1
ENSG00000152990	x1_43_603_53.bioamine	1	0.321678	0.308312	0.852859	spearman	lipids	ADGRA3	DG 18:0_18:2
ENSG00000152990	x1_33_540_33.bioamine	1	0.58042	0.0520862	0.638819	spearman	lipids	ADGRA3	LPC 16:0
ENSG00000152990	x1_32_554_34.bioamine	1	0.671329	0.0204419	0.554435	spearman	lipids	ADGRA3	LPC 17:0
ENSG00000152990	x1_40_480_31.bioamine	1	0.748252	0.00735321	0.49266	spearman	lipids	ADGRA3	LPE 18:0
ENSG00000152990	x1_27_509_29.bioamine	1	0.608392	0.040002	0.610036	spearman	lipids	ADGRA3	LPG 18:1
ENSG00000152990	x1_29_507_27.bioamine	1	0.552448	0.066629	0.664083	spearman	lipids	ADGRA3	LPG 18:2
ENSG00000152990	x1_60_599_32.bioamine	1	0.741259	0.00817064	0.496341	spearman	lipids	ADGRA3	LPI 18:0
ENSG00000152990	x0_82_780_55.bioamine	1	0.475524	0.121319	0.734296	spearman	lipids	ADGRA3	PC 16:0_20:5
ENSG00000152990	x1_08_714_50.bioamine	1	0.0909091	0.783197	0.972815	spearman	lipids	ADGRA3	PE 34:2
ENSG00000152990	x0_36_745_50.bioamine	1	0.433566	0.161446	0.770682	spearman	lipids	ADGRA3	PG 34:2
ENSG00000152990	x1_42_885_55.bioamine	1	0.496503	0.104093	0.716533	spearman	lipids	ADGRA3	PI 18:0_20:4
ENSG00000152990	x1_41_810_52.bioamine	1	0.566434	0.0590341	0.651757	spearman	lipids	ADGRA3	PS 18:0_20:4
ENSG00000152990	x1_42_758_49.bioamine	1	0.0979021	0.766288	0.969839	spearman	lipids	ADGRA3	PS 34:2
ENSG00000152990	x1_41_806_50.bioamine	1	0.244755	0.443504	0.900311	spearman	lipids	ADGRA3	PS 38:6
ENSG00000152990	x0_58_424_34.lipids	1	0.230769	0.470906	0.907943	spearman	lipids	ADGRA3	CAR 18:2 Isomer B
ENSG00000152990	x0_21_288_22.lipids	1	0.657343	0.0239811	0.565501	spearman	lipids	ADGRA3	CAR 8:0
ENSG00000152990	x3_35_636_63.lipids	1	0.748252	0.00735321	0.49266	spearman	lipids	ADGRA3	Cer 18:0;2O/23:0
ENSG00000152990	x3_32_666_64.lipids	1	0.643357	0.0279546	0.576393	spearman	lipids	ADGRA3	Cer 18:0;2O_24:0;(2OH)
ENSG00000152990	x3_16_904_87.lipids	1	0.636364	0.0301143	0.585867	spearman	lipids	ADGRA3	Cer 29:0;2O/13:0;O(FA 16:0)
ENSG00000152990	x2_42_536_50.lipids	1	0.545455	0.0706789	0.669429	spearman	lipids	ADGRA3	Cer 34:1;O2|Cer 18:1;O2/16:0
ENSG00000152990	x2_42_572_48_2_42_582_51_2_42_596_53.lipids	1	0.538462	0.0749023	0.676067	spearman	lipids	ADGRA3	Cer d34:1
ENSG00000152990	x2_19_570_47_2_19_594_51_2_19_534_49.lipids	1	0.51049	0.0936054	0.704485	spearman	lipids	ADGRA3	Cer d34:2
ENSG00000152990	x2_55_550_52.lipids	1	0.671329	0.0204419	0.554435	spearman	lipids	ADGRA3	Cer d35:1
ENSG00000152990	x2_85_594_58_2_85_576_57.lipids	1	0.797203	0.00316125	0.456054	spearman	lipids	ADGRA3	Cer d38:1
ENSG00000152990	x3_04_642_56_3_03_666_60_3_04_606_58.lipids	1	0.608392	0.040002	0.610036	spearman	lipids	ADGRA3	Cer d39:1
ENSG00000152990	x3_15_656_58_3_15_680_62_3_15_620_60.lipids	1	0.447552	0.147205	0.75749	spearman	lipids	ADGRA3	Cer d40:1
ENSG00000152990	x3_26_670_59_3_26_680_62_3_26_694_64_3_26_634_61.lipids	1	0.713287	0.0121144	0.518866	spearman	lipids	ADGRA3	Cer d41:1
ENSG00000152990	x3_04_692_62_3_04_632_60.lipids	1	0.58042	0.0520862	0.638819	spearman	lipids	ADGRA3	Cer d41:2
ENSG00000152990	x3_37_710_67.lipids	1	0.769231	0.00525292	0.479289	spearman	lipids	ADGRA3	Cer d42:0
ENSG00000152990	x3_29_650_65_3_30_632_63_3_29_672_63.lipids	1	0.566434	0.0590341	0.651757	spearman	lipids	ADGRA3	Cer d42:1
ENSG00000152990	x3_14_646_61_3_14_682_59_3_14_706_64.lipids	1	0.629371	0.0323947	0.591372	spearman	lipids	ADGRA3	Cer d42:2
ENSG00000152990	x3_45_698_62_3_44_722_67.lipids	1	0.755245	0.00659654	0.489381	spearman	lipids	ADGRA3	Cer d43:1
ENSG00000152990	x3_20_720_65_3_21_660_63.lipids	1	0.727273	0.0100009	0.506785	spearman	lipids	ADGRA3	Cer d43:2
ENSG00000152990	x3_56_712_64_3_56_736_68.lipids	1	0.48951	0.109632	0.721975	spearman	lipids	ADGRA3	Cer d44:1
ENSG00000152990	x3_24_726_66.lipids	1	0.783217	0.00411545	0.465954	spearman	lipids	ADGRA3	Cer-NP t42:0
ENSG00000152990	x3_13_680_65.lipids	1	0.363636	0.246255	0.823851	spearman	lipids	ADGRA3	Cer-NP t43:0
ENSG00000152990	x1_77_1151_71.lipids	1	0.041958	0.903739	0.988926	spearman	lipids	ADGRA3	GM3 d34:1
ENSG00000152990	x0_54_509_29.lipids	1	0.552448	0.066629	0.664083	spearman	lipids	ADGRA3	LPG 18:1
ENSG00000152990	x0_72_599_32.lipids	1	0.685315	0.017305	0.5392	spearman	lipids	ADGRA3	LPI 18:0
ENSG00000152990	x2_23_792_53.lipids	1	0.356643	0.256013	0.82935	spearman	lipids	ADGRA3	PC 16:0_18:2
ENSG00000152990	x1_75_752_52.lipids	1	0.832168	0.00144087	0.420806	spearman	lipids	ADGRA3	PC 16:1/18:4
ENSG00000152990	x2_23_816_58.lipids	1	0.496503	0.104093	0.716533	spearman	lipids	ADGRA3	PC 34:2
ENSG00000152990	x1_99_756_56_2_00_778_54.lipids	1	0.461538	0.133836	0.745482	spearman	lipids	ADGRA3	PC 34:3 Isomer B
ENSG00000152990	x2_27_714_51.lipids	1	0.377622	0.227443	0.813794	spearman	lipids	ADGRA3	PE 16:1_18:1
ENSG00000152990	x2_22_716_52_2_22_738_50.lipids	1	0.391608	0.209564	0.803602	spearman	lipids	ADGRA3	PE 34:2
ENSG00000152990	x2_05_911_57.lipids	1	0.916084	0	0	spearman	lipids	ADGRA3	PI 18:0_22:5
ENSG00000152990	x2_08_760_51.lipids	1	0.125874	0.699712	0.958527	spearman	lipids	ADGRA3	PS 34:1
ENSG00000152990	x2_72_775_66.lipids	1	0.48951	0.109632	0.721975	spearman	lipids	ADGRA3	SM 18:0;2O/21:0
ENSG00000152990	x2_42_733_62.lipids	1	0.468531	0.127473	0.740407	spearman	lipids	ADGRA3	SM d36:0 Isomer B
ENSG00000152990	x2_83_789_68.lipids	1	0.321678	0.308312	0.852859	spearman	lipids	ADGRA3	SM d40:0 Isomer A
ENSG00000152990	x2_95_803_69.lipids	1	0.608392	0.040002	0.610036	spearman	lipids	ADGRA3	SM d41:0
ENSG00000152990	x3_06_817_71.lipids	1	0.384615	0.218387	0.809136	spearman	lipids	ADGRA3	SM d42:0
ENSG00000152990	x3_36_760_65.lipids	1	0.748252	0.00735321	0.49266	spearman	lipids	ADGRA3	TG 12:0_12:0_20:4
ENSG00000152990	x4_26_899_75_4_26_883_77_4_26_878_82.lipids	1	0.314685	0.319472	0.857769	spearman	lipids	ADGRA3	TG 52:1
ENSG00000163687	x1_43_603_53.bioamine	1	0.797203	0.00316125	0.456054	spearman	lipids	DNASE1L3	DG 18:0_18:2
ENSG00000163687	x1_33_540_33.bioamine	1	0.524476	0.0838846	0.690909	spearman	lipids	DNASE1L3	LPC 16:0
ENSG00000163687	x1_32_554_34.bioamine	1	0.461538	0.133836	0.745482	spearman	lipids	DNASE1L3	LPC 17:0
ENSG00000163687	x1_40_480_31.bioamine	1	0.678322	0.0188251	0.548646	spearman	lipids	DNASE1L3	LPE 18:0
ENSG00000163687	x1_27_509_29.bioamine	1	0.552448	0.066629	0.664083	spearman	lipids	DNASE1L3	LPG 18:1
ENSG00000163687	x1_29_507_27.bioamine	1	0.755245	0.00659654	0.489381	spearman	lipids	DNASE1L3	LPG 18:2
ENSG00000163687	x1_60_599_32.bioamine	1	0.468531	0.127473	0.740407	spearman	lipids	DNASE1L3	LPI 18:0
ENSG00000163687	x0_82_780_55.bioamine	1	0.65035	0.0259115	0.570918	spearman	lipids	DNASE1L3	PC 16:0_20:5
ENSG00000163687	x1_08_714_50.bioamine	1	0.615385	0.0373345	0.603428	spearman	lipids	DNASE1L3	PE 34:2
ENSG00000163687	x0_36_745_50.bioamine	1	0.727273	0.0100009	0.506785	spearman	lipids	DNASE1L3	PG 34:2
ENSG00000163687	x1_42_885_55.bioamine	1	0.629371	0.0323947	0.591372	spearman	lipids	DNASE1L3	PI 18:0_20:4
ENSG00000163687	x1_41_810_52.bioamine	1	0.531469	0.0793029	0.682434	spearman	lipids	DNASE1L3	PS 18:0_20:4
ENSG00000163687	x1_42_758_49.bioamine	1	0.797203	0.00316125	0.456054	spearman	lipids	DNASE1L3	PS 34:2
ENSG00000163687	x1_41_806_50.bioamine	1	0.755245	0.00659654	0.489381	spearman	lipids	DNASE1L3	PS 38:6
ENSG00000163687	x0_58_424_34.lipids	1	0.79021	0.00361681	0.461741	spearman	lipids	DNASE1L3	CAR 18:2 Isomer B
ENSG00000163687	x0_21_288_22.lipids	1	0.272727	0.391233	0.884016	spearman	lipids	DNASE1L3	CAR 8:0
ENSG00000163687	x3_35_636_63.lipids	1	0.629371	0.0323947	0.591372	spearman	lipids	DNASE1L3	Cer 18:0;2O/23:0
ENSG00000163687	x3_32_666_64.lipids	1	0.503497	0.0987516	0.709914	spearman	lipids	DNASE1L3	Cer 18:0;2O_24:0;(2OH)
ENSG00000163687	x3_16_904_87.lipids	1	0.342657	0.276231	0.839166	spearman	lipids	DNASE1L3	Cer 29:0;2O/13:0;O(FA 16:0)
ENSG00000163687	x2_42_536_50.lipids	1	0.678322	0.0188251	0.548646	spearman	lipids	DNASE1L3	Cer 34:1;O2|Cer 18:1;O2/16:0
ENSG00000163687	x2_42_572_48_2_42_582_51_2_42_596_53.lipids	1	0.657343	0.0239811	0.565501	spearman	lipids	DNASE1L3	Cer d34:1
ENSG00000163687	x2_19_570_47_2_19_594_51_2_19_534_49.lipids	1	0.426573	0.1689	0.776896	spearman	lipids	DNASE1L3	Cer d34:2
ENSG00000163687	x2_55_550_52.lipids	1	0.587413	0.0488449	0.631186	spearman	lipids	DNASE1L3	Cer d35:1
ENSG00000163687	x2_85_594_58_2_85_576_57.lipids	1	0.524476	0.0838846	0.690909	spearman	lipids	DNASE1L3	Cer d38:1
ENSG00000163687	x3_04_642_56_3_03_666_60_3_04_606_58.lipids	1	0.370629	0.236732	0.819195	spearman	lipids	DNASE1L3	Cer d39:1
ENSG00000163687	x3_15_656_58_3_15_680_62_3_15_620_60.lipids	1	0.342657	0.276231	0.839166	spearman	lipids	DNASE1L3	Cer d40:1
ENSG00000163687	x3_26_670_59_3_26_680_62_3_26_694_64_3_26_634_61.lipids	1	0.475524	0.121319	0.734296	spearman	lipids	DNASE1L3	Cer d41:1
ENSG00000163687	x3_04_692_62_3_04_632_60.lipids	1	0.342657	0.276231	0.839166	spearman	lipids	DNASE1L3	Cer d41:2
ENSG00000163687	x3_37_710_67.lipids	1	0.503497	0.0987516	0.709914	spearman	lipids	DNASE1L3	Cer d42:0
ENSG00000163687	x3_29_650_65_3_30_632_63_3_29_672_63.lipids	1	0.454545	0.140413	0.75179	spearman	lipids	DNASE1L3	Cer d42:1
ENSG00000163687	x3_14_646_61_3_14_682_59_3_14_706_64.lipids	1	0.51049	0.0936054	0.704485	spearman	lipids	DNASE1L3	Cer d42:2
ENSG00000163687	x3_45_698_62_3_44_722_67.lipids	1	0.538462	0.0749023	0.676067	spearman	lipids	DNASE1L3	Cer d43:1
ENSG00000163687	x3_20_720_65_3_21_660_63.lipids	1	0.433566	0.161446	0.770682	spearman	lipids	DNASE1L3	Cer d43:2
ENSG00000163687	x3_56_712_64_3_56_736_68.lipids	1	0.195804	0.542874	0.926173	spearman	lipids	DNASE1L3	Cer d44:1
ENSG00000163687	x3_24_726_66.lipids	1	0.531469	0.0793029	0.682434	spearman	lipids	DNASE1L3	Cer-NP t42:0
ENSG00000163687	x3_13_680_65.lipids	1	0.573427	0.0554813	0.644994	spearman	lipids	DNASE1L3	Cer-NP t43:0
ENSG00000163687	x1_77_1151_71.lipids	1	0.321678	0.308312	0.852859	spearman	lipids	DNASE1L3	GM3 d34:1
ENSG00000163687	x0_54_509_29.lipids	1	0.797203	0.00316125	0.456054	spearman	lipids	DNASE1L3	LPG 18:1
ENSG00000163687	x0_72_599_32.lipids	1	0.559441	0.0627487	0.657632	spearman	lipids	DNASE1L3	LPI 18:0
ENSG00000163687	x2_23_792_53.lipids	1	0.93007	0	0	spearman	lipids	DNASE1L3	PC 16:0_18:2
ENSG00000163687	x1_75_752_52.lipids	1	0.398601	0.200973	0.798737	spearman	lipids	DNASE1L3	PC 16:1/18:4
ENSG00000163687	x2_23_816_58.lipids	1	0.867133	0.000443302	0.339918	spearman	lipids	DNASE1L3	PC 34:2
ENSG00000163687	x1_99_756_56_2_00_778_54.lipids	1	0.671329	0.0204419	0.554435	spearman	lipids	DNASE1L3	PC 34:3 Isomer B
ENSG00000163687	x2_27_714_51.lipids	1	0.832168	0.00144087	0.420806	spearman	lipids	DNASE1L3	PE 16:1_18:1
ENSG00000163687	x2_22_716_52_2_22_738_50.lipids	1	0.825175	0.0017186	0.428492	spearman	lipids	DNASE1L3	PE 34:2
ENSG00000163687	x2_05_911_57.lipids	1	0.538462	0.0749023	0.676067	spearman	lipids	DNASE1L3	PI 18:0_22:5
ENSG00000163687	x2_08_760_51.lipids	1	0.447552	0.147205	0.75749	spearman	lipids	DNASE1L3	PS 34:1
ENSG00000163687	x2_72_775_66.lipids	1	0.552448	0.066629	0.664083	spearman	lipids	DNASE1L3	SM 18:0;2O/21:0
ENSG00000163687	x2_42_733_62.lipids	1	0.51049	0.0936054	0.704485	spearman	lipids	DNASE1L3	SM d36:0 Isomer B
ENSG00000163687	x2_83_789_68.lipids	1	0.531469	0.0793029	0.682434	spearman	lipids	DNASE1L3	SM d40:0 Isomer A
ENSG00000163687	x2_95_803_69.lipids	1	0.629371	0.0323947	0.591372	spearman	lipids	DNASE1L3	SM d41:0
ENSG00000163687	x3_06_817_71.lipids	1	0.629371	0.0323947	0.591372	spearman	lipids	DNASE1L3	SM d42:0
ENSG00000163687	x3_36_760_65.lipids	1	0.370629	0.236732	0.819195	spearman	lipids	DNASE1L3	TG 12:0_12:0_20:4
ENSG00000163687	x4_26_899_75_4_26_883_77_4_26_878_82.lipids	1	-0.0629371	0.851682	0.982858	spearman	lipids	DNASE1L3	TG 52:1
ENSG00000223865	x1_43_603_53.bioamine	1	0.643357	0.0279546	0.576393	spearman	lipids	HLA-DPB1	DG 18:0_18:2
ENSG00000223865	x1_33_540_33.bioamine	1	0.706294	0.0132861	0.523762	spearman	lipids	HLA-DPB1	LPC 16:0
ENSG00000223865	x1_32_554_34.bioamine	1	0.713287	0.0121144	0.518866	spearman	lipids	HLA-DPB1	LPC 17:0
ENSG00000223865	x1_40_480_31.bioamine	1	0.776224	0.00465988	0.472575	spearman	lipids	HLA-DPB1	LPE 18:0
ENSG00000223865	x1_27_509_29.bioamine	1	0.265734	0.403977	0.887863	spearman	lipids	HLA-DPB1	LPG 18:1
ENSG00000223865	x1_29_507_27.bioamine	1	0.517483	0.0886509	0.696861	spearman	lipids	HLA-DPB1	LPG 18:2
ENSG00000223865	x1_60_599_32.bioamine	1	0.426573	0.1689	0.776896	spearman	lipids	HLA-DPB1	LPI 18:0
ENSG00000223865	x0_82_780_55.bioamine	1	0.734266	0.0090521	0.500533	spearman	lipids	HLA-DPB1	PC 16:0_20:5
ENSG00000223865	x1_08_714_50.bioamine	1	0.559441	0.0627487	0.657632	spearman	lipids	HLA-DPB1	PE 34:2
ENSG00000223865	x0_36_745_50.bioamine	1	0.587413	0.0488449	0.631186	spearman	lipids	HLA-DPB1	PG 34:2
ENSG00000223865	x1_42_885_55.bioamine	1	0.629371	0.0323947	0.591372	spearman	lipids	HLA-DPB1	PI 18:0_20:4
ENSG00000223865	x1_41_810_52.bioamine	1	0.629371	0.0323947	0.591372	spearman	lipids	HLA-DPB1	PS 18:0_20:4
ENSG00000223865	x1_42_758_49.bioamine	1	0.636364	0.0301143	0.585867	spearman	lipids	HLA-DPB1	PS 34:2
ENSG00000223865	x1_41_806_50.bioamine	1	0.636364	0.0301143	0.585867	spearman	lipids	HLA-DPB1	PS 38:6
ENSG00000223865	x0_58_424_34.lipids	1	0.475524	0.121319	0.734296	spearman	lipids	HLA-DPB1	CAR 18:2 Isomer B
ENSG00000223865	x0_21_288_22.lipids	1	0.713287	0.0121144	0.518866	spearman	lipids	HLA-DPB1	CAR 8:0
ENSG00000223865	x3_35_636_63.lipids	1	0.517483	0.0886509	0.696861	spearman	lipids	HLA-DPB1	Cer 18:0;2O/23:0
ENSG00000223865	x3_32_666_64.lipids	1	0.398601	0.200973	0.798737	spearman	lipids	HLA-DPB1	Cer 18:0;2O_24:0;(2OH)
ENSG00000223865	x3_16_904_87.lipids	1	0.377622	0.227443	0.813794	spearman	lipids	HLA-DPB1	Cer 29:0;2O/13:0;O(FA 16:0)
ENSG00000223865	x2_42_536_50.lipids	1	0.944056	0	0	spearman	lipids	HLA-DPB1	Cer 34:1;O2|Cer 18:1;O2/16:0
ENSG00000223865	x2_42_572_48_2_42_582_51_2_42_596_53.lipids	1	0.937063	0	0	spearman	lipids	HLA-DPB1	Cer d34:1
ENSG00000223865	x2_19_570_47_2_19_594_51_2_19_534_49.lipids	1	0.811189	0.00236893	0.443698	spearman	lipids	HLA-DPB1	Cer d34:2
ENSG00000223865	x2_55_550_52.lipids	1	0.79021	0.00361681	0.461741	spearman	lipids	HLA-DPB1	Cer d35:1
ENSG00000223865	x2_85_594_58_2_85_576_57.lipids	1	0.51049	0.0936054	0.704485	spearman	lipids	HLA-DPB1	Cer d38:1
ENSG00000223865	x3_04_642_56_3_03_666_60_3_04_606_58.lipids	1	0.314685	0.319472	0.857769	spearman	lipids	HLA-DPB1	Cer d39:1
ENSG00000223865	x3_15_656_58_3_15_680_62_3_15_620_60.lipids	1	0.307692	0.330863	0.861843	spearman	lipids	HLA-DPB1	Cer d40:1
ENSG00000223865	x3_26_670_59_3_26_680_62_3_26_694_64_3_26_634_61.lipids	1	0.41958	0.176577	0.782268	spearman	lipids	HLA-DPB1	Cer d41:1
ENSG00000223865	x3_04_692_62_3_04_632_60.lipids	1	0.265734	0.403977	0.887863	spearman	lipids	HLA-DPB1	Cer d41:2
ENSG00000223865	x3_37_710_67.lipids	1	0.566434	0.0590341	0.651757	spearman	lipids	HLA-DPB1	Cer d42:0
ENSG00000223865	x3_29_650_65_3_30_632_63_3_29_672_63.lipids	1	0.447552	0.147205	0.75749	spearman	lipids	HLA-DPB1	Cer d42:1
ENSG00000223865	x3_14_646_61_3_14_682_59_3_14_706_64.lipids	1	0.636364	0.0301143	0.585867	spearman	lipids	HLA-DPB1	Cer d42:2
ENSG00000223865	x3_45_698_62_3_44_722_67.lipids	1	0.496503	0.104093	0.716533	spearman	lipids	HLA-DPB1	Cer d43:1
ENSG00000223865	x3_20_720_65_3_21_660_63.lipids	1	0.286713	0.366408	0.875361	spearman	lipids	HLA-DPB1	Cer d43:2
ENSG00000223865	x3_56_712_64_3_56_736_68.lipids	1	0.307692	0.330863	0.861843	spearman	lipids	HLA-DPB1	Cer d44:1
ENSG00000223865	x3_24_726_66.lipids	1	0.664336	0.0221592	0.560249	spearman	lipids	HLA-DPB1	Cer-NP t42:0
ENSG00000223865	x3_13_680_65.lipids	1	0.552448	0.066629	0.664083	spearman	lipids	HLA-DPB1	Cer-NP t43:0
ENSG00000223865	x1_77_1151_71.lipids	1	0.552448	0.066629	0.664083	spearman	lipids	HLA-DPB1	GM3 d34:1
ENSG00000223865	x0_54_509_29.lipids	1	0.657343	0.0239811	0.565501	spearman	lipids	HLA-DPB1	LPG 18:1
ENSG00000223865	x0_72_599_32.lipids	1	0.454545	0.140413	0.75179	spearman	lipids	HLA-DPB1	LPI 18:0
ENSG00000223865	x2_23_792_53.lipids	1	0.699301	0.0145393	0.528627	spearman	lipids	HLA-DPB1	PC 16:0_18:2
ENSG00000223865	x1_75_752_52.lipids	1	0.454545	0.140413	0.75179	spearman	lipids	HLA-DPB1	PC 16:1/18:4
ENSG00000223865	x2_23_816_58.lipids	1	0.692308	0.0158777	0.533668	spearman	lipids	HLA-DPB1	PC 34:2
ENSG00000223865	x1_99_756_56_2_00_778_54.lipids	1	0.601399	0.0428069	0.615476	spearman	lipids	HLA-DPB1	PC 34:3 Isomer B
ENSG00000223865	x2_27_714_51.lipids	1	0.657343	0.0239811	0.565501	spearman	lipids	HLA-DPB1	PE 16:1_18:1
ENSG00000223865	x2_22_716_52_2_22_738_50.lipids	1	0.678322	0.0188251	0.548646	spearman	lipids	HLA-DPB1	PE 34:2
ENSG00000223865	x2_05_911_57.lipids	1	0.545455	0.0706789	0.669429	spearman	lipids	HLA-DPB1	PI 18:0_22:5
ENSG00000223865	x2_08_760_51.lipids	1	0.783217	0.00411545	0.465954	spearman	lipids	HLA-DPB1	PS 34:1
ENSG00000223865	x2_72_775_66.lipids	1	0.468531	0.127473	0.740407	spearman	lipids	HLA-DPB1	SM 18:0;2O/21:0
ENSG00000223865	x2_42_733_62.lipids	1	0.65035	0.0259115	0.570918	spearman	lipids	HLA-DPB1	SM d36:0 Isomer B
ENSG00000223865	x2_83_789_68.lipids	1	0.48951	0.109632	0.721975	spearman	lipids	HLA-DPB1	SM d40:0 Isomer A
ENSG00000223865	x2_95_803_69.lipids	1	0.559441	0.0627487	0.657632	spearman	lipids	HLA-DPB1	SM d41:0
ENSG00000223865	x3_06_817_71.lipids	1	0.545455	0.0706789	0.669429	spearman	lipids	HLA-DPB1	SM d42:0
ENSG00000223865	x3_36_760_65.lipids	1	0.293706	0.354333	0.870685	spearman	lipids	HLA-DPB1	TG 12:0_12:0_20:4
ENSG00000223865	x4_26_899_75_4_26_883_77_4_26_878_82.lipids	1	-0.237762	0.457102	0.903838	spearman	lipids	HLA-DPB1	TG 52:1
ENSG00000149591	x1_43_603_53.bioamine	1	0.86014	0.000597084	0.366164	spearman	lipids	TAGLN	DG 18:0_18:2
[truncated: 3,941 more rows]
